# Supplementary material for: Scopoletin Induced Metabolomic Profile Disturbances in Zebrafish Embryos
Source: Metabolites. 2022 Oct 1;12(10):934. doi: 10.3390/metabo12100934 (PMC9609460; doi:10.3390/metabo12100934)
Supplement: Supplementary file 1 [file metabolites-12-00934-s001.zip]

Archive with 3 entries (3 files):
- Excel 1.xlsx
- Excel 2.xlsx
- metabolites-1898801-Supplementary Material.pdf
