# Supplementary material for: Scopoletin Induced Metabolomic Profile Disturbances in Zebrafish Embryos
Source: Metabolites. 2022 Oct 1;12(10):934. doi: 10.3390/metabo12100934 (PMC9609460; doi:10.3390/metabo12100934)
Supplement: Supplementary file 1 [file metabolites-12-00934-s001.zip › Excel 1.xlsx]

## Sheet: Compounds
Checked	Name	Formula	Annotation Source: Predicted Compositions	Annotation Source: mzCloud Search	Annotation Source: Metabolika Search	Annotation Source: ChemSpider Search	FISh Coverage	Molecular Weight	RT [min]	Area (Max.)	# ChemSpider Results	# mzCloud Results	# Metabolika Pathways	Metabolika Pathways	# Usable QC	RSD QC Areas [%]	RSD Corr. QC Areas [%]	mzCloud Best Match	mzCloud Best Sim. Match	MS2	Norm. Area: LDT-185-1.raw (F13)	Norm. Area: LDT-185-2.raw (F14)	Norm. Area: LDT-185-3.raw (F15)	Norm. Area: LDT-185-4.raw (F16)	Norm. Area: LDT-185-5.raw (F17)	Norm. Area: LDT-185-6.raw (F18)	Norm. Area: LDT-21-1.raw (F1)	Norm. Area: LDT-21-2.raw (F2)	Norm. Area: LDT-21-3.raw (F3)	Norm. Area: LDT-21-4.raw (F4)	Norm. Area: LDT-21-5.raw (F5)	Norm. Area: LDT-21-6.raw (F6)	Norm. Area: LDT-62-1.raw (F7)	Norm. Area: LDT-62-2.raw (F8)	Norm. Area: LDT-62-3.raw (F9)	Norm. Area: LDT-62-4.raw (F10)	Norm. Area: LDT-62-5.raw (F11)	Norm. Area: LDT-62-6.raw (F12)	Norm. Area: LDT-DMSO-1.raw (F19)	Norm. Area: LDT-DMSO-2.raw (F20)	Norm. Area: LDT-DMSO-3.raw (F21)	Norm. Area: LDT-DMSO-4.raw (F22)	Norm. Area: LDT-DMSO-5.raw (F23)	Norm. Area: LDT-DMSO-6.raw (F24)	Norm. Area: LDT-e3-1.raw (F25)	Norm. Area: LDT-e3-2.raw (F26)	Norm. Area: LDT-e3-3.raw (F27)	Norm. Area: LDT-e3-4.raw (F28)	Norm. Area: LDT-e3-5.raw (F29)
1		C37 H30 N4 O9 P2	Full match	No results	No results	No results		736.149	8.074	2.68844e+08	0	0	0		5	4	2			DDA for preferred ion	1.8334e+08	1.65097e+08	1.90134e+08	2.02632e+08	1.17983e+08	1.59426e+08	1.72833e+08	1.76634e+08	1.3089e+08	1.77094e+08	1.77721e+08	2.01145e+08	2.60127e+08	2.89143e+08	9.07151e+07	2.18953e+08	2.943e+08	2.46499e+08	4534.16	3810.5	3335.49	3815.78	3858.36	3640.32	4543.26	3669.27	3507.79	3571.39	3427.2
2	3-(Hydroxymethyl)-1-oxo-1H-isochromen-6-yl hexopyranosiduronic acid	C16 H16 O10	Full match	No results	No results	Full match		368.074	8.051	1.74774e+09	1	0	0		5	3	3			DDA for preferred ion	1.31295e+09	1.43467e+09	1.33843e+09	1.35295e+09	9.62984e+08	1.20472e+09	1.25371e+09	1.2256e+09	1.10192e+09	1.33572e+09	1.25745e+09	1.41543e+09	1.63887e+09	1.77149e+09	1.38397e+09	1.54e+09	1.92311e+09	1.67636e+09	242931	34313.9	29373.1	21735.7	37150.9	16834.8	3.69927e+06	16243.2	57064.7	15789.3	28754.9
3		C18 H16 N4 O7	Full match	No results	No results	No match		400.1	8.028	4.07571e+08	3	0	0		5	5	5			DDA for preferred ion	2.44369e+08	3.462e+08	2.79705e+08	2.5505e+08	1.83159e+08	2.45326e+08	6.99059e+07	8.87966e+07	5.6705e+07	8.59534e+07	8.10295e+07	9.14861e+07	4.20049e+08	4.42811e+08	3.69315e+08	3.39705e+08	4.239e+08	4.44724e+08	10719.9	12596.8	7861.49	8515.41	8823.14	8427.61	762110	7934.8	7782.2	7786.62	7956
4		C17 H14 N4 O5	Full match	No results	No match	No match		354.095	8.031	4.18087e+08	10	0	1	Superpathway of scopolin and esculin biosynthesis	5	5	5			DDA for preferred ion	2.50678e+08	3.56811e+08	2.87001e+08	2.63029e+08	1.90173e+08	2.52356e+08	7.13121e+07	9.10904e+07	5.82328e+07	8.80018e+07	8.2751e+07	9.32766e+07	4.31017e+08	4.54237e+08	3.78436e+08	3.47839e+08	4.34344e+08	4.56805e+08	26673.6	25938.3	20063	21643.4	22197.8	21419.6	809311	20143.5	19835.8	24458.7	20285.2
5	(3Z)-4-(2-Hydroxy-5-sulfophenyl)-2-oxo-3-butenoic acid	C10 H8 O7 S	Full match	No results	No results	Full match		271.999	8.551	8.5047e+08	4	0	0		5	6	6			DDA for preferred ion	2.32387e+08	1.9483e+08	2.92162e+08	2.43499e+08	1.52275e+08	2.54919e+08	7.65417e+08	8.42292e+08	4.37079e+08	8.18944e+08	8.16212e+08	8.73576e+08	7.61222e+08	7.31279e+08	6.86056e+08	6.26123e+08	8.21368e+08	7.90115e+08	405967	41154.1	50800.3	41229.9	31317.1	23275.5	720121	9965.82	37589.5	9452.87	77369.5
6		C10 H20 N4 O7 P2	Full match	No results	No results	No results		370.079	8.05	4.41289e+07	0	0	0		5	2	1			No MS2	3.43445e+07	3.52752e+07	3.28276e+07	3.53901e+07	2.57202e+07	3.17512e+07	3.26108e+07	3.09986e+07	2.86916e+07	3.30814e+07	3.29244e+07	3.56849e+07	4.20235e+07	4.49678e+07	3.86614e+07	4.03937e+07	4.87082e+07	4.46874e+07	11714.5	9613.81	8954.3	9655.01	9870.98	9544.25	63330.2	9149.12	8861.16	8931.58	9059.79
7		C27 H31 N8 O14 P	Full match	No results	No results	No results		722.17	8.036	4.73785e+07	0	0	0		5	4	4			DDA for preferred ion	2.32144e+07	3.08359e+07	3.15381e+07	2.46233e+07	1.80099e+07	2.4099e+07	6.87076e+06	8.37283e+06	4.82898e+06	8.1587e+06	8.30963e+06	8.51845e+06	4.8971e+07	5.04287e+07	4.05291e+07	3.3431e+07	4.71971e+07	5.40717e+07	8639.21	7098.46	6622.45	7082.09	7454.27	6988.64	7981.3	6596.63	6479.28	6492.48	6643.43
8			No results	No results	No results	No results		466.005	8.059	4.73514e+07	0	0	0		5	4	4			No MS2	3.0007e+07	3.4452e+07	3.9612e+07	3.43355e+07	2.52187e+07	2.54507e+07	2.68061e+07	2.74601e+07	2.77178e+07	3.18369e+07	3.1547e+07	2.76687e+07	4.88866e+07	2.90667e+07	3.62099e+07	3.41927e+07	3.77168e+07	3.31022e+07	16645.2	13928.2	12821	13660.4	14439.2	13526.7	86433.2	12834.7	12441.4	12766.2	12742.1
9		C18 H12 O13 S	Full match	No results	No results	No results		468	8.058	4.53344e+07	0	0	0		5	7	7			DDA for preferred ion	2.77238e+07	3.16123e+07	3.93104e+07	3.06568e+07	2.25957e+07	2.37592e+07	2.51777e+07	2.53538e+07	2.68089e+07	2.81545e+07	2.65221e+07	1.97077e+07	4.67021e+07	1.91443e+07	3.47586e+07	3.24439e+07	3.54584e+07	2.73279e+07	17378.5	14525.5	13356	14214.7	15008.4	14044.3	88570	13505.6	13077	13403.3	13363
10	3-Aminopropylphosphonic acid	C3 H10 N O3 P	Full match	No results	No results	Full match		139.04	7.954	1.7547e+07	3	0	0		5	2	1			DDA for preferred ion	1.67888e+07	2.74108e+07	1.52338e+07	1.10252e+07	4.16491e+06	7.39612e+06	335447	260781	8838.19	189840	427002	384790	1.80375e+06	1.54718e+06	1.62211e+06	2.65278e+06	3.83725e+06	2.54764e+06	9573.26	7750.26	7795.05	8138.44	8255.49	7697.8	9142.51	7565.87	7225.04	7870.35	7325.15
11	Syringic acid	C9 H10 O5	Full match	Full match	Partial match	Partial match		198.053	7.955	6.04084e+07	14	0	2	Other	5	4	4			DDA for preferred ion	6.33402e+07	9.48676e+07	5.09115e+07	4.12502e+07	1.53469e+07	2.70292e+07	1.49154e+06	1.19657e+06	68213.5	878777	1.7041e+06	1.63765e+06	6.84444e+06	6.21284e+06	6.34494e+06	1.02483e+07	1.49073e+07	1.01395e+07	35001.7	30174.2	38895.8	30036.5	28557.9	7804.6	52777.8	7624.52	28444.4	7939.47	31630.1
12		C10 H8 O4	Full match	No results	Not the top hit	Full match		192.042	9.55	2.58458e+08	27	0	3	Superpathway of aromatic compound degradation via 2-oxopent-4-enoate;Superpathway of scopolin and esculin biosynthesis;Other	5	5	5			DDA for preferred ion	2.10187e+08	2.14849e+08	1.20367e+08	1.84994e+08	1.61e+08	1.31643e+08	1.54319e+08	1.48671e+08	1.10045e+08	9.69387e+07	1.57177e+08	1.60318e+08	2.06824e+08	2.41125e+08	2.33934e+08	2.76223e+08	1.76605e+08	1.80408e+08	302478	147598	109005	58887.7	120844	92506.9	76364.6	39842	31943.9	26437.9	25781.3
13	[Similar to: Esculin; ΔMass: -82.0959 Da]	C9 H6 O7 S	Full match	Invalid mass	No results	No results		257.984	8.21	4.7706e+07	0	0	0		5	6	6			DDA for preferred ion	2.35184e+07	7.50269e+07	2.42986e+07	6.85954e+06	3.07461e+06	4.18846e+06	1.16424e+06	1.20871e+06	474385	1.04665e+06	1.3887e+06	1.23895e+06	1.64568e+06	1.33418e+06	1.28936e+06	1.92352e+06	6.3546e+06	2.12686e+06	12372.4	10198.1	9716.01	9966.61	10558	10761.9	11690.6	9534.26	9389.19	9264.99	9121.75
14		C11 H10 O8 S	Full match	No results	No results	No results		302.01	8.359	2.11113e+07	0	0	0		5	5	5			DDA for preferred ion	1.86081e+07	2.2139e+07	2.06825e+07	1.25787e+07	4.3898e+06	9.45977e+06	368656	404156	125814	488461	613379	795866	3.77192e+06	3.41355e+06	3.02005e+06	5.27734e+06	1.09204e+07	5.89274e+06	13667.3	11203.1	11813.8	10756.3	14015.2	11222.9	14099.8	16443.2	16016.3	11302.3	13114.8
15		C10 H8 O8 S	Full match	No results	No results	No results		287.994	8.46	1.33512e+08	0	0	0		5	10	9			DDA for preferred ion	2.72044e+07	2.06032e+08	3.40614e+07	6.42365e+06	2.35795e+06	3.34173e+06	52095.2	63398.4	30092.8	14649.4	104150	78370.3	237101	180387	155442	349708	4.26157e+06	1.06951e+06	14941.7	12547.2	11787.2	12603.6	12479.5	13202.1	14998	12469.8	12111	11945.3	12071.1
16		C17 H21 N8 O11 P	Full match	No results	No results	No results		544.107	8.063	1.00202e+07	0	0	0		5	4	3			DDA for preferred ion	8.41034e+06	5.4007e+06	8.42352e+06	1.10894e+07	8.69166e+06	1.05873e+07	4.11671e+06	4.35425e+06	3.91159e+06	4.80367e+06	4.49248e+06	6.17585e+06	8.30649e+06	8.19314e+06	7.85579e+06	1.05831e+07	7.82438e+06	8.08446e+06	9804.71	8008.92	7469.04	8077.67	8276.02	8019.24	9243.87	7492.76	7220.31	7345.88	7467.21
17		C16 H19 Cl O9	Full match	No results	No results	No results		390.072	8.009	6.42589e+06	0	0	0		5	16	14			DDA for preferred ion	3.87204e+06	7.08628e+06	4.69057e+06	5.73878e+06	5.62176e+06	4.39485e+06	868141	1.65312e+06	1.03827e+06	1.42162e+06	1.3176e+06	1.39242e+06	6.69278e+06	7.10584e+06	5.66313e+06	4.89634e+06	6.26613e+06	7.66462e+06	6500.07	5534.13	4938.39	5463.49	5753.47	5539.17	38747.7	4761.36	4773.23	4761.5	4768.8
18	Vitamin C	C6 H8 O6	Full match	Invalid mass	Full match	Full match		176.032	8.051	3.18094e+07	24	0	4	Other	5	5	4			DDA for preferred ion	2.55873e+07	2.83529e+07	2.56417e+07	2.6746e+07	1.84974e+07	2.28635e+07	2.41958e+07	2.47345e+07	2.23388e+07	2.63868e+07	2.46e+07	2.64955e+07	2.9769e+07	3.31858e+07	2.82674e+07	2.94562e+07	3.51143e+07	3.1548e+07	43428.2	41396.3	22698.6	29123.7	28662.8	9966.04	91796.5	9551.25	13941.4	12217.9	11039.9
19		C13 H8 N10 O5	Full match	No results	No results	No match		384.069	7.654	3.44487e+07	1	0	0		5	6	2			DDA for preferred ion	1.1543e+07	2.48248e+07	1.43009e+07	7.9632e+06	4.07227e+06	6.17371e+06	1.81055e+06	1.53566e+06	618733	1.58834e+06	2.53146e+06	2.12384e+06	1.02124e+07	8.47743e+06	7.81335e+06	1.19642e+07	3.93994e+07	1.51551e+07	12481.5	12019.5	10376.3	11405.2	12921.2	10569.5	11329.7	10142.1	10128.4	10138.5	9603.16
20	Actinoquinol	C11 H11 N O4 S	Full match	No results	No results	Full match		253.041	10.656	5.2019e+07	2	0	0		5	7	5			DDA for preferred ion	7.3538e+06	7.95291e+07	1.54088e+07	5.16461e+06	807741	2.23246e+06	20314.1	16100.5	26717.2	35909	27506.3	28631.2	657280	287691	502054	919104	3.90736e+06	1.08891e+06	8903.8	7556.72	6797.57	7744.89	7775.84	7335.88	23082.1	6822.69	7162.77	6660.28	7163.61
21		C10 H8 O4	Full match	No results	Not the top hit	Full match		192.042	8.041	1.48135e+08	27	0	3	Superpathway of aromatic compound degradation via 2-oxopent-4-enoate;Superpathway of scopolin and esculin biosynthesis;Other	5	5	4			DDA for preferred ion	9.97105e+07	1.26688e+08	1.06234e+08	1.00694e+08	7.54211e+07	9.67412e+07	6.31516e+07	6.44942e+07	5.26893e+07	6.45772e+07	6.24901e+07	6.98354e+07	1.49425e+08	1.52831e+08	1.37798e+08	1.18144e+08	1.62445e+08	1.51962e+08	266933	10960.1	152001	123736	133794	92554.7	374333	10198.2	9865.69	9860.21	25168.6
22		C5 H8 N O4 P	Full match	No results	No results	No results		177.019	8.045	2.90837e+07	0	0	0		5	6	4			DDA for preferred ion	2.06111e+07	2.34154e+07	2.08906e+07	2.06343e+07	1.40058e+07	1.91761e+07	1.5859e+07	1.60137e+07	1.33805e+07	1.65943e+07	1.65491e+07	1.70553e+07	2.71221e+07	3.07488e+07	2.54962e+07	2.38483e+07	3.14885e+07	3.00467e+07	28447.8	31675.6	25602.9	35483.4	30863.2	26865.2	38638.6	9871.17	27828.8	9566.7	27886.1
23		C13 H12 N10 O5 P2	Full match	No results	No results	No results		450.047	6.643	5.10548e+07	0	0	0		5	8	6			DDA for preferred ion	8.59762e+06	3.4184e+06	9.60675e+06	8.77115e+06	7.95637e+06	1.1995e+07	3.96931e+07	4.02851e+07	4.43208e+07	4.9576e+07	3.62959e+07	5.22129e+07	3.23151e+07	3.3985e+07	3.2493e+07	2.7773e+07	3.2669e+07	3.8901e+07	14862.7	12652.6	11593.2	12550.2	13618	12249.9	13380.6	10910.7	10825.7	10311.2	11029.5
24		C13 H13 N O7 S	Full match	No results	No results	No results		327.041	7.94	6.97154e+06	0	0	0		5	6	6			DDA for preferred ion	5.82849e+06	7.15883e+06	7.02599e+06	2.4608e+06	766117	971207	31292	19313.4	7732.11	22669.7	54951.8	57038.9	400140	337400	366530	472069	1.81418e+06	562736	7340.38	6053.94	5652.34	5962.77	6320.77	6077.52	6895.73	5577.57	5471.99	5489.74	5570.68
25		C10 H8 O8 S	Full match	No results	No results	No results		287.994	8.132	2.74314e+07	0	0	0		5	6	6			DDA for preferred ion	7.24916e+06	8.703e+06	8.34987e+06	4.24248e+06	1.8777e+06	2.94437e+06	1.26464e+06	854986	287638	1.15303e+06	1.50918e+06	1.66795e+06	1.0305e+07	7.53053e+06	7.86574e+06	9.28113e+06	3.00133e+07	1.40538e+07	10533.8	8487.16	8121.46	8711.2	8963.92	8177.97	9769.91	8266.06	8192.05	8183.08	7754.76
26	Chorismic acid	C10 H10 O6	Full match	No results	Full match	Full match		226.048	10.734	1.9989e+07	12	0	31	Superpathway of chorismate metabolism;Superpathway of aromatic amino acid biosynthesis;Other	5	7	7			DDA for preferred ion	5.87363e+06	3.14968e+07	6.03506e+06	3.35512e+06	1.39395e+06	2.4831e+06	12111.1	7583.89	8169.28	12536.6	10010.7	17307	325024	301683	285367	599989	1.19038e+06	632450	8631.3	7378.58	7219.65	7434.59	9835	7268.41	8291.18	7877.56	7278.74	6783.05	7030.69
27		C11 H10 O8 S	Full match	No results	No results	No results		302.01	8.715	1.38399e+07	0	0	0		5	11	8			DDA for preferred ion	1.3832e+07	1.51029e+07	1.23989e+07	1.15072e+07	4.08422e+06	7.54812e+06	672392	472578	198003	563721	783313	771554	5.32218e+06	5.63844e+06	5.16283e+06	9.04183e+06	1.47753e+07	7.59015e+06	25633.8	20677.6	19289	18717.1	24979.6	19751.7	30138.4	27760.4	24758.2	19511.7	24431
28		C5 H8 N O4 P	Full match	No results	No results	No results		177.019	9.55	1.27947e+07	0	0	0		5	12	12			DDA for preferred ion	9.80493e+06	1.08854e+07	6.07784e+06	9.16804e+06	7.29868e+06	8.14258e+06	7.55861e+06	5.78466e+06	5.49923e+06	4.89707e+06	6.02928e+06	8.29735e+06	1.13432e+07	1.19538e+07	1.28048e+07	1.38915e+07	1.11158e+07	8.82222e+06	37777.7	8164.74	10924.7	9260.62	21237.8	32370.4	8314.38	23870.6	10336.1	6428.9	11394.3
29		C26 H33 N2 O6 P3	Full match	No results	No results	No results		562.154	8.017	7.7983e+06	0	0	0		5	9	5			DDA for preferred ion	4.0273e+06	1.16513e+07	6.60273e+06	4.91856e+06	2.99455e+06	4.52192e+06	191511	358972	314769	426328	334219	546121	1.68543e+06	2.35339e+06	1.90972e+06	2.57265e+06	2.59651e+06	1.66278e+06	11037.3	9302.75	8351.58	9001.49	9384.78	8945.21	10755.7	8680.76	8613.82	8573.36	8714.42
30		C15 H35 N3 O5 P4 S	Full match	No results	No results	No results		493.126	6.509	6.03825e+06	0	0	0		5	3	2			DDA for preferred ion	3.26826e+06	9.47716e+06	4.7125e+06	3.37388e+06	2.69881e+06	4.45402e+06	2.07312e+06	1.71619e+06	2.29345e+06	2.59882e+06	1.72814e+06	2.57684e+06	4.57781e+06	4.62671e+06	4.67314e+06	3.7608e+06	4.0139e+06	5.1948e+06	9804.44	8120.97	7473.71	8170.7	8526.88	7972.86	9510.45	7748.36	7617.66	7215.35	7558.84
31		C18 H13 N7 O3 S	Full match	No results	No results	No match		407.079	7.18	4.65602e+06	1	0	0		5	3	3			DDA for preferred ion	5.50699e+06	4.9864e+06	4.73658e+06	2.8034e+06	1.07667e+06	902835	77030.8	43044.7	7527.54	49465.8	110200	103206	848077	658749	813650	567304	2.28167e+06	892643	7904.61	7715.15	7654.66	8627.12	8627.64	8259.96	8013.44	6890.54	8442.69	9183.82	7641.57
32		C22 H28 O14	Full match	No results	No results	No results		516.148	8.018	1.18595e+07	0	0	0		5	8	7			DDA for preferred ion	6.36788e+06	1.80705e+07	9.66618e+06	7.16663e+06	4.4843e+06	6.48317e+06	301246	497921	401820	574342	484887	755200	2.42086e+06	3.5464e+06	2.91784e+06	3.78904e+06	3.67768e+06	2.48903e+06	19745.7	16678.3	15004.7	16206.2	16931.4	16069.7	18900.8	15289.9	15206.9	15170	15454.1
33		C18 H21 N3 O5 P2	Full match	No results	No results	No results		421.095	7.316	2.85262e+06	0	0	0		5	8	1			DDA for preferred ion	2.92948e+06	3.36388e+06	3.06995e+06	2.01154e+06	746997	783634	19920.3	23073.9	6750.84	25916.3	48015.3	55683.2	269725	217403	322997	333593	876672	419862	6827.89	5600.99	5303.86	6041.79	5930.68	6182.99	6376.46	5186.07	5300.06	5128.06	5291.08
34		C9 H19 N6 O7 P S	Full match	No results	No results	No match		386.078	7.813	4.47114e+06	1	0	0		5	5	5			DDA for preferred ion	4.49602e+06	7.21096e+06	4.00921e+06	2.48598e+06	780496	1.28415e+06	9782.49	11370	9628.34	24605.8	27309.7	18124.4	183068	174469	179057	460541	935268	302294	9805.05	8255.61	7971.33	8190.39	8800.27	8176.48	9464.52	7320.72	7402.82	7864.73	7242.8
35	3-C-Carboxy-2-deoxy-4-O-[(2E)-3-(4-hydroxy-3-methoxyphenyl)-2-propenoyl]pentaric acid	C16 H16 O11	Full match	No results	No results	Full match		384.069	7.819	1.42165e+07	1	0	0		5	6	6			DDA for preferred ion	3.75813e+06	9.64212e+06	5.28558e+06	2.2118e+06	1.24299e+06	2.07121e+06	857706	686159	276067	740690	1.01389e+06	1.16242e+06	4.15308e+06	3.21108e+06	3.21211e+06	4.66812e+06	1.58399e+07	5.60611e+06	9376.34	7887.75	7609.49	7811.78	8386.1	7778.59	9113.43	7378.41	7115.98	7266.82	6950.19
36		C13 H14 N10 O4 P2	Full match	No results	No results	No results		436.068	6.777	8.8978e+06	0	0	0		5	3	3			DDA for preferred ion	1.76608e+06	1.0195e+06	2.6308e+06	2.46456e+06	2.83191e+06	3.86762e+06	2.01424e+06	2.63705e+06	2.36329e+06	2.5257e+06	2.56453e+06	2.99198e+06	9.21502e+06	9.6247e+06	7.83403e+06	6.73913e+06	8.46642e+06	9.74837e+06	8096.56	6786.36	6579.57	6917.96	7053.18	7140.35	7486.97	6240.2	7520.28	6175.23	7561.88
37		C35 H48 N6 O13 P4	Full match	No results	No results	No results		884.223	8.028	2.98929e+06	0	0	0		5	9	6			DDA for preferred ion	1.74015e+06	5.01619e+06	2.73562e+06	2.16892e+06	914498	1.42615e+06	55163.3	67851	72918.2	68528	59383.1	142871	552897	1.05354e+06	891944	1.01425e+06	906856	554320	6608.82	5630.36	5109.08	5565.75	5800.09	5572.15	5907.6	4819.97	4834.92	4864.62	4998.19
38		C10 H8 O8 S	Full match	No results	No results	No results		287.994	8.653	5.60936e+06	0	0	0		5	9	9			DDA for preferred ion	4.78041e+06	4.26624e+06	5.56722e+06	2.32178e+06	743908	1.24928e+06	43092.8	21035	14448.3	20940.1	22045.9	15616.5	607555	417317	531078	852654	3.86683e+06	1.16238e+06	11193.5	9560.28	9575.98	8886.85	9771.12	9503.19	11229.1	8700.88	8885.98	8144.09	9198.73
39		C14 H12 N2 O7 S	Full match	No results	No results	No results		352.037	10.751	1.18847e+07	0	0	0		5	4	4			DDA for preferred ion	3.71418e+06	1.88301e+07	4.267e+06	1.09035e+06	249074	761204	16001.6	7345.74	7916.73	12416.2	11287.3	6752.31	175593	129114	128173	260068	1.32988e+06	273173	8322.34	6853.1	6968.28	7179.36	9178.24	7025.99	7962	7568.65	6996.87	6523.69	6618.23
40		C8 H5 Cl2 N3 O3 P2	Full match	No results	No results	No results		322.918	7.954	2.87251e+06	0	0	0		5	6	6			DDA for preferred ion	3.51413e+06	4.59356e+06	2.70802e+06	2.69138e+06	954406	2.01737e+06	62200.7	57586.9	9014.79	50677	78699.3	72387.7	229920	278376	186865	434177	667842	591430	9557.04	7753.84	7815.45	8177.29	8312.75	7767.89	8970.64	7439.73	7119.98	7772.7	7249.89
41		C21 H46 O19 P4 S	Full match	No results	No results	No results		758.131	8.055	3.20437e+06	0	0	0		5	9	7			DDA for preferred ion	3.37992e+06	3.84246e+06	3.22847e+06	3.69484e+06	2.6557e+06	2.97277e+06	2.67511e+06	2.76203e+06	2.81093e+06	3.47859e+06	2.35013e+06	3.01973e+06	2.65317e+06	3.45456e+06	2.34808e+06	2.7743e+06	3.42489e+06	3.98713e+06	12915	10747.9	9919.74	10758.7	11064.2	10761.4	11832.9	9624.99	9374.92	9503.24	9694.65
42		C9 H6 O8 S	Full match	No results	No results	No results		273.979	8.075	1.49279e+07	0	0	0		5	18	8			DDA for preferred ion	4.96636e+06	2.08339e+07	4.53711e+06	2.09848e+06	683353	1.04977e+06	126318	121138	104260	127515	116439	128482	149271	158160	132686	133609	271180	144418	14433.8	11900.4	10796.1	11339.5	11817.6	10917.3	15607.9	12424.8	11807.4	11960.5	11687.8
43		C17 H12 N4 O9 S	Full match	No results	No results	No results		448.031	8.343	6.11077e+06	0	0	0		5	4	3			DDA for preferred ion	4.79496e+06	2.81672e+06	5.08988e+06	5.00649e+06	3.87174e+06	4.19043e+06	760643	1.2796e+06	990073	2.02158e+06	1.19747e+06	1.38908e+06	3.02217e+06	3.70998e+06	3.36522e+06	6.54499e+06	2.57839e+06	2.48781e+06	18527.8	15234.5	16114.8	14717.7	19236.2	15451.6	18645.3	21811.9	21311.7	15086	17559.6
44	5,6-Dihydroxy-2-naphthalenesulfonic acid	C10 H8 O5 S	Full match	No results	No results	Full match		240.009	7.94	2.94795e+06	1	0	0		5	4	4			DDA for preferred ion	2.32457e+06	2.78831e+06	2.93926e+06	935823	306058	363029	13153.8	7432.07	6541.45	8212.98	14833.4	24185.8	156028	114552	150052	190739	694750	240423	7004.24	5771.58	5383.93	5674.59	6009.94	5773.51	6626.74	5355.27	5249.25	5261.61	5334.46
45		C10 H10 N O11 P S	Full match	No results	No results	No results		382.97	9.544	2.86683e+06	0	0	0		5	12	12			DDA for preferred ion	2.33514e+06	2.95085e+06	1.75304e+06	2.62868e+06	2.08251e+06	2.05576e+06	1.95332e+06	1.55289e+06	1.94365e+06	1.5894e+06	1.79575e+06	2.05975e+06	2.3623e+06	2.9986e+06	2.65703e+06	3.05746e+06	2.35587e+06	2.20457e+06	9290.87	7908.05	7453.55	7808.55	8137.65	7663.03	8846.69	7198.18	6963.75	6774.56	6948.58
46		C20 H12 N5 O6 P S2	Full match	No results	No results	No results		512.997	8.1	7.34195e+06	0	0	0		5	16	15			DDA for preferred ion	4.94641e+06	6.67296e+06	4.58539e+06	5.55846e+06	4.19082e+06	4.652e+06	6.8072e+06	9.06463e+06	6.90383e+06	5.67376e+06	5.4166e+06	4.24817e+06	6.48297e+06	4.06479e+06	5.47166e+06	4.41091e+06	5.02827e+06	5.70465e+06	23036.5	17245.5	16183.3	17299.8	17571.2	16366.9	98732.1	17004.5	16790.6	16711.4	16166.3
47	7-Hydroxy-6-methoxy-2-oxo-2H-chromen-8-yl beta-D-allopyranoside	C16 H18 O10	Full match	No results	No results	Full match		370.09	7.836	7.38097e+06	5	0	0		5	5	3			DDA for preferred ion	2.10473e+06	4.96499e+06	3.02473e+06	1.56253e+06	767569	1.08411e+06	161538	157745	33233.8	185377	226305	275925	2.27396e+06	1.96959e+06	2.03264e+06	2.4295e+06	8.33924e+06	3.52172e+06	8458.53	7041.34	6544.85	6938.61	7465.25	6758.25	7903.86	6412.78	6534.77	6239.57	6964.09
48		C27 H43 N O8 P8 S	Full match	No results	No results	No results		789.061	8.056	3.91658e+06	0	0	0		5	11	11			DDA for preferred ion	2.94815e+06	3.8433e+06	3.94744e+06	3.20182e+06	2.11019e+06	2.58793e+06	2.66778e+06	2.73069e+06	3.12317e+06	2.88748e+06	2.91148e+06	2.27786e+06	2.94809e+06	2.9307e+06	2.10091e+06	2.35145e+06	2.91014e+06	3.44051e+06	14448.5	11973.5	11004.4	11884.5	12169.9	11786	13679.3	11082.2	10750.7	10853.6	11027.1
49		C24 H9 Cl2 N O3 S2	Full match	No results	No results	No results		492.94	8.129	2.64385e+06	0	0	0		5	3	3			No MS2	2.93101e+06	3.49348e+06	2.2186e+06	2.87248e+06	2.97209e+06	2.77329e+06	1.88418e+06	2.48675e+06	3.12431e+06	3.11771e+06	2.00896e+06	1.61195e+06	1.55736e+06	1.6888e+06	1.08769e+06	1.4319e+06	1.86578e+06	2.16805e+06	13807.7	11331.6	10694.5	11497.2	11857.7	10842.6	36234.6	10660.8	10590.1	10610.7	10071.5
50		C4 H8 N O3 P	Full match	No results	No results	No match		149.024	8.046	3.3556e+06	1	0	0		5	6	2			DDA for preferred ion	2.30661e+06	2.68486e+06	2.43277e+06	2.35849e+06	1.4574e+06	2.09345e+06	1.80858e+06	1.78777e+06	1.32412e+06	1.79557e+06	2.06371e+06	2.05111e+06	3.0268e+06	3.37787e+06	2.77585e+06	2.63235e+06	3.63039e+06	3.25307e+06	11563.2	9455.01	8774.52	9336.53	9603.53	9252.54	11504.4	9269.76	8944	8981.14	9076.01
51		C17 H17 N4 O6 P S	Full match	No results	No results	No results		436.062	8.089	4.32508e+06	0	0	0		5	4	4			DDA for preferred ion	5.21395e+06	5.18261e+06	3.453e+06	4.48432e+06	2.65537e+06	4.09545e+06	4.27506e+06	4.70215e+06	5.28867e+06	4.34055e+06	4.70209e+06	2.75321e+06	3.666e+06	2.99711e+06	3.09653e+06	4.24802e+06	3.63819e+06	4.25031e+06	21481.9	17634.6	16235.7	17902.5	18291.4	17138.5	44688.3	16553	16447.9	16269.6	16118.5
52		C11 H32 N8 O8 P2 S2	Full match	No results	No results	No match		530.127	8.032	3.78962e+06	1	0	0		5	8	7			DDA for preferred ion	2.36331e+06	3.13232e+06	2.65886e+06	2.45766e+06	1.89358e+06	2.68707e+06	2.25286e+06	2.42035e+06	2.37768e+06	2.56662e+06	2.35861e+06	2.85199e+06	3.42418e+06	4.10985e+06	3.76672e+06	2.87017e+06	3.40745e+06	3.26963e+06	12787.9	10816.9	9745.44	10540.8	10905.9	10401.9	12499.6	10094.6	9761.78	9752.74	9950.08
53	o-Succinylbenzoate	C11 H10 O5	Full match	No results	Full match	Full match		222.053	9.64	1.94912e+06	13	0	13	Superpathway of chorismate metabolism;Other	5	6	5			DDA for preferred ion	2.256e+06	2.08357e+06	1.78621e+06	1.61708e+06	836714	1.05839e+06	100422	69979	40086.8	81139.3	118378	110927	866078	781607	902056	1.27658e+06	2.18028e+06	896888	10091.5	7207.98	6943.53	7418.59	7340.66	7118.34	8437.29	6442.22	6469.48	16647	7968.83
54		C19 H10 N5 O10 P	Full match	No results	No results	No results		499.018	8.011	1.68123e+06	0	0	0		5	22	19			DDA for preferred ion	1.29137e+06	2.458e+06	1.49985e+06	1.2197e+06	1.26917e+06	1.22075e+06	276894	460944	485371	438674	350938	514884	1.42754e+06	1.27008e+06	1.18809e+06	1.35986e+06	1.41788e+06	1.27268e+06	6716.16	5734.02	5131.14	5692.82	6012.19	5805.08	33616.4	4828.95	4853.47	4854.16	4874.39
55		C13 H13 Cl N P5	Full match	No results	No results	No results		372.941	9.548	1.77685e+06	0	0	0		5	13	12			No MS2	2.24304e+06	2.35582e+06	1.12597e+06	1.9139e+06	1.78126e+06	1.3112e+06	1.29608e+06	1.14362e+06	1.28992e+06	1.4017e+06	1.24857e+06	1.55196e+06	1.4504e+06	1.96997e+06	1.57828e+06	1.82638e+06	1.93557e+06	1.44642e+06	9952.56	8499.14	8090.31	8447.77	8833.11	8345.78	9235.85	7538.71	7344.03	7140.48	7586.49
56		C22 H23 N O14 S2	Full match	No results	No results	No results		589.057	8.553	1.21564e+07	0	0	0		5	9	9			DDA for preferred ion	2.02952e+06	631755	2.41391e+06	1.67751e+06	985408	1.71084e+06	9.05207e+06	1.1765e+07	5.27098e+06	1.18828e+07	1.11009e+07	1.25086e+07	7.99017e+06	9.11302e+06	6.19158e+06	5.67407e+06	1.02375e+07	9.88824e+06	9886.97	8128.77	7719.68	7789.57	7961.2	7718.62	9105.13	8018.61	7285.79	7577.71	7465.16
57		C9 H4 Cl3 N3 O2 P2	Full match	No results	No results	No results		352.884	9.552	2.08307e+06	0	0	0		5	11	10			No MS2	1.48536e+06	2.12367e+06	857240	2.14205e+06	1.5655e+06	1.20769e+06	1.04841e+06	1.28913e+06	1.66229e+06	1.42785e+06	1.33504e+06	1.52472e+06	1.68471e+06	1.92229e+06	1.29457e+06	2.06482e+06	1.48726e+06	1.58398e+06	8560.76	7247.43	6839.37	7080.18	7236.53	6874.9	8517.47	6891.77	6655.38	6414.7	6756.34
58		C10 H8 O4	Full match	No results	Not the top hit	Full match		192.042	8.552	5.45294e+07	27	0	3	Superpathway of aromatic compound degradation via 2-oxopent-4-enoate;Superpathway of scopolin and esculin biosynthesis;Other	5	6	5			DDA for preferred ion	2.18416e+07	9.82417e+06	1.46724e+07	1.7197e+07	7.73809e+06	1.80954e+07	4.86216e+07	5.35695e+07	3.41405e+07	5.54215e+07	5.38253e+07	5.61137e+07	4.93203e+07	3.67029e+07	4.20116e+07	4.5352e+07	5.34264e+07	5.38314e+07	234838	11893.7	150738	142354	15301.5	10905.8	50989.5	33080.6	10304.2	31660.2	16715.9
59	Ninhydrin	C9 H6 O4	Full match	Invalid mass	Partial match	Full match		178.027	8.499	2.87152e+07	10	0	1	Superpathway of scopolin and esculin biosynthesis	5	11	7			DDA for preferred ion	1.42491e+07	4.88984e+07	1.07606e+07	3.98898e+06	2.48235e+06	2.18652e+06	47130.7	42062.6	15959.3	42822.2	54933.1	76209.7	309598	360712	332923	605039	1.42063e+06	327635	47954.5	34353.8	34581	39693.1	7782.82	42723.6	7723.25	6823.77	25713.4	39941.9	36831
60		C10 H8 O8 S	Full match	No results	No results	No results		287.994	8.311	9.37504e+06	0	0	0		5	17	17			DDA for preferred ion	4.43899e+06	9.85397e+06	4.41319e+06	2.43307e+06	867257	2.0903e+06	641258	609429	239738	887847	990091	944279	5.05579e+06	3.23265e+06	4.08107e+06	4.99991e+06	1.04627e+07	4.94565e+06	20269	16658.7	17613.3	16078.9	20209.4	16865.3	20470.8	23936.8	22375.7	16136	16123.9
61	3-C-Carboxy-2-deoxy-4-O-[(2E)-3-(4-hydroxy-3-methoxyphenyl)-2-propenoyl]pentaric acid	C16 H16 O11	Full match	No results	No results	Full match		384.069	8.08	1.09722e+07	1	0	0		5	3	3			DDA for preferred ion	3.85726e+06	1.75822e+07	4.42833e+06	915428	463915	472264	147745	143718	125447	155571	144021	161087	200892	209037	208411	205514	1.13904e+06	200755	15254.2	12533	11548.7	12317.7	13033.4	12222.4	14134.3	11454	11619.7	11503.6	11406.5
62		C13 H6 O9 S	Full match	No results	No results	No results		337.973	9.55	1.87779e+06	0	0	0		5	9	8			DDA for preferred ion	1.80648e+06	1.41385e+06	1.19258e+06	1.4673e+06	1.37601e+06	899662	1.18046e+06	1.01804e+06	872120	921643	1.13088e+06	1.17204e+06	1.73798e+06	1.6975e+06	1.78681e+06	2.00876e+06	1.55788e+06	1.19041e+06	8624.01	7344.8	6972.64	7261.01	7465.33	7134.2	8173.12	6654.03	6465.37	6269.78	6643.98
63	bikaverin	C20 H14 O8	Full match	No results	No results	Full match		382.069	10.039	2.87903e+06	3	0	0		5	16	14			DDA for preferred ion	2.15778e+06	4.38314e+06	2.07853e+06	961317	529746	929657	7238.4	7809.92	8674.98	7531.39	7137.97	6740.96	213165	118887	117961	176448	288247	180012	9289.79	8206.77	7504.7	8767.23	8129.74	8225.26	8922.14	7756.41	7154.71	6928.84	7288.47
64	5-carboxyvanillic acid	C9 H8 O6	Full match	No results	No results	Full match		212.032	6.875	1.3342e+07	10	0	0		5	23	21			DDA for preferred ion	4.02402e+06	1.98898e+07	3.3861e+06	2.22302e+06	820157	1.46258e+06	22719.3	19161.8	19471.9	22855.2	27015.4	41319.1	330357	250638	269122	556199	945995	606423	17864.1	15204.6	13843.9	15942.3	15996.2	15366.8	19699.3	14537.2	14246.9	14136.4	14740.7
65		C25 H32 N2 O6 P2 S	Full match	No results	No results	No results		550.147	6.714	3.18516e+06	0	0	0		5	11	11			DDA for preferred ion	1.25109e+06	5.09219e+06	1.76183e+06	893464	357609	846838	77002.7	39483	86515.7	116578	92645.6	116325	224174	244213	275348	220201	227892	279799	7092.82	6089.44	5398.66	5919.01	6195.51	5903.95	6734.53	5783.74	5397.18	5176.6	5604.31
66		C5 H8 N O4 P	Full match	No results	No results	No results		177.019	8.551	8.81218e+06	0	0	0		5	16	6			DDA for preferred ion	2.14341e+06	1.27099e+06	2.71745e+06	1.95792e+06	1.47332e+06	2.06741e+06	6.43172e+06	8.03907e+06	4.48523e+06	7.08198e+06	7.23601e+06	9.15025e+06	6.78111e+06	6.55539e+06	699687	5.53705e+06	8.97225e+06	6.89223e+06	14876.9	12097.3	11364.7	11346.2	11475	11010.7	15457.8	13099.7	11756.5	12080	11759.6
67		C20 H23 N3 O11 S	Full match	No results	No results	No results		513.105	8.176	3.54664e+06	0	0	0		5	8	4			DDA for preferred ion	2.31532e+06	5.32066e+06	1.61862e+06	751540	355492	260407	9085.34	11678	8485.23	9775.5	10234	13791.5	65021.6	46961.9	34280	159888	255459	96427.3	8622.91	7073.35	6629.56	6876.94	6898.54	6930.31	8032.22	6880.43	6739.88	6885.44	6568.36
68		C15 H7 N3 O2 P2 S	Invalid mass	No results	No results	No results		354.975	9.545	1.62992e+06	0	0	0		5	5	5			DDA for preferred ion	1.40478e+06	1.86479e+06	1.04777e+06	1.55617e+06	1.29545e+06	1.13234e+06	1.08749e+06	950337	1.14166e+06	1.063e+06	1.18771e+06	1.23915e+06	1.38001e+06	1.76463e+06	1.56694e+06	1.73895e+06	1.4368e+06	1.29502e+06	9341.24	7951.51	7495.05	7852.6	8184.15	7707.38	8889.5	7233.54	6998.46	6808.82	6984.23
69	2-(Benzoyloxy)-3-hydroxysuccinic acid	C11 H10 O7	Full match	No results	No results	Full match		254.043	9.071	6.55388e+06	1	0	0		5	12	8			DDA for preferred ion	3.76232e+06	9.56555e+06	1.85249e+06	2.98523e+06	1.4927e+06	2.70124e+06	14244.8	60639.7	18605.7	17952.5	17663.3	14940.4	365126	314740	194400	1.18209e+06	1.22338e+06	839794	20349.6	16903.5	15962.8	17107.8	20745.7	16940.7	22859	16800.9	17935.1	16899	17633.9
70		C20 H22 O5 P4	Full match	No results	No results	No results		466.041	8.051	1.98362e+06	0	0	0		5	15	13			No MS2	1.4844e+06	1.62563e+06	1.53183e+06	2.00098e+06	1.04282e+06	1.83896e+06	745191	1.08407e+06	778995	1.18362e+06	1.0066e+06	514018	953984	1.04535e+06	917501	1.5758e+06	1.39215e+06	2.02458e+06	11793.4	9622.9	8911.72	9554.86	9713.79	9339.88	11943.9	9601.63	9243.04	9260.47	9337.43
71	Aesculin	C15 H16 O9	Full match	No results	Full match	Full match		340.079	7.714	5.62492e+06	10	0	1	Superpathway of scopolin and esculin biosynthesis	5	4	4			DDA for preferred ion	2.08136e+06	8.89362e+06	2.97433e+06	858481	542304	703744	34955.6	57134.5	9880.04	43615.7	43391.8	45563	799055	783391	697393	677364	2.44984e+06	1.24401e+06	11007.6	8804.27	8376.45	9424.97	10201.1	8508.74	8575.29	9011.16	8263.69	8143.81	7372.15
72		C14 H10 N10 O5	Full match	No results	No results	No match		398.085	8.458	3.40553e+06	1	0	0		5	8	8			DDA for preferred ion	1.12601e+06	1.85325e+06	1.1571e+06	1.0401e+06	541649	812457	346800	240481	141123	301579	431204	460570	1.11985e+06	854837	1.09842e+06	1.21375e+06	3.79803e+06	1.55615e+06	8230.82	6956.69	6291.66	6573.84	6973.09	6910.6	7805.26	6706.09	6557.25	6489.63	6580.35
73		C20 H17 N4 O6 P3 S2	Full match	No results	No results	No results		565.98	8.553	4.67651e+06	0	0	0		5	18	18			DDA for preferred ion	1.8673e+06	772578	1.78166e+06	1.53926e+06	1.07509e+06	1.50975e+06	3.44738e+06	4.64993e+06	3.23982e+06	5.20368e+06	4.82298e+06	4.7989e+06	3.3062e+06	3.94942e+06	2.64958e+06	2.68779e+06	4.24779e+06	3.95001e+06	12178.5	10040.9	9562.2	9675.62	9916.3	9640.88	11253	9684.37	8824.28	9203.83	9092.72
74		C8 H10 N O10 P S	Full match	No results	No results	No results		342.975	7.954	1.54068e+06	0	0	0		5	7	2			DDA for preferred ion	1.64164e+06	2.30674e+06	1.33977e+06	1.27566e+06	491733	835918	29713.8	27297.2	9039.51	13205.1	44580.8	43328.2	228979	139916	137429	252762	379833	213594	10217.5	8235.45	8246.96	8573.08	8659.03	8039.6	10119	8334.98	7922.75	8590.81	7959.38
75		C16 H14 N6 O4 S	Full match	No results	No results	No match		386.079	7.411	2.67516e+06	1	0	0		5	7	6			DDA for preferred ion	1.71712e+06	4.14562e+06	1.91901e+06	1.03637e+06	267475	463519	8301.43	27254.7	9500.14	8890.99	8184.7	7814.77	38800.8	34237.3	50494.5	108114	171078	81115.5	10724.3	8860.61	8272.98	9186.18	9262.33	8865.51	10085.9	8308.65	8444.2	30232.1	8337.7
76		C14 H10 N10 O5	Full match	No results	No results	No match		398.085	8.216	2.97042e+06	1	0	0		5	9	9			DDA for preferred ion	1.30461e+06	2.08453e+06	1.34503e+06	937362	562925	810896	153006	116759	47906	125584	199667	188742	1.15997e+06	772853	877593	1.1113e+06	3.28203e+06	1.46544e+06	8610.4	7483.39	7129.51	7313.29	7747.11	7896.61	8579.73	6997.07	6876.82	6799.25	6694.03
77		C36 H49 N6 O8 P	Full match	No results	No results	No results		724.336	8.723	9.49024e+06	0	0	0		5	10	6			DDA for preferred ion	3.25241e+06	1.40839e+06	4.12794e+06	2.38739e+06	2.09212e+06	2.49952e+06	7.00347e+06	8.24078e+06	4.75469e+06	9.52953e+06	7.32019e+06	9.68841e+06	8.23435e+06	7.17234e+06	6.49185e+06	7.26438e+06	6.46271e+06	6.95486e+06	20952.1	17113.6	16164.3	16244.6	21458.9	17179.5	22271.4	20776.7	18766.3	14977.8	19972.1
78		C28 H34 N5 O13 P	Full match	No results	No results	No results		679.19	6.891	2.27673e+06	0	0	0		5	8	7			DDA for preferred ion	940177	3.6957e+06	1.22332e+06	824183	488582	970142	96763	78654.5	107904	98515.1	145100	151786	283523	252814	336426	373699	293188	359726	7425.81	6355.86	5482.93	6793.89	6873.18	6657.12	7060.58	5694.86	5629.3	5486.45	5640.81
79		C13 H22 N6 O9 P2	Full match	No results	No results	No results		468.094	6.843	5.41632e+06	0	0	0		5	5	4			DDA for preferred ion	1.17975e+06	369570	1.00669e+06	1.60985e+06	1.27891e+06	1.26098e+06	1.15308e+06	1.09427e+06	891456	1.25378e+06	1.02645e+06	1.37919e+06	4.81827e+06	4.53029e+06	3.64657e+06	3.79948e+06	3.74838e+06	6.36458e+06	10276.6	8665.88	8000.28	8567.51	8878.91	8319.96	10143.7	7992.38	7975.63	7828.64	8136.68
80		C29 H7 N O10	Full match	No results	No results	No results		529.007	9.545	832630	0	0	0		5	9	9			No MS2	770238	539255	549082	598166	486828	357865	406796	320996	226821	248016	370102	488602	731015	826915	681009	898101	702101	507832	4564.81	3893.77	3677.9	3861.4	3976.31	3786.84	4273.53	3484.49	3378.1	3135.81	3324.89
81		C19 H34 N5 O9 P S2	Full match	No results	No results	No results		571.155	8.023	1.01612e+06	0	0	0		5	11	10			No MS2	911141	785443	660453	1.15966e+06	1.07587e+06	608431	403566	283082	309527	333540	485032	201147	518206	767451	606312	777023	758124	488518	7161.05	6092.6	5521.02	6006.3	6250.56	5996.56	6468.15	5270.65	5280.26	5305.79	5444.52
82	7-Hydroxy-6-methoxy-2-oxo-2H-chromen-8-yl beta-D-allopyranoside	C16 H18 O10	Full match	No results	No results	Full match		370.09	8.104	8.28535e+06	5	0	0		5	26	22			No MS2	1.7556e+06	1.43357e+07	2.32663e+06	62391.7	40935.6	50813.3	36914.2	43257	37393.6	36000.4	46453.4	43012.4	69137.2	55081.5	48498.7	71322	80534.1	71310.5	7766.97	6419.6	5951.02	6607.4	6798.05	6260	6698.94	5590.24	5714.29	5689.44	5477.97
83	Methyl 2,3-dihydro-3-hydroxy-2-oxo-1H-indole-3-acetate	C11 H11 N O4	Full match	No results	No results	Full match		221.069	8.633	5.30578e+06	3	0	0		5	5	3			DDA for preferred ion	1.11089e+06	8.1365e+06	2.47772e+06	1.14099e+06	171813	586396	13394.1	15913.6	12455	13498.3	14907.6	13500.9	43479.1	31518.8	40282.5	81561.9	223720	80110.4	9676.71	7768.13	8183.06	8125.79	8306.86	7821.39	9852.56	7956.51	7754.93	7088.55	7463.75
84		C12 H13 N O6 S	Full match	No results	No results	No results		299.046	7.941	6.54738e+06	0	0	0		5	10	6			DDA for preferred ion	1.09623e+06	9.73368e+06	1.44178e+06	823821	221889	548137	7226.96	7505.74	8322.57	7111.99	8008.2	6465.54	90594	83199.3	72972.7	169434	358321	134846	9479.07	7761.25	7638.73	7535.37	7931.09	7571.96	9588.3	7587.09	7387.34	7355.76	7408.72
85		C21 H21 N5 O9 P2	Full match	No results	No results	No results		549.081	8.55	1.72465e+06	0	0	0		5	13	10			DDA for preferred ion	1.41105e+06	2.03569e+06	1.59093e+06	392930	33746.1	237553	36990.6	41690.1	57834.8	40604.6	40870.7	43044.8	37251.1	34575.6	30110.9	69065.7	38333.9	36573.9	9401.85	7470.02	7263.23	7290.79	7412.91	7150.19	8922.46	7928.09	7162.29	7407.06	7256.19
86		C7 H14 N2 O P4 S	Full match	No results	No results	No results		297.978	7.955	1.14908e+06	0	0	0		5	3	3			No MS2	1.25044e+06	1.79083e+06	1.13598e+06	793153	309071	533193	8512.15	11279.4	8846.76	7599.56	15955.3	22912.2	112720	82747.7	90396.9	176165	234611	142415	9541.31	7727.76	7775.8	8121.86	8242.24	7688.77	9079.94	7517.43	7181.97	7826.89	7287.91
87	FORMAMIDINE, N,N-DIMETHYL-N'-(5-(2-(5-NITRO-2-FURYL)VINYL)-1,3,4-OXADIAZOL-2-YL)	C11 H11 N5 O4	Full match	No results	No results	Full match		277.081	8.546	3.67884e+07	1	0	0		5	10	9			DDA for preferred ion	2.07531e+07	6.02106e+07	2.02731e+07	5.24115e+06	1.12191e+06	3.8504e+06	101458	45966.1	313362	269944	46430.9	49386.6	169204	114817	135097	437289	601353	315772	94666.1	73141.7	114837	97322.7	121393	138715	103995	102731	148937	122452	183255
88		C9 H25 N3 O3 P4 S2	Full match	No results	No results	No results		411.03	6.674	5.59924e+06	0	0	0		5	10	10			DDA for preferred ion	1.23213e+06	4.55556e+06	1.52646e+06	1.70787e+06	808478	1.27236e+06	4.73226e+06	3.45398e+06	3.65177e+06	5.07342e+06	4.3905e+06	5.76347e+06	1.36036e+06	1.70559e+06	1.46131e+06	2.10854e+06	1.55366e+06	1.93821e+06	13225	12760.3	15630.2	10671.8	14298.9	10514.5	16688.3	10094.8	9774.61	9472.2	10078.4
89		C17 H14 N4 O6	Full match	No results	No results	No match		370.09	8.17	6.22585e+06	5	0	0		5	9	8			No MS2	1.22487e+06	9.67354e+06	1.99586e+06	296409	108675	89616.3	11932.1	11556.6	10560.3	11225.9	11038.9	10633.5	16224	20227.8	15635	17664.1	151503	17996.5	8917.28	7268.72	6959.54	7189.54	7690.28	7297.18	8006.95	6930.08	6814.75	6988.62	6692.11
90		C13 H32 N2 O5 P6	Full match	No results	No results	No results		482.073	6.892	7.39368e+06	0	0	0		5	10	8			DDA for preferred ion	1.27293e+06	251007	1.27305e+06	1.41645e+06	891298	1.22208e+06	5.24755e+06	5.25212e+06	5.20444e+06	6.51114e+06	4.50991e+06	7.62737e+06	5.83736e+06	4.7824e+06	5.70706e+06	3.88388e+06	4.21171e+06	5.58665e+06	14530.9	12381.1	11552.9	13453	13067.1	12566	14652.9	11731	11571.3	11493.7	11936.9
91	Ferulic acid 4-sulfate	C10 H10 O7 S	Full match	No results	No results	Full match		274.015	7.374	3.75751e+06	4	0	0		5	6	6			DDA for preferred ion	776439	594481	1.04116e+06	905852	473441	947188	2.71663e+06	2.46441e+06	2.22723e+06	2.88156e+06	2.89772e+06	3.85937e+06	2.34797e+06	1.75505e+06	2.31622e+06	2.68223e+06	1.57455e+06	1.61093e+06	10121.4	8614.31	10485.9	8666.11	8981.82	8454.75	12323.3	7979.23	8051.97	28415.1	9057.41
92		C14 H12 N2 O6 S	Full match	No results	No results	No match		336.042	10.561	992021	1	0	0		5	7	7			No MS2	1.04561e+06	872038	768090	478401	356201	572450	32203.1	26835.6	8126.62	19479.4	41085.6	41137.5	431682	300644	304066	559288	1.11166e+06	450452	8380.55	6855.61	6393.97	7600.65	7760.86	6861.57	8188.07	6442.44	6382.82	5845.49	6624.58
93		C10 H15 O5 P3 S	Full match	No results	No results	No results		339.987	8.553	2.87653e+06	0	0	0		5	7	7			DDA for preferred ion	1.28307e+06	769321	1.08939e+06	1.08751e+06	763551	1.16044e+06	1.85125e+06	2.96749e+06	2.19241e+06	2.34447e+06	2.75948e+06	2.94831e+06	2.18884e+06	1.85497e+06	1.52341e+06	2.16446e+06	2.24021e+06	2.90173e+06	14691.8	12127.1	11562.3	11713	12566.8	11698.2	13451.3	11589.5	10572.3	11039.6	10918.8
94	o-Succinylbenzoate	C11 H10 O5	Full match	No results	Full match	Full match		222.053	8.325	1.77678e+06	13	0	13	Superpathway of chorismate metabolism;Other	5	17	10			DDA for preferred ion	1.75411e+06	1.63929e+06	1.56773e+06	950476	251559	723746	36067.7	35181.5	18872.1	36246.3	46853.6	48594.4	350955	259367	203004	294177	1.2384e+06	355353	16830.5	13640.8	14225.1	12810.5	15886.1	13082	19130.4	22026.2	33524.5	15466.2	14181.9
95		C5 H16 N3 O P5 S	Full match	No results	No results	No results		320.97	9.551	1.35911e+06	0	0	0		5	12	11			No MS2	599372	944047	462193	777510	731136	600889	762318	785512	632949	578928	715859	719672	962098	1.18704e+06	971171	1.47436e+06	1.00167e+06	849457	8719.42	7445.29	7086.4	7398.72	7626.87	7307.82	8098.1	6609.37	6438.05	6258.98	6649.26
96		C17 H6 N10 O2	Full match	No results	No results	No match		382.069	10.428	979149	3	0	0		5	12	12			No MS2	821922	655707	963933	570450	377015	657564	6878.53	7250.44	8260.23	7489.26	6805.62	6578.49	108929	62065.7	49702.4	52844.9	62831.9	107003	8895.4	7471.84	7267.8	7632.93	7964.81	7229.99	8598.22	6744.86	7019.89	6549.91	6841.99
97		C19 H25 N O13 S	Full match	No results	No results	No results		507.105	6.206	3.20113e+06	0	0	0		4	13	2			No MS2	213329	1.17217e+06	1.18337e+06	995902	1.72403e+06	2.16881e+06	1.60103e+06	700852	1.32763e+06	1.19939e+06	2.13975e+06	1.24955e+06	386754	2.37991e+06	3.21222e+06	1.99015e+06	1.2335e+06	3.44805e+06	16060.7	13391.2	12195.2	13898.5	14657.2	13824.7	14581.8	11634.8	11444.1	11123.8	11667.9
98		C7 H N7	Full match	No results	No results	No match		183.029	7.953	797173	1	0	0		5	6	6			No MS2	835949	1.28044e+06	694672	537902	171423	316877	9439.43	10000.3	8616.98	7417.79	10762.3	15472.6	66131.8	65244.9	60793.8	105461	172393	97849.3	9099.7	7385.65	7447.23	7795.04	7851.19	7410.56	8515.18	7064.69	6763.64	7386.52	6892.33
99		C11 H10 O9 S	Full match	No results	No results	No results		318.005	8.292	2.17573e+06	0	0	0		5	19	17			DDA for preferred ion	1.46356e+06	3.16109e+06	1.34869e+06	423168	130066	264652	16090.8	10186.4	10680.7	9193.77	20839.4	25984.7	207822	130132	153695	746166	2.05222e+06	311733	12573.9	11237	11330.8	10010.8	11425.2	10356.3	12486.8	10569.9	10334.5	11479.7	11469.2
100		C22 H30 N2 O7 P4	Full match	No results	No results	No results		558.101	9.87	1.12763e+06	0	0	0		5	8	6			No MS2	793349	1.71492e+06	775493	366081	178257	334730	6866.16	8052.14	7860.91	6433.52	6536.52	5679.97	75791.4	57704.4	43934.6	54618.9	103958	74784.7	8334.78	7719.88	6679.63	7804.95	7534.77	6898.68	8836.78	6987.14	6849.59	6054.15	6958.62
101		C21 H24 O7 P2 S	Full match	No results	No results	No results		482.073	6.808	2.98227e+06	0	0	0		5	10	10			DDA for preferred ion	671899	136939	553300	640634	598596	458638	2.14504e+06	1.61658e+06	2.44614e+06	1.75558e+06	2.38381e+06	3.05896e+06	2.75513e+06	1.51857e+06	2.41091e+06	2.18837e+06	1.60181e+06	2.55038e+06	9223.16	7859.74	7317.7	7797.51	8043.69	7828.2	8568.29	7217.55	6926.5	6936.33	7144.53
102		C34 H60 O14 P2	Full match	No results	No results	No results		754.346	8.724	1.61687e+06	0	0	0		5	15	13			No MS2	1.47244e+06	1.17352e+06	1.51827e+06	980541	472953	769466	19741	35163	18618.6	36753.3	26589.9	48445.4	583888	433938	463450	890625	963042	503100	19009.6	15356.3	14345.4	14258.9	18629.6	14750.8	22077.7	20368.5	18194.5	14361.4	18939.5
103	Aspartic acid, N-salicyloyl-	C11 H11 N O6	Full match	No results	No results	Full match		253.059	8.919	3.29821e+06	2	0	0		5	7	6			DDA for preferred ion	711973	5.07541e+06	649346	741293	214619	239494	8496.58	9830.18	10623.5	9478.97	9185.66	8232.46	42961.1	29111.5	44541.9	125102	146672	61081.4	11912.1	10077.3	9635.45	9697.32	9868.62	9166.79	11911.8	9993.45	9013.92	8663.09	9301.68
104		C19 H28 O5 P2 S	Full match	No results	No results	No match		430.111	8.179	1.63266e+06	1	0	0		5	10	8			DDA for preferred ion	627635	1.10795e+06	681752	411799	268576	334758	17642.7	9010.11	9889.54	10117.5	16730.7	9170.57	540936	387874	417322	537976	1.75949e+06	690168	9193.38	7542.95	7071.22	7336.64	7703.53	7396.68	8547.95	7323.95	7176.03	7332.71	6996.64
105	Methyl 2,3-dihydro-3-hydroxy-2-oxo-1H-indole-3-acetate	C11 H11 N O4	Full match	No results	No results	Full match		221.069	8.508	2.13939e+06	3	0	0		5	10	8			DDA for preferred ion	434093	3.61929e+06	1.25181e+06	543249	88220.6	281769	25844.3	35970	21709.1	32168.7	28187.1	41213.9	23757.7	29278.1	35815.8	31313.4	82937.6	33816.8	8470.97	7267.59	6799.51	7257.7	7511.51	7366	8100.35	7055.37	6368.89	6719.25	6250.55
106		C13 H15 N O7 S	Full match	No results	No results	No results		329.057	7.668	1.5549e+07	0	0	0		5	5	5			DDA for preferred ion	1.57466e+07	2.48074e+07	1.3839e+07	1.01744e+07	4.68927e+06	6.96595e+06	340033	307686	194206	334653	391495	389614	2.25329e+06	1.93231e+06	1.85926e+06	3.37648e+06	7.95473e+06	3.09927e+06	484390	174385	124188	197827	164735	185614	163362	105443	140381	63580.3	181889
107	Fraxetin	C10 H8 O5	Full match	No results	Partial match	Full match		208.037	8.817	2.15334e+07	2	0	1	Other	5	6	6			DDA for preferred ion	8.55799e+06	3.38638e+07	5.8238e+06	376432	445549	219088	15672.4	8669.66	63044.9	10638.2	60500.6	57685.3	48496.8	39508.7	58583.2	79787.8	118691	11721.5	45576.3	54490.9	8718.82	54295.9	49172.9	47535.7	48203.5	42612.1	8206.12	38430	50220.2
108	7-Hydroxy-6-methoxy-2-oxo-2H-chromen-8-yl beta-D-allopyranoside	C16 H18 O10	Full match	No results	No results	Full match		370.09	7.661	2.41248e+06	5	0	0		5	6	5			DDA for preferred ion	968992	3.05955e+06	1.33851e+06	626492	333722	483477	19573.1	18641.5	12264.6	19867.5	28611.8	33087.1	941017	801728	731961	963448	2.62728e+06	1.20199e+06	13673.5	13062.8	11187.5	12199.2	13710.8	11125.8	13223.4	11744.2	11636.1	11556	10859.6
109		C17 H15 Cl N4 O5	Full match	No results	No results	No results		390.072	8.122	2.41348e+06	0	0	0		3	6	0			DDA for preferred ion	1.36604e+06	2.57718e+06	1.11317e+06	353847	232937	1.56645e+06	226857	520479	565913	445660	314515	425237	1.11199e+06	2.53401e+06	1.60307e+06	1.89477e+06	2.73929e+06	2.99723e+06	23612.1	19471.7	18466.4	19949.3	20675.7	19749.2	23525.5	17634.9	17600.2	17717.6	17075.7
110		C11 H10 O6 S	Full match	No results	No results	No results		270.02	10.298	1.14925e+06	0	0	0		5	7	6			DDA for preferred ion	786813	1.74979e+06	487008	452560	224083	227427	6915.24	7864.07	7840.51	11072.1	10216.9	7394.32	104333	78614.2	84079.6	211781	367522	154403	8595.73	7770.4	7154.91	7336.08	7806.38	7309.3	8637.72	7613.88	7126.73	6788.02	6734.22
111		C14 H20 N O7 P S	Full match	No results	No results	No results		377.068	6.84	861375	0	0	0		5	6	6			No MS2	587635	1.38042e+06	412302	352353	202628	297969	5939.77	6362.07	6925.22	5998.89	6214.6	5491.49	66014.8	51620.5	42779.5	97482.5	112793	78883.3	7299.3	6238.26	5782	6216.45	6211.53	6084.66	6708.49	5572.16	5568.57	5502.15	5741.61
112		C12 H9 N O6 S	Full match	No results	No results	No match		295.015	11.082	7.93147e+06	2	0	0		5	9	4			DDA for preferred ion	666369	1.17505e+07	1.3051e+06	457580	73333.2	176768	8482.88	8755.48	9763.68	8946.89	9217.27	8026.86	58742.1	44459.7	36295.9	80811.2	427351	80048	9903.36	8660.31	9736.32	9758.1	8918.89	9197.85	9948.38	9179.93	9096.25	9576.35	8234.67
113		C11 H14 N8 O3 P2 S	Full match	No results	No results	No results		400.04	8.355	2.80412e+06	0	0	0		5	7	7			DDA for preferred ion	763307	4.38318e+06	1.27444e+06	430869	72214.9	118537	9150.53	11367.7	11069.1	19664.5	9262.9	15531.1	13471.8	11667.4	9618.19	17474.4	28705	14200.7	12449.9	10209.5	10770.6	9810.51	12788.2	10244.6	12800.3	14934.2	14552.7	10273.9	11926.5
114			No results	No results	No results	No results		180.89	8.551	1.60235e+06	0	0	0		5	17	14			DDA for preferred ion	484840	299012	601421	583028	411634	526232	1.5218e+06	1.51493e+06	1.06494e+06	1.57134e+06	1.49602e+06	1.634e+06	1.4966e+06	1.08163e+06	873771	1.45822e+06	1.80671e+06	1.66259e+06	10918.2	9053.73	8672.09	8826.1	9098.81	8898.5	9647.99	8348.56	7649	8022.22	7969.5
115		C10 H8 O7	Full match	No results	No results	No results		240.027	7.352	1.33066e+06	0	0	0		5	11	11			DDA for preferred ion	708100	2.04734e+06	864378	275778	57773.2	97331.8	8510.32	18807.7	9780.21	8720.92	7888.4	7805.73	8114.72	7842.84	7572.31	8809.7	8199.78	8484.64	10666.6	9056.67	8370.48	9327.84	8911.5	9227.57	10482.5	8552.97	8250.69	20239.3	8535.44
116		C10 H18 N2 O14 S2	Full match	No results	No results	No match		454.02	8.028	1.84733e+06	1	0	0		5	11	9			No MS2	535030	791946	750574	732095	487995	474118	147958	143002	124025	152831	140589	156258	1.8875e+06	513196	1.0648e+06	758985	853008	906863	15685.2	13224.1	11875.4	12803.1	13352	12730.1	15756.1	12679.8	12219.2	12165.7	12369.5
117		C48 H25 N P2	Full match	No results	No results	No results		677.146	7.809	989862	0	0	0		5	13	9			No MS2	384153	518084	531818	293825	78037.4	174801	12431.6	10038.1	8546.38	12726.4	36431.5	41312.8	232632	237340	214253	333836	1.14781e+06	409345	8262.79	6992.02	6785.4	7007.37	7433.71	7067.92	7673.46	5963.32	6058.84	6467.7	6177.53
118	D(+)-Phenyllactic acid	C9 H10 O3	Full match	Full match	Partial match	Partial match		166.063	9.391	2.23175e+07	46	0	1	Other	5	10	10			DDA for preferred ion	8.64402e+06	3.52824e+07	8.37392e+06	6.19905e+06	717130	1.30862e+06	318709	200066	123081	167987	654156	211236	163527	138841	410294	281300	305994	215862	124418	175173	121922	155740	151136	158570	134826	66183.7	309241	81326	100503
119		C14 H7 N5 O2 S	Full match	No results	No results	No results		309.031	10.071	847819	0	0	0		5	15	14			No MS2	380878	1.26886e+06	517683	255279	84415.4	116928	6485.9	7421.86	7784.98	6897.35	8630.73	8380.2	51061.4	30901.4	47765.7	100026	159517	48317	8659.54	7071.09	6872.47	7333.03	7249.97	7117.49	8784.8	6661.89	6757.25	6520.86	6845.95
120		C11 H7 Cl3 N P S2	Full match	No results	No results	No results		352.884	8.552	2.99521e+06	0	0	0		5	13	10			No MS2	577221	289231	654403	327257	174135	420107	2.87233e+06	3.14021e+06	1.28838e+06	2.73487e+06	2.73509e+06	3.09518e+06	1.7422e+06	1.96809e+06	1.208e+06	1.66398e+06	2.25286e+06	2.45074e+06	10955.6	9951.47	8472.41	8508.88	8655.75	8353.13	10503.8	9202.28	8318.26	8607.48	8436.93
121		C20 H22 O5 P2 S	Full match	No results	No results	No results		436.068	6.592	1.03817e+07	0	0	0		5	11	5			DDA for preferred ion	1.67313e+06	1.04993e+06	2.45326e+06	1.90304e+06	2.11162e+06	2.80789e+06	2.59021e+06	3.47242e+06	2.3808e+06	2.68136e+06	3.04374e+06	3.67416e+06	1.05619e+07	1.09739e+07	9.73513e+06	6.00185e+06	8.2786e+06	1.02409e+07	28851.4	69236	50812.4	39232	72298.1	43818.7	38397.9	30446.6	38070.6	16260.8	14327
122		C12 H19 O8 P S	Full match	No results	No results	No match		354.052	10.214	957347	1	0	0		5	3	1			No MS2	494996	1.47553e+06	499673	106404	45210.3	81311	7802.87	8223.48	8830.83	7722.16	7515.02	6887.04	6888.95	7274.2	6157.69	7170.64	82078.2	19377.2	9966.36	8206.51	7768.69	8228.23	8275.1	7780.22	9507.6	7779.77	7342.41	6976.7	7310.98
123		C29 H43 N3 O11 S	Full match	No results	No results	No results		641.262	8.35	815049	0	0	0		5	14	11			No MS2	927445	404322	881207	242366	173129	284496	8490.64	10626.1	10424.1	18657	26330.9	44755.5	151856	86031.9	64729.3	174612	254765	152303	10902.8	9004.82	9567.79	8777.65	11524.7	9299.65	10601	12453.6	12219.5	8686.73	10154.4
124		C15 H15 N O8 S	Full match	No results	No results	No results		369.052	8.996	1.97156e+06	0	0	0		5	12	8			DDA for preferred ion	1.68595e+06	2.90204e+06	1.7207e+06	941105	266800	387282	41312.5	34941.9	36604.9	43220.9	29425.6	35204.9	141570	116816	138066	319451	473977	196199	37601.9	37362.9	35703.4	27194.5	44478.7	34792.7	50615	36345.6	34093	34438	41048.2
125		C19 H25 N2 O3 P3 S	Full match	No results	No results	No results		454.078	3.315	7.09511e+06	0	0	0		5	11	8			DDA for preferred ion	1.2939e+06	368425	1.70331e+06	2.32848e+06	1.40782e+06	1.95689e+06	1.20376e+06	944629	954609	1.41967e+06	1.16678e+06	1.4065e+06	7.24022e+06	4.41357e+06	4.54894e+06	3.59627e+06	5.89713e+06	4.98211e+06	49438	44331.1	41558.6	45518.8	44416.4	44956.4	51348.8	44366.4	47928.2	40141.8	41787
126	MFCD00004231	C8 H8 O5	Full match	No results	Partial match	Full match		184.037	8.876	2.65123e+06	10	0	1	Other	5	9	9			DDA for preferred ion	839084	4.18174e+06	1.11158e+06	618417	184221	284181	25334.4	23641.5	8813.98	52648.2	65569.4	38421.7	118833	95903.7	86914.3	166160	324837	131798	29955.8	22489.9	19878.2	8052.15	12567.4	25519	32314.9	12107.9	7523.78	7583.94	28020.4
127		C20 H27 N8 O11 P	Full match	No results	No results	No match		586.152	7.753	2.85537e+07	1	0	0		5	12	12			DDA for preferred ion	3.16798e+07	1.87053e+07	1.71044e+07	2.51447e+07	2.65334e+07	3.27675e+07	7.08395e+06	9.16604e+06	6.39654e+06	7.95652e+06	1.15781e+07	1.00181e+07	2.05677e+07	2.40175e+07	2.03453e+07	2.2781e+07	2.19731e+07	2.52422e+07	320558	777791	670307	1.25044e+06	876758	1.0291e+06	368396	313535	400523	334746	616230
128		C11 H16 O S2	Full match	No results	No match	No match		228.063	7.641	839146	8	0	2	Other	5	14	9			No MS2	547203	1.45849e+06	569547	392785	180780	259195	50381.8	69317.8	29889.1	24615.5	31747.5	47270.9	70119.5	99539.1	85036.9	105675	345762	109497	26841.9	9959.01	8620.07	9509.58	35619.9	21269.9	25100.1	13387.3	31077.8	13663.2	18950.5
129	5-Methoxy-3-indoleaceate	C11 H11 N O3	Full match	No results	Full match	Full match		205.074	9.595	1.413e+07	8	0	1	Other	5	3	3			DDA for preferred ion	4.73209e+06	2.26327e+07	6.88154e+06	6.21322e+06	910416	1.81431e+06	394200	315663	126100	277768	585304	439334	213423	242954	400345	335104	388264	394377	200544	238405	213601	185194	195231	164750	128003	53861.4	155208	56312.9	143913
130		C11 H23 O14 P3	Full match	No results	No results	No results		472.029	6.652	1.77956e+06	0	0	0		5	7	5			No MS2	341621	148672	427844	328005	314619	565455	1.24965e+06	1.42807e+06	1.66898e+06	1.90089e+06	1.29607e+06	1.81987e+06	1.17051e+06	1.23244e+06	963645	806579	1.06182e+06	1.34858e+06	14469.1	12317.8	11286.8	12218.9	12634.6	11927.4	13023.1	10423.3	10498.9	10036.6	10736
131		C39 H79 N O18 P4	Full match	No results	No results	No results		973.425	7.673	1.26781e+06	0	0	0		5	10	10			No MS2	1.5723e+06	1.29649e+06	1.07324e+06	1.37387e+06	803103	1.20089e+06	48976.5	42775.5	74008	97990.2	100895	125909	34992.3	112876	35363.3	417203	192891	44335	30474.2	61040.7	24647.3	110321	14911.8	85726.6	538750	67690.6	331640	8520.83	586909
132	4-Hydroxy-5-methylfuran-3(2H)-one	C5 H6 O3	Full match	No results	Partial match	Full match		114.032	8.051	1.85708e+07	7	0	18	Superpathway of aromatic compound degradation via 2-oxopent-4-enoate;Superpathway of aromatic compound degradation via 3-oxoadipate;Other	5	10	10			DDA for preferred ion	1.4732e+07	1.56517e+07	1.44968e+07	1.55016e+07	1.07851e+07	1.41003e+07	1.43442e+07	1.35971e+07	1.31725e+07	1.45769e+07	1.40299e+07	1.53111e+07	1.77308e+07	1.98027e+07	1.60287e+07	1.68218e+07	2.04872e+07	1.77538e+07	644379	530072	12013.1	503693	578706	541045	668920	519458	24173.8	475807	541883
133		C8 H10 N5 O5 P S	Full match	No results	No results	No results		319.013	10.655	1.54561e+06	0	0	0		5	10	9			DDA for preferred ion	232686	2.32845e+06	583998	140071	14429.1	48023.9	6449.63	6976.11	7859.91	6860.5	6219.1	5890.3	11501	7654.73	8052.85	25471	132275	28601.3	8670.27	7280.98	6598.63	7506.67	7525.16	7088.62	8784.89	6719.7	7042.89	6537.98	7020.58
134	3,4-dihydroxyphenylpyruvic acid	C9 H8 O5	Full match	No results	Full match	Full match		196.037	8.203	8.40872e+06	13	0	1	Other	5	7	7			DDA for preferred ion	2.05678e+06	1.36123e+07	2.7171e+06	1.25725e+06	275451	479812	35692	81030.8	28670.6	74459.5	75987.1	50893.8	118177	78264.5	118104	177950	514992	185078	93489	69786.8	19633.3	74207.6	19463.1	62381.5	84659.9	49222.9	68340	66491.2	57946.5
135		C11 H13 N O4 S	Full match	No results	No results	No results		255.057	8.63	964621	0	0	0		5	7	7			No MS2	168334	1.52586e+06	384535	209026	17783.7	86249.3	12668	15095	10940.1	12878.6	14264.5	12955.8	11496	13061.5	13063.8	13940.9	28070	18693	8937.24	7196.14	7603.25	7572.58	7764.39	7332.36	8880.06	7193.37	7032.76	6448.2	6789.18
136		C18 H20 N4 O9 S	Full match	No results	No results	No results		468.094	7.043	5.56479e+06	0	0	0		5	7	6			DDA for preferred ion	1.15094e+06	254067	890592	1.27637e+06	1.10161e+06	957645	936050	1.22875e+06	791535	1.2524e+06	1.05502e+06	1.53471e+06	5.71727e+06	4.12283e+06	4.07428e+06	2.6685e+06	3.50607e+06	5.34971e+06	42554.7	40827.3	37694	42355.7	40765.2	42741.7	43103.7	38136.3	41898.6	36498.6	41915
137	n-Propyl GalIate	C10 H12 O5	Full match	No results	No results	Full match		212.069	8.391	787748	19	0	0		5	3	2			No MS2	982491	719069	628474	842009	332119	510249	670770	744590	21865.9	599675	797654	787160	257606	274763	338587	329079	210102	316117	9380.85	30079.1	24723.7	33783.9	33697	29186.6	38872.2	24748.8	30252.6	32811.1	24011.8
138		C12 H13 N O6 S	Full match	No results	No results	No results		299.046	8.63	1.0184e+06	0	0	0		5	15	13			No MS2	156906	1.53054e+06	439885	191091	25259.9	76657.8	12757.6	15126.9	10909.5	12780.3	14087.1	12733.1	11137.7	12594.6	12537.7	11227.4	13691.4	14977.9	9371.68	7507.12	7891.3	7819.59	7977.14	7495.35	9713.87	7826.48	7610.81	6941.1	7269.57
139		C18 H21 N4 O3 P S3	Full match	No results	No results	No results		468.051	7.049	1.42384e+06	0	0	0		5	12	12			No MS2	930790	2.26782e+06	890337	1.02996e+06	404100	567378	1.01748e+06	679346	482213	1.39705e+06	1.13852e+06	1.05109e+06	399766	369469	317218	665048	331118	473871	43578.4	41936.8	38835.7	43770.4	42254	44436.4	43071.2	38225.5	42126.3	36810.1	42402.4
140		C14 H9 N O7 P2 S	Full match	No results	No results	No results		396.956	10.654	1.43493e+06	0	0	0		5	13	13			DDA for preferred ion	136990	2.34366e+06	345056	123546	7753.87	38229.8	5641.56	6148.15	6979.32	6137.58	5605.49	5348.85	5547.87	6649.54	6037.42	9807.23	97099.1	15951.4	7136.42	6039.13	5515.19	6322.12	6386.12	6061.59	6795.45	5238.85	5533.9	5177.37	5602.85
141		C19 H24 N O P3 S	Full match	No results	No results	No match		407.079	7.001	961163	1	0	0		5	18	16			No MS2	448560	1.3996e+06	298063	177715	44423.3	75831.6	14728	12745.2	13465.6	14270.3	10182.6	18325.7	12808	18849.8	23123.4	14174.6	14625.7	10014.6	17480.9	14937.4	11507	10037.5	16327.2	9521.39	12140.3	11829.4	11525.1	10585.9	9743.02
142		C13 H10 N10 O5	Full match	No results	No results	No match		386.085	7.651	3.10458e+06	2	0	0		5	3	3			DDA for preferred ion	219578	239054	180561	249733	124721	239426	2.68197e+06	2.7333e+06	1.58205e+06	2.48913e+06	3.36316e+06	2.42744e+06	258268	379961	333976	463254	204748	281131	13799.4	13251.6	11407.9	12503.8	14125.7	12315.5	12800.4	11428.3	11382.5	11363.3	10734.3
143		C29 H23 N2 O6 P S	Full match	No results	No results	No results		558.101	9.231	1.19618e+06	0	0	0		5	16	12			No MS2	646611	2.07594e+06	518664	474408	180778	224575	18804	23361.1	29528.2	31202.1	22370.1	16779.4	64412.9	30659.7	45941.2	45007.2	73926.6	49919.3	31715.8	30803.8	24301.6	26856.7	31766.8	27371.4	40145	25619.3	16882.6	25835.7	25627.1
144		C31 H20 N9 O3 P	Full match	No results	No results	No results		597.141	3.149	3.07244e+06	0	0	0		5	10	7			No MS2	3.12247e+06	3.98364e+06	1.95817e+06	2.43951e+06	1.22103e+06	3.17836e+06	341645	156602	100697	130258	304972	388702	212193	404973	513863	673456	445834	275904	98727.2	290479	261958	183665	156547	140895	112857	165958	205604	38559.3	277034
145	2'-Deoxyuridine	C9 H12 N2 O5	Full match	Full match	Full match	Full match		228.075	4.14	2.6874e+07	3	0	2	Other	5	12	11			DDA for preferred ion	1.25388e+07	4.4701e+07	1.09892e+07	9.94327e+06	3.66776e+06	7.57028e+06	1.65673e+06	843062	547574	676253	1.88382e+06	804789	918220	797037	1.88091e+06	1.24591e+06	931975	1.17992e+06	608524	727155	588356	694151	919552	650994	282343	508926	708394	273929	325489
146	dihydroxyphenylalanine	C9 H11 N O4	Full match	No results	Full match	Full match		197.069	7.865	1.78989e+06	7	0	2	Other	5	6	5			DDA for preferred ion	1.67551e+06	1.11407e+06	1.60701e+06	1.93513e+06	1.46853e+06	1.3685e+06	228693	212346	180250	266443	291624	285233	551153	516499	628470	603664	511820	467291	105979	118759	95938.3	104411	73085.2	78239.9	144889	101148	74135.1	56545.1	205509
147		C4 H10 N O3 P	Full match	No results	No results	No results		151.039	8.337	876405	0	0	0		5	15	3			DDA for preferred ion	222613	143242	157621	281979	230071	153824	251074	1.11574e+06	162420	302199	347064	314368	211336	127592	173822	261545	161404	269846	15105.9	12238.2	12757.6	11484.8	14798.1	11719.9	17230.5	19829.1	19063.5	13280.9	15217.3
148	Boc-Asn-Oh	C9 H16 N2 O5	Full match	No results	Partial match	Full match		232.106	2.554	4.67172e+06	10	0	3	Other	5	12	12			DDA for preferred ion	5.83868e+06	4.62916e+06	4.49114e+06	3.35252e+06	3.76681e+06	3.15449e+06	375844	298576	500672	467225	430381	514166	1.21879e+06	705667	839763	1.18404e+06	1.05217e+06	1.01891e+06	265253	279380	155326	503659	296141	155015	432913	288781	274931	342686	514107
149		C12 H11 N O6 S	Full match	No results	No results	No results		297.031	10.654	1.23322e+06	0	0	0		5	12	12			DDA for preferred ion	103578	1.95688e+06	296007	59150.2	5355.75	22122.8	4851.11	5273.26	5970.85	5237.33	4771.01	4486.5	4845.9	4752.7	5381.35	5149.13	49629	7089.61	6015.61	5163.09	4814.81	5505.47	5547.23	5252.05	6081.03	4676.63	6908.58	4534.68	4964.86
150		C13 H14 N2 O7 S	Full match	No results	No results	No results		342.052	8.482	1.57788e+06	0	0	0		5	17	16			DDA for preferred ion	26145	2.62169e+06	490329	190037	33433.4	25205.3	13003.1	10869.9	10228.4	16964.1	14689.8	22839.2	9459.28	15561.3	23960.3	39884.8	23150.9	20969	8503.7	11914.2	7342.93	7052.47	7290.57	10524.2	22880.2	6601.61	6965.69	6581.06	29063.8
151	Aspirin	C9 H8 O4	Full match	No results	Partial match	Full match		180.042	7.125	8.69827e+06	20	0	9	Superpathway of chorismate metabolism;Superpathway of scopolin and esculin biosynthesis;Superpathway of aromatic amino acid biosynthesis;Other	5	7	7			DDA for preferred ion	8.84531e+06	1.00635e+07	8.86378e+06	7.20925e+06	2.80433e+06	4.28914e+06	1.18027e+06	711878	653514	631410	1.16899e+06	625864	1.31009e+06	1.32583e+06	1.63974e+06	2.10615e+06	1.4403e+06	1.21088e+06	504765	880257	593811	561593	494730	858685	1.47809e+06	738847	775215	309126	1.30787e+06
152	5'-S-Methyl-5'-thioinosine	C11 H14 N4 O4 S	Full match	No results	No results	Full match		298.073	7.722	2.03304e+06	1	0	0		5	9	7			DDA for preferred ion	841419	2.96449e+06	857598	2.11254e+06	741649	1.33744e+06	131953	95807.2	43187.4	53325.3	137347	103189	80190.5	41194.9	86383.6	119235	128545	59723.3	76928.9	67259.7	122869	88814.7	72466.3	82309	105093	184817	707100	70087.8	424465
153	1-Thio-beta-D-glucopyranose	C6 H12 O5 S	Full match	No results	No results	Full match		196.041	2.431	3.04851e+06	1	0	0		5	18	18			DDA for preferred ion	1.45836e+06	1.51089e+06	812403	3.27013e+06	1.63947e+06	2.08858e+06	185802	350763	98187.5	43651.2	110951	181683	913665	36150.4	47569.6	43170.9	660277	47248.6	51046.4	95343.3	868543	331055	51941.4	142996	510048	2.10576e+06	1.06024e+06	915680	2.05487e+06
154		C11 H26 N8 O5 P4	Full match	No results	No results	No results		474.1	6.92	8.39871e+06	0	0	0		5	12	12			DDA for preferred ion	3.62768e+06	2.22737e+06	3.03647e+06	8.6687e+06	7.80437e+06	9.29784e+06	2.25802e+06	2.6777e+06	1.53378e+06	2.01024e+06	2.27311e+06	2.41095e+06	3.89456e+06	3.84128e+06	4.049e+06	4.73355e+06	4.48182e+06	6.48084e+06	270469	365284	300589	670418	530049	650274	203467	145225	187861	332385	317624
155		C14 H25 N4 O12 P	Full match	No results	No results	No match		472.12	6.928	1.6515e+06	2	0	0		5	5	0			No MS2	1.27746e+06	1.57374e+06	1.726e+06	1.04038e+06	641512	1.19046e+06	326867	432197	201457	240444	305698	415818	576101	614078	600269	769948	546671	929093	37609.7	89573	82319.3	153245	114550	132705	40576.1	36720.6	55799.1	60780.5	94002.5
156	Fraxetin	C10 H8 O5	Full match	No results	Partial match	Full match		208.037	9.04	1.29483e+06	2	0	1	Other	5	7	5			DDA for preferred ion	1.53564e+06	1.3945e+06	1.05211e+06	497168	456129	372212	65509.5	62359.6	92221.4	83833	19392.4	70096.1	120482	117036	132017	132943	400354	184491	69700.7	25263.7	64330.3	68131	74197.4	42033.7	41989.9	54641.6	65025.2	55872.9	37276.9
157		C27 H28 N6 O9 P2	Full match	No results	No results	No results		642.139	3.149	2.52349e+06	0	0	0		5	15	12			No MS2	2.87362e+06	3.05242e+06	1.77406e+06	2.039e+06	1.22601e+06	2.00169e+06	217966	101025	44710.3	100351	152453	169751	196588	127126	286850	406886	222885	205021	63812.6	181045	179144	226714	95499.8	196348	131555	228776	259191	96324.3	239852
158	p-Cresol	C7 H8 O	Full match	No results	Not the top hit	Full match		108.058	7.137	3.23085e+06	6	0	8	Other	5	4	4			DDA for preferred ion	2.86415e+06	4.21947e+06	3.27069e+06	2.47405e+06	1.16587e+06	1.59e+06	451256	400391	267036	295457	434787	232260	542908	420033	751120	730367	617305	430542	200555	323168	235223	241200	165072	328459	641974	318847	291510	136886	513026
159	LQ5400000	C8 H8 O2	Full match	No results	Partial match	Full match		136.052	7.74	7.94305e+07	26	0	2	Other	5	3	3			DDA for preferred ion	3.99958e+07	1.13857e+08	7.9394e+07	4.26138e+07	1.3656e+07	2.19958e+07	5.28784e+06	4.26352e+06	3.08297e+06	3.96446e+06	5.74567e+06	5.62653e+06	3.46536e+06	3.93063e+06	7.62888e+06	6.71708e+06	6.52583e+06	4.89023e+06	4.0032e+06	4.54329e+06	3.48505e+06	3.94978e+06	3.39365e+06	3.31946e+06	1.88816e+06	1.80693e+06	2.67934e+06	1.1669e+06	2.9451e+06
160	DL-4-Hydroxyphenyllactic acid	C9 H10 O4	Full match	Full match	Partial match	Partial match		182.058	7.74	7.79849e+07	36	0	3	Other	5	3	3			DDA for preferred ion	3.93639e+07	1.1205e+08	7.80184e+07	4.19575e+07	1.34806e+07	2.1705e+07	5.20256e+06	4.19152e+06	2.95666e+06	3.92531e+06	5.64949e+06	5.55904e+06	3.41972e+06	3.86158e+06	7.49969e+06	6.6171e+06	6.396e+06	4.79954e+06	3.95408e+06	4.45137e+06	3.43259e+06	3.88991e+06	3.25022e+06	3.25947e+06	1.87086e+06	1.72651e+06	2.64152e+06	1.09745e+06	2.90776e+06
161		C14 H27 N4 O3 P5	Full match	No results	No results	No results		454.078	2.227	6.76965e+06	0	0	0		5	11	10			DDA for preferred ion	765649	237423	1.29454e+06	1.99464e+06	1.06571e+06	134127	1.2111e+06	900984	1.02769e+06	823716	977237	939174	6.84757e+06	7.36641e+06	5.04182e+06	3.32651e+06	3.77822e+06	5.71754e+06	77898.1	84688.9	95452	63751.2	80508.3	93839.8	58544.7	80698.2	91169.7	85724.4	70653.2
162	Ethylparaben	C9 H10 O3	Full match	No results	Partial match	Full match		166.063	6.992	1.60054e+06	46	0	1	Other	5	13	12			DDA for preferred ion	790362	910513	740431	814742	958340	1.08053e+06	1.04253e+06	152684	958411	1.56905e+06	1.73166e+06	1.42092e+06	681740	755566	1.25012e+06	1.43579e+06	702657	835883	22543.5	106822	86959.9	23940.8	94359.7	69437	86220	14043.2	86136.4	12873.3	79463.9
163		C14 H17 N6 O2 P5	Full match	No results	No results	No match		456.009	7.77	1.0646e+06	1	0	0		5	8	6			No MS2	1.28638e+06	972815	1.05577e+06	1.20326e+06	1.27215e+06	1.19824e+06	507958	656837	512440	580974	708230	539207	1.05104e+06	895963	819983	798267	933201	1.03595e+06	88909.8	115147	89516.2	137850	104233	133070	123627	71071	71598.3	74675.9	96183.3
164		C7 H7 N2 O2 P	Full match	No results	No results	No match		182.025	1.38	5.67598e+06	1	0	0		5	18	13			No MS2	2.47202e+06	2.65364e+06	2.17118e+06	5.51897e+06	4.95093e+06	4.85269e+06	996754	1.87816e+06	455964	492332	987723	1.31284e+06	917857	975029	520546	1.06821e+06	1.03291e+06	1.43807e+06	166180	357316	994667	419791	353013	216052	2.40761e+06	4.36738e+06	1.8187e+06	3.07118e+06	4.72366e+06
165		C24 H26 N4 O13	Full match	No results	No results	No results		578.149	7.435	1.84835e+06	0	0	0		5	7	7			DDA for preferred ion	128542	2.90692e+06	276643	23840	6474.05	10625	6765.93	22244.2	7767	7451.37	7035.48	6413.27	7264.12	6691.2	6799.24	7566.91	50955.6	7617.22	8643.07	7590.46	6621.16	7434.92	7466.49	7195.56	8035.9	6641.6	6536.7	23512	6681.37
166		C38 H76 N2 O19 P4	Full match	No results	No results	No results		988.399	7.122	1.14936e+06	0	0	0		5	7	6			DDA for other ion	1.18615e+06	962088	877635	1.07493e+06	705171	1.23342e+06	161254	151043	86956.8	308076	355055	293936	108424	86785.4	173280	588532	231900	142210	87278.8	125034	53254.9	250869	53451.2	310694	874325	167985	461543	15368.6	805454
167		C19 H29 Cl N4 O12	Full match	No results	No results	No results		540.146	1.346	1.40945e+07	0	0	0		5	20	14			DDA for preferred ion	1.26686e+07	2.27343e+06	6.88719e+06	9.99395e+06	1.68459e+07	8.20634e+06	754733	1.31942e+06	1.20294e+06	1.45604e+06	1.41292e+06	1.19654e+06	1.88363e+06	2.29866e+06	1.32998e+06	4.13546e+06	1.79367e+06	2.53297e+06	825073	805010	1.09185e+06	761600	1.11046e+06	2.88217e+06	1.10418e+07	6.92372e+06	1.218e+07	8.66046e+06	1.10266e+07
168	Dihydroxymethylfuratrizine	C11 H11 N5 O5	Full match	No results	No results	Full match		293.076	7.756	3.58204e+08	1	0	0		5	3	3			DDA for preferred ion	4.09597e+08	3.24885e+08	3.61414e+08	3.96284e+08	3.87439e+08	4.01803e+08	1.53463e+08	1.7812e+08	1.48611e+08	1.85944e+08	1.89058e+08	1.76567e+08	2.59181e+08	3.0371e+08	2.90875e+08	2.65472e+08	3.45557e+08	3.58391e+08	3.0401e+07	3.79368e+07	3.88886e+07	5.42614e+07	4.41908e+07	5.07864e+07	3.20807e+07	2.53733e+07	3.01427e+07	2.64541e+07	3.26592e+07
169	pterin	C6 H5 N5 O	Full match	No results	No results	Full match		163.049	3.179	2.18948e+07	1	0	0		5	16	16			DDA for preferred ion	1.69766e+07	3.47212e+07	2.22442e+07	6.189e+06	2.79222e+06	5.82587e+06	1.84199e+06	1.95196e+06	1.91625e+06	2.35877e+06	1.98309e+06	2.31278e+06	2.02574e+06	1.65235e+06	1.68154e+06	2.57745e+06	2.37995e+06	2.63286e+06	855742	1.22939e+06	1.10029e+06	1.43186e+06	1.45369e+06	1.23485e+06	1.54639e+06	996306	931096	654697	1.24845e+06
170		C15 H27 N O8 S	Full match	No results	No results	No results		381.146	9.565	1.91701e+06	0	0	0		5	7	6			DDA for preferred ion	1.54297e+06	628011	1.34161e+06	1.82648e+06	1.76186e+06	1.71727e+06	483549	427682	352337	790967	423006	697056	1.24548e+06	1.37045e+06	788055	2.06014e+06	1.39454e+06	1.55449e+06	259704	163642	93705.4	188550	159347	238786	93660.4	103720	96145.6	158273	143528
171		C11 H14 N3 O10 P S	Full match	No results	No results	No results		411.012	7.757	4.7498e+06	0	0	0		5	12	12			DDA for other ion	4.59764e+06	2.85093e+06	4.72247e+06	3.96372e+06	3.66386e+06	3.5609e+06	1.53254e+06	1.62835e+06	1.28763e+06	1.55599e+06	1.69861e+06	1.77316e+06	4.88764e+06	2.25275e+06	3.87423e+06	2.96751e+06	3.03669e+06	2.77374e+06	321189	428634	298013	504838	401026	462561	386884	273970	275577	404347	334022
172		C13 H9 N5 O6 P2	Full match	No results	No results	No match		393.001	7.757	4.83616e+06	1	0	0		5	9	9			DDA for preferred ion	5.51316e+06	3.91462e+06	4.8074e+06	4.76774e+06	4.46228e+06	4.5756e+06	2.04822e+06	2.36578e+06	1.89023e+06	2.18244e+06	2.46163e+06	2.29829e+06	4.99508e+06	3.14982e+06	4.062e+06	3.59276e+06	3.93932e+06	3.74612e+06	417369	525299	362189	621376	500129	574809	499283	339635	347990	438931	423447
173		C12 H9 N9 O2	Full match	No results	No results	No results		311.087	7.72	3.50678e+08	0	0	0		5	2	2			DDA for preferred ion	3.93035e+08	3.15734e+08	3.5391e+08	3.83201e+08	3.75325e+08	3.83003e+08	1.5118e+08	1.73752e+08	1.44957e+08	1.82966e+08	1.80282e+08	1.71899e+08	8.13902e+07	2.89325e+08	2.74902e+08	8.05799e+07	3.33988e+08	3.46529e+08	3.09215e+07	3.81396e+07	3.90749e+07	5.43095e+07	4.44171e+07	5.0997e+07	3.27927e+07	2.58256e+07	3.05098e+07	2.68118e+07	3.29498e+07
174	furalazine	C9 H7 N5 O3	Full match	No results	No results	Full match		233.055	7.752	3.40265e+08	1	0	0		5	3	2			DDA for other ion	3.78788e+08	3.06752e+08	3.45026e+08	3.7191e+08	3.61719e+08	3.69965e+08	1.46694e+08	1.69233e+08	1.42507e+08	1.78303e+08	1.77853e+08	1.66899e+08	3.10506e+08	2.80438e+08	2.71126e+08	3.15469e+08	3.24346e+08	3.33917e+08	3.01183e+07	3.72318e+07	3.82843e+07	5.30986e+07	4.33918e+07	4.98404e+07	3.17611e+07	2.50934e+07	2.97941e+07	2.61608e+07	3.20888e+07
175	Benserazide	C10 H15 N3 O5	Full match	No results	No results	Full match		257.101	2.242	4.4142e+06	5	0	0		5	6	4			DDA for preferred ion	4.57283e+06	2.58272e+06	4.25305e+06	3.61193e+06	2.33078e+06	3.98549e+06	378263	513369	444951	868727	582014	942851	532740	817380	697177	1.61746e+06	1.22323e+06	998745	566152	363623	264221	505869	110396	531404	1.20949e+06	288262	471781	87956.7	1.1338e+06
176		C11 H27 N3 O8 P2	Full match	No results	No results	No match		391.128	1.087	1.33446e+06	1	0	0		5	20	14			No MS2	416992	2.40023e+06	728447	1.2146e+06	314158	445962	242857	104451	42322	94361.7	246527	137966	336612	269146	219081	569919	413332	293486	15708.8	82278.7	165371	52583.4	55029.4	142382	33493	20303.1	29461.1	11207	21603.6
177		C17 H31 N8 O4 P3	Full match	No results	No results	No match		504.169	1.351	1.95633e+07	46	0	0		5	10	7			DDA for other ion	1.52158e+07	5.26239e+06	9.76811e+06	1.22846e+07	2.02784e+07	1.22961e+07	989066	1.68565e+06	1.93913e+06	2.11214e+06	2.06286e+06	1.49163e+06	2.23986e+06	2.83707e+06	1.97542e+06	5.71334e+06	2.28594e+06	3.66077e+06	1.42996e+06	1.12019e+06	1.47477e+06	1.21776e+06	1.71578e+06	3.53616e+06	1.88105e+07	1.16813e+07	1.67414e+07	1.14109e+07	1.89036e+07
178		C18 H23 N O12 P2	Full match	No results	No results	No results		507.07	3.13	5.43017e+06	0	0	0		5	4	3			No MS2	5.45958e+06	8.39904e+06	4.62522e+06	3.90294e+06	3.17348e+06	4.63939e+06	754645	579039	490780	476133	778524	809852	502686	782929	618897	1.08589e+06	940319	733333	569069	611921	628535	465704	535811	529657	567520	449204	650544	248933	791753
179		C11 H9 N O4 S	Full match	No results	No results	No results		251.025	11.083	1.37211e+06	0	0	0		5	21	13			DDA for preferred ion	94385.5	1.89016e+06	216262	72050.8	9642.63	22745.1	8588.37	8791.68	9725.23	8841.72	9038.81	7812.08	10325.7	10441.3	10197.7	7979.29	75077.9	9665	10785	9338.53	10398.1	10323.9	9349.58	9555.55	11836	10790.5	10567.1	10895.7	9352.24
180		C4 H16 N8 O11 P2 S	Full match	No results	No results	No match		446.014	1.387	6.13607e+06	1	0	0		4	16	12			No MS2	1.60439e+06	1.15328e+06	1.41033e+06	2.45441e+06	2.01156e+06	3.2285e+06	183007	282322	616378	576263	221067	158702	170659	247885	211898	155951	166286	3.96024e+06	197012	211698	226201	6.48032e+06	200711	4.30914e+06	9.99908e+06	339718	1.27518e+06	564970	682268
181		C18 H13 O14 P	Full match	No results	No results	No results		484.004	7.762	1.30634e+06	0	0	0		5	8	8			No MS2	1.27494e+06	1.22821e+06	1.16064e+06	1.34364e+06	1.47355e+06	1.35151e+06	659970	840724	728621	765800	890268	767375	1.30238e+06	1.09537e+06	1.06278e+06	994883	1.05093e+06	1.20315e+06	141015	167206	115565	192459	153049	219861	164773	92574	115287	94843.8	136005
182	Aspirin	C9 H8 O4	Full match	No results	Partial match	Full match		180.042	9.111	1.30607e+06	20	0	9	Superpathway of chorismate metabolism;Superpathway of scopolin and esculin biosynthesis;Superpathway of aromatic amino acid biosynthesis;Other	5	10	9			DDA for preferred ion	1.22315e+06	1.43675e+06	1.25517e+06	802625	349579	587473	227471	224832	148794	102718	234651	122913	220562	193616	338044	281544	218312	201108	104156	179446	157333	98647.2	130265	132652	226495	143820	133010	135385	211169
183		C24 H16 N O7 P	Full match	No results	No results	No results		461.065	3.133	7.34068e+06	0	0	0		5	2	2			DDA for other ion	8.80018e+06	1.16932e+07	6.26711e+06	6.29717e+06	5.47056e+06	6.85452e+06	1.28921e+06	967795	754289	755488	1.23115e+06	1.20515e+06	980310	1.25488e+06	1.04522e+06	1.68212e+06	1.35358e+06	1.15183e+06	857812	971638	939846	839970	845657	863341	848873	705598	919834	393282	1.19071e+06
184		C14 H26 N6 O10 S	Full match	No results	No results	No match		470.141	7.069	3.26687e+07	1	0	0		5	8	3			DDA for preferred ion	2.21453e+07	4.54285e+07	3.04074e+07	6.84545e+06	4.99849e+06	9.2762e+06	3.63892e+06	3.07934e+06	2.42771e+06	3.09316e+06	2.75659e+06	3.78688e+06	4.59216e+06	4.585e+06	3.86078e+06	5.21465e+06	4.55016e+06	5.9103e+06	1.98113e+06	2.16123e+06	1.81202e+06	2.52875e+06	1.56555e+06	3.19939e+06	3.9295e+06	1.90297e+06	2.07622e+06	1.74559e+06	2.15295e+06
185		C11 H26 N O2 P3 S2	Full match	No results	No results	No results		361.064	7.758	2.74532e+06	0	0	0		5	3	3			DDA for preferred ion	2.31961e+06	2.54376e+06	2.04587e+06	2.54591e+06	2.51318e+06	3.15405e+06	1.20696e+06	1.46928e+06	1.3634e+06	1.46971e+06	1.48316e+06	1.3467e+06	1.68194e+06	2.13982e+06	1.59171e+06	1.72025e+06	2.14329e+06	2.30674e+06	291983	264005	257519	466965	412456	390272	291105	186489	204236	182222	293101
186		C15 H24 N4 O6	Full match	No results	No results	No results		356.17	7.525	1.74234e+07	0	0	0		5	5	4			DDA for preferred ion	1.66807e+07	1.31801e+07	1.76388e+07	1.49942e+07	9.9805e+06	1.68636e+07	2.15672e+06	2.09525e+06	2.81929e+06	4.9036e+06	2.97462e+06	3.66761e+06	2.26648e+06	3.72692e+06	2.41383e+06	8.27608e+06	5.25109e+06	4.06369e+06	1.87519e+06	2.45729e+06	1.69694e+06	2.66209e+06	998414	3.13013e+06	5.09392e+06	1.57936e+06	2.64154e+06	211720	6.43268e+06
187		C12 H21 N O10 S	Full match	No results	No results	No results		371.088	7.269	1.06726e+06	0	0	0		5	5	2			No MS2	1.01481e+06	309248	886272	972053	719381	1.2619e+06	231858	275076	191475	425005	318197	327296	157579	259847	228070	588432	348772	257147	120207	135653	45323.7	156188	57161.7	215560	418878	102412	176168	7638.72	522842
188		C28 H56 N2 O9 P4	Full match	No results	No results	No results		688.292	7.393	1.40601e+06	0	0	0		5	7	7			No MS2	1.24181e+06	750787	1.37807e+06	1.14507e+06	857330	1.07873e+06	235511	123442	148741	391936	252121	271644	154569	142724	167056	352698	330183	186494	112549	203856	87513.3	190036	119955	257292	598612	271301	451796	23107.6	1.18406e+06
189		C36 H59 N6 O12 P3	Full match	No results	No results	No results		860.341	7.23	4.35897e+06	0	0	0		5	8	6			DDA for preferred ion	4.28105e+06	2.996e+06	3.98053e+06	4.34164e+06	3.37423e+06	5.16761e+06	597525	699375	554254	1.01083e+06	757470	1.01822e+06	572016	720270	564803	2.11248e+06	1.1827e+06	978563	511186	659959	485666	883794	367983	965094	2.07838e+06	750653	1.27617e+06	72585.6	2.6033e+06
190		C24 H37 N O4 S	Full match	No results	No results	No results		435.244	19.398	5.6468e+06	0	0	0		4	27	15			DDA for preferred ion	1.4848e+06	656020	6.61764e+06	2.18678e+06	1.09001e+06	3.06137e+06	253590	348021	599826	225825	902413	427771	516192	376342	1.1243e+06	794198	2.2817e+06	974578	273705	183264	183401	505167	254035	534378	193320	129251	173798	61342.9	305558
191		C33 H31 N9 O6 P2	Full match	No results	No results	No results		711.188	7.657	965621	0	0	0		5	14	12			No MS2	1.08993e+06	1.24715e+06	900559	972070	744284	799629	175687	158295	118372	178836	211966	225273	206074	195663	220869	300013	149212	170336	124251	184461	82506.3	152941	127717	146403	104443	107606	120761	26872.3	170910
192		C18 H29 N O4 S	Full match	No results	No results	No results		355.182	13.229	8.13479e+06	0	0	0		5	12	4			DDA for preferred ion	9.35983e+06	3.65076e+06	9.07741e+06	8.31668e+06	6.68084e+06	9.80749e+06	1.22331e+06	1.18091e+06	1.04189e+06	2.42301e+06	2.09408e+06	1.99109e+06	1.28739e+06	2.45795e+06	2.19753e+06	3.31127e+06	2.23776e+06	1.34647e+06	1.25907e+06	1.69369e+06	658337	1.41058e+06	671064	2.12097e+06	1.80513e+06	870502	2.11841e+06	346507	2.6634e+06
193		C16 H38 N6 O7 P4	Full match	No results	No results	No results		550.175	1.354	6.37133e+06	0	0	0		5	17	14			DDA for preferred ion	2.44704e+06	2.36615e+06	2.5971e+06	2.15934e+06	3.22224e+06	3.40998e+06	156408	262733	648916	536079	571998	190826	305835	490321	540763	1.3386e+06	404735	1.00439e+06	552341	238502	242221	348723	473012	487463	7.99731e+06	4.85784e+06	4.19172e+06	2.28963e+06	8.05774e+06
194	Citric acid	C6 H8 O7	Full match	Full match	Not the top hit	Full match		192.027	2.344	5.17967e+07	16	0	9	Superpathway of glycolysis, pyruvate dehydrogenase, TCA, and glyoxylate bypass;Superpathway of cytosolic glycolysis (plants), pyruvate dehydrogenase and TCA cycle;Other	5	11	10			DDA for preferred ion	6.04687e+07	4.37224e+07	4.96642e+07	4.41683e+07	2.60986e+07	3.54485e+07	5.43102e+06	7.04416e+06	7.51633e+06	1.14288e+07	5.98178e+06	5.3208e+06	7.12149e+06	9.30556e+06	8.83074e+06	7.99191e+06	7.37858e+06	1.31759e+07	5.82226e+06	7.03499e+06	5.36419e+06	1.2407e+07	7.39804e+06	1.34033e+07	4.70427e+07	1.43447e+07	1.56179e+07	1.2892e+07	2.42893e+07
195		C26 H49 N5 O6 P4	Full match	No results	No results	No results		651.262	7.533	2.34126e+06	0	0	0		5	6	5			DDA for preferred ion	2.2519e+06	1.25115e+06	2.28164e+06	2.07221e+06	1.33081e+06	2.20624e+06	392102	250212	474117	762222	564600	611649	263213	490133	382296	868667	693881	531648	208092	511437	192885	587106	71825.2	569939	935361	289137	577647	58232.3	1.18902e+06
196		C20 H24 O6 P2 S	Full match	No results	No results	No results		454.078	1.388	8.03841e+06	0	0	0		5	19	16			DDA for preferred ion	1.48455e+06	576681	1.65586e+06	1.60926e+06	1.6496e+06	1.85244e+06	1.40729e+06	1.29487e+06	1.0392e+06	1.62861e+06	1.48544e+06	1.71813e+06	8.45348e+06	7.22491e+06	5.63428e+06	5.26436e+06	7.47886e+06	6.71669e+06	272959	297955	277693	281199	296127	262603	221688	284355	279929	305119	275025
197		C37 H46 N4 O6	Full match	No results	No results	No match		642.339	13.43	1.81564e+06	1	0	0		5	14	14			DDA for preferred ion	1.88685e+06	1.35647e+06	1.74119e+06	1.13341e+06	201563	656175	27420	128981	828701	218362	37877.2	65687	71146.6	1.99904e+06	1.18123e+06	42117	68406.2	750103	63360.4	255790	171386	1.89644e+06	124184	703719	2.00982e+06	165540	459741	319726	196900
198	N-feruloylglycine	C12 H13 N O5	Full match	No results	No results	Full match		251.079	9.324	2.09724e+06	3	0	0		5	12	11			DDA for preferred ion	240787	3.20535e+06	372779	197033	36677.9	39295.7	31867.1	38961.5	40204.2	37227.2	31056.6	31906.6	27506.4	33977.6	29108.5	29642.7	34997.3	33836.7	40761.1	34360.7	37501.3	33690.9	44034.7	37934	52767.3	42236.4	36655.9	35019.5	40886.8
199		C13 H29 N2 O7 P S	Full match	No results	No results	No results		388.142	7.598	1.07779e+06	0	0	0		5	11	10			No MS2	1.20731e+06	625174	1.03503e+06	952955	509679	1.03693e+06	138044	124813	136524	137953	170778	216221	195392	199040	202351	343519	282992	153356	158751	186940	158946	185270	112128	216969	517702	144986	188817	54312.4	576241
200		C8 H7 N5 O3	Full match	No results	No results	No results		221.055	7.419	6.45563e+07	0	0	0		5	2	0			DDA for preferred ion	5.59178e+07	1.01107e+08	5.31057e+07	2.39718e+07	1.24238e+07	2.27957e+07	1.02068e+07	6.5483e+06	6.72055e+06	1.19484e+07	6.74566e+06	1.12855e+07	1.3636e+07	1.23182e+07	9.57622e+06	2.14358e+07	1.56932e+07	1.9571e+07	7.13297e+06	6.62989e+06	4.28785e+06	8.60372e+06	5.71716e+06	8.92766e+06	7.85774e+06	4.19513e+06	4.4345e+06	3.38943e+06	5.56307e+06
201	Fraxetin	C10 H8 O5	Full match	No results	Partial match	Full match		208.037	8.457	5.0062e+06	2	0	1	Other	5	9	6			DDA for preferred ion	826392	7.48873e+06	1.07826e+06	142217	64431.2	108543	79674.6	97505.2	13975.9	14896.2	105735	96839.6	72464.3	31565.4	95574.3	103813	20363.5	113449	100483	83906.3	12064.9	95382.6	91210.3	13676.5	106496	13447	13014.4	12791.7	101146
202		C20 H38 N3 O14 P	Full match	No results	No results	No match		575.208	6.849	1.10585e+06	1	0	0		5	6	2			No MS2	904898	399655	898222	751236	537365	930308	89684.9	59040.3	156429	142233	116861	131212	125322	95557.9	108779	161192	180635	223535	125058	157280	109847	210194	141273	267626	484898	256061	427269	36027.9	1.09445e+06
203	N-Acetyl-L-phenylalanine	C11 H13 N O3	Full match	No results	No results	Full match		207.089	9.343	4.47132e+06	10	0	0		5	9	9			DDA for preferred ion	4.33204e+06	7.28277e+06	3.72584e+06	2.29938e+06	802440	1.03327e+06	464978	434406	387076	467687	565561	539605	751916	519584	691646	838150	575667	353414	549874	566364	554228	652037	522647	537637	214519	235536	332659	238055	266655
204		C14 H27 N O4 S	Full match	No results	No results	No results		305.166	12.566	3.55529e+06	0	0	0		5	9	8			DDA for preferred ion	3.49495e+06	1.05956e+06	3.41626e+06	2.60964e+06	2.23131e+06	2.40925e+06	291148	425269	248746	558699	618626	498666	714289	759528	696875	1.04957e+06	745299	491480	332070	590661	283121	461761	458989	475940	409736	122141	318068	190825	576159
205	8-hydroxy-deoxyguanosine	C10 H13 N5 O5	Full match	No results	Partial match	Full match		283.092	7.707	1.69197e+06	6	0	6	Superpathway of purine nucleotide salvage;Superpathway of purines degradation in plants;Purine nucleotides degradation II (aerobic);Purine nucleotides degradation I (plants);Other	5	6	5			DDA for preferred ion	1.54373e+06	1.45731e+06	1.424e+06	1.62977e+06	1.41168e+06	1.74156e+06	846906	747847	474933	968003	767762	1.57732e+06	1.34295e+06	1.83509e+06	1.29175e+06	1.63316e+06	1.79095e+06	1.75527e+06	324244	284067	245949	291492	305388	248587	75891.4	207883	167196	208576	187840
206		C11 H9 N O5 S	Full match	No results	No results	No results		267.02	9.363	757186	0	0	0		4	7	5			No MS2	155243	1.27123e+06	231005	86787.6	22880	32473.8	16186.6	22570.8	20946	23341.3	21424.9	21105.8	16940.6	22181.3	18679.7	20273	69216.5	26156	26803.6	17999.3	19565	23151.8	23456.2	23942.4	23971.8	24540.8	12365.5	19601.2	22551.8
207		C17 H13 N O8	Full match	No results	No results	No results		359.064	10.797	969923	0	0	0		5	15	11			No MS2	26799.1	1.41238e+06	190706	51160.2	5499.68	5550.57	6796.03	7348.98	7616.5	6917.16	7028	6864.27	5824.15	6271.21	5695.16	5995.48	6218.66	6485.03	9156.91	7507.45	7023.7	7640.63	8370.22	7420.67	9051.89	8023.57	7763.83	7436.56	7136.17
208	DL-TYROSINE	C9 H11 N O3	Full match	No results	Full match	Full match		181.074	1.56	1.99622e+07	19	0	11	Superpathway of chorismate metabolism;Superpathway of aromatic amino acid biosynthesis;Other	5	21	10			DDA for preferred ion	1.54359e+07	2.53437e+07	2.41388e+07	1.80324e+07	1.19398e+07	1.46799e+07	3.79737e+06	2.91474e+06	2.65422e+06	3.47722e+06	4.07963e+06	4.9114e+06	3.92866e+06	4.24419e+06	5.2189e+06	5.89692e+06	5.65917e+06	4.99232e+06	3.2144e+06	3.70956e+06	4.04221e+06	3.29664e+06	2.80068e+06	3.11462e+06	2.40997e+06	2.34949e+06	2.69296e+06	1.76633e+06	3.26013e+06
209		C11 H18 N2 O4	Full match	No results	No results	No results		242.127	8.407	5.45065e+06	0	0	0		5	5	5			DDA for preferred ion	6.66568e+06	3.86526e+06	4.99459e+06	4.69675e+06	2.73506e+06	4.56899e+06	1.05517e+06	975263	731018	1.82155e+06	1.51772e+06	2.07698e+06	885634	1.39846e+06	1.61444e+06	3.26897e+06	1.44286e+06	1.4743e+06	963039	1.11253e+06	316843	847068	338775	1.17474e+06	2.19491e+06	311983	1.00249e+06	245617	2.62194e+06
210		C11 H7 N5 O7 P2	Full match	No results	No results	No results		382.98	6.922	1.7067e+06	0	0	0		5	8	5			DDA for preferred ion	1.4264e+06	1.18956e+06	1.1569e+06	1.98374e+06	1.89097e+06	2.05728e+06	880504	1.0845e+06	775363	966058	926778	976636	1.01619e+06	1.17441e+06	1.00868e+06	1.12057e+06	1.16693e+06	1.64484e+06	284750	293962	228250	375400	398683	404806	344640	194522	228525	311209	313615
211	ophthalmic acid	C11 H19 N3 O6	Full match	No results	No results	Full match		289.127	2.412	1.21975e+07	1	0	0		5	11	10			DDA for preferred ion	1.21416e+07	1.36205e+07	1.18377e+07	8.46082e+06	1.10703e+07	8.7915e+06	3.24234e+06	2.68403e+06	3.39192e+06	3.87224e+06	3.4623e+06	3.81112e+06	6.98192e+06	6.51485e+06	7.02429e+06	5.79869e+06	5.97244e+06	6.92264e+06	2.12666e+06	2.6108e+06	3.75169e+06	3.07242e+06	2.15163e+06	1.82525e+06	2.27398e+06	3.62671e+06	3.78131e+06	4.60819e+06	2.83641e+06
212	Hippuric acid	C9 H9 N O3	Full match	No results	Partial match	Full match		179.058	9.804	2.13256e+06	9	0	1	Other	5	13	10			DDA for preferred ion	922488	424975	1.99331e+06	1.52334e+06	337460	603483	435862	749744	260891	536164	619478	471903	649265	442326	875494	1.2193e+06	1.10314e+06	624286	142628	266967	254316	161363	119105	159198	195586	168033	157350	161566	220348
213		C29 H58 O11	Full match	No results	No results	No results		582.399	8.73	783478	0	0	0		5	23	16			No MS2	571904	107867	934933	324434	516042	389954	60807.6	89493.6	54759.2	88073.8	62710.7	78492.6	115592	110823	126187	221589	74753.4	56438.2	77279.7	59219.4	120519	98415.9	94493.6	157072	97211.3	130245	136385	88690.8	168920
214		C7 H13 N7 O P2 S	Full match	No results	No results	No results		305.037	6.921	1.04318e+06	0	0	0		5	10	9			DDA for preferred ion	817205	756445	675645	1.14347e+06	1.1202e+06	1.23432e+06	525584	616116	493395	599017	542199	594596	612133	694875	560991	690611	689994	891528	178563	194437	142575	255624	224686	259091	165367	89860.4	130546	197730	184549
215	Colchicoside	C27 H33 N O11	Full match	No results	No results	Full match		547.203	7.029	1.12466e+06	1	0	0		5	18	15			No MS2	355519	1.61075e+06	783511	497223	279332	317718	142646	56577.9	77762.3	108090	175658	152354	174141	178943	150375	166667	137629	48689.8	75574.7	134571	77398.8	151257	90080	95417.7	35934.8	81982.4	47939.5	36938.7	59082.1
216	N-Acetyl-L-tyrosine	C11 H13 N O4	No results	Full match	No results	Partial match		223.084	7.83	3.02342e+07	10	0	0		5	3	2			DDA for preferred ion	2.91803e+07	1.85754e+07	3.11044e+07	2.27546e+07	1.57031e+07	1.87239e+07	4.74638e+06	3.62171e+06	3.9372e+06	4.21106e+06	4.47971e+06	5.48964e+06	4.82045e+06	5.65784e+06	5.38288e+06	7.08016e+06	6.70603e+06	5.28509e+06	4.55209e+06	5.38765e+06	4.48892e+06	4.65788e+06	4.19483e+06	3.61622e+06	3.66595e+06	3.9246e+06	5.34163e+06	3.11326e+06	6.1134e+06
217	alpha-Ketoglutaric acid	C5 H6 O5	Full match	No results	Full match	Full match		146.022	1.451	5.65707e+07	7	0	88	Superpathway of chorismate metabolism;Methanobacterium thermoautotrophicum biosynthetic metabolism;Superpathway of butirocin biosynthesis;Superpathway of histidine, purine, and pyrimidine biosynthesis;Superpathway of scopolin and esculin biosynthesis;Superpathway of glycolysis, pyruvate dehydrogenase, TCA, and glyoxylate bypass;Kanamycin biosynthesis;Superpathway of aromatic amino acid biosynthes…	5	11	11			DDA for preferred ion	5.1216e+07	3.43006e+07	5.88829e+07	4.76422e+07	2.35224e+07	3.33989e+07	7.85127e+06	9.39953e+06	6.19327e+06	7.0878e+06	1.02749e+07	1.22848e+07	1.25649e+07	1.24928e+07	8.99405e+06	1.43094e+07	1.26582e+07	1.074e+07	6.07088e+06	9.21188e+06	1.09576e+07	8.83162e+06	5.55697e+06	1.36343e+07	1.24659e+07	1.13011e+07	1.67137e+07	1.35825e+07	1.6368e+07
218		C18 H26 N9 P3 S	Full match	No results	No results	No results		493.126	1.388	1.39555e+06	0	0	0		3	16	3			No MS2	495163	2.56951e+06	1.18838e+06	775429	457024	776104	313406	185972	278170	555922	384629	378291	772873	815832	1.03229e+06	573875	1.1258e+06	823118	166062	181764	169875	172507	182190	162042	132186	169953	167710	183248	165585
219		C20 H42 N3 O11 P	Full match	No results	No results	No results		531.254	7.338	1.59181e+06	0	0	0		5	9	5			DDA for preferred ion	1.47374e+06	611911	1.71392e+06	1.37304e+06	1.03036e+06	1.42051e+06	189838	199055	259751	338091	342934	489088	245874	333655	242695	689206	757204	436067	285612	300520	322702	467271	198274	521778	673733	322366	527003	27990.4	1.39929e+06
220		C20 H27 N5 O P4 S2	Full match	No results	No results	No match		541.061	2.206	1.8224e+06	3	0	0		5	14	14			No MS2	1.48431e+06	2.13121e+06	1.79523e+06	1.23773e+06	948791	1.46303e+06	350633	304764	425097	237395	301051	201026	147537	66215	181065	121911	58622.2	238062	259835	281567	137848	626420	392031	493925	918499	51881.4	1.42914e+06	845218	1.49954e+06
221		C30 H54 N5 O18 P	Full match	No results	No results	No results		803.32	7.223	1.87515e+06	0	0	0		5	10	8			No MS2	1.95217e+06	985129	1.60511e+06	1.79896e+06	1.40069e+06	2.28403e+06	320510	393885	314941	559125	504204	603991	307535	394585	376095	1.1786e+06	638830	557598	342308	438636	256928	577094	235647	591364	1.07494e+06	449196	734986	45832.6	1.35814e+06
222		C9 H9 N5 O4	Full match	No results	No results	No results		251.066	6.684	1.75525e+07	0	0	0		5	2	2			DDA for preferred ion	9.89233e+06	8.92516e+06	1.74322e+07	1.38979e+07	1.27612e+07	6.8889e+06	5.18953e+06	6.24515e+06	7.30974e+06	3.52131e+06	8.38162e+06	4.17715e+06	8.94847e+06	8.71038e+06	1.66287e+07	1.18393e+07	1.14101e+07	7.28138e+06	1.31303e+06	1.88278e+06	3.44243e+06	2.84295e+06	3.42801e+06	2.41225e+06	2.18924e+06	2.25026e+06	3.41182e+06	2.03876e+06	3.78274e+06
223		C12 H7 N9 O3 P2	Full match	No results	No results	No match		387.013	6.835	1.85601e+06	1	0	0		5	13	13			DDA for preferred ion	1.06443e+06	2.93985e+06	1.2755e+06	1.15641e+06	632059	651182	833562	551794	280058	225684	762455	294536	414425	326552	581884	686976	364885	230713	268547	305254	256343	207667	244375	349775	392639	250712	205902	180078	180438
224	(E)-p-coumaric acid	C9 H8 O3	Full match	No results	Not the top hit	Full match		164.047	7.737	1.23654e+06	20	0	6	Superpathway of chorismate metabolism;Superpathway of scopolin and esculin biosynthesis;Superpathway of aromatic amino acid biosynthesis;Other	5	16	15			DDA for preferred ion	501944	1.55423e+06	1.1612e+06	575708	172362	258160	164937	208749	192012	37267.1	59020.9	186248	47731.9	28844.8	88235.6	88304.7	57553.8	85422.7	218740	70740.6	68196.4	75013.6	183659	181978	167066	151723	29153.6	133534	45872.5
225		C8 H7 N5 O4	Full match	No results	No results	No results		237.05	6.918	1.45443e+08	0	0	0		5	3	3			DDA for preferred ion	1.0125e+08	8.26131e+07	8.64332e+07	1.58097e+08	1.46264e+08	1.55425e+08	6.9972e+07	7.81632e+07	6.15786e+07	7.23866e+07	6.97229e+07	7.23462e+07	9.27509e+07	9.57056e+07	9.29853e+07	1.06418e+08	1.05578e+08	1.25416e+08	2.77876e+07	2.72422e+07	2.3658e+07	3.40393e+07	3.20989e+07	3.31622e+07	2.20003e+07	1.68164e+07	1.91189e+07	2.41758e+07	2.52613e+07
226		C16 H16 N8 O5 P2	Full match	No results	No results	No results		462.073	3.144	9.5135e+06	0	0	0		5	18	10			DDA for preferred ion	1.04328e+07	1.08791e+07	6.17943e+06	8.77364e+06	7.43987e+06	8.04126e+06	2.86887e+06	1.88431e+06	1.61429e+06	1.59117e+06	2.74011e+06	2.51611e+06	2.11484e+06	2.63918e+06	2.8386e+06	3.66218e+06	2.24608e+06	2.45208e+06	1.68182e+06	2.96125e+06	2.7826e+06	1.91333e+06	2.15701e+06	1.64155e+06	1.78952e+06	2.40516e+06	2.69991e+06	1.09211e+06	3.30956e+06
227		C14 H8 N2 O9 S	Full match	No results	No results	No results		379.993	7.094	1.09414e+06	0	0	0		5	24	22			No MS2	1.02138e+06	1.91309e+06	992908	564866	537040	465144	299898	183875	165183	309890	414383	196452	376445	282303	195387	343758	285020	338324	287436	181183	78381.3	141533	200134	289396	441730	196581	81915.9	224598	158706
228		C5 H6 N2 O5	Full match	No results	No results	No results		174.027	2.312	4.84571e+06	0	0	0		5	2	2			DDA for preferred ion	3.86908e+06	3.5439e+06	3.4035e+06	4.11321e+06	3.43292e+06	5.47993e+06	1.87744e+06	1.92401e+06	1.5155e+06	2.61255e+06	2.04219e+06	3.28157e+06	3.44673e+06	3.84119e+06	3.02613e+06	4.23382e+06	3.3658e+06	3.33312e+06	1.03826e+06	970661	627126	1.0315e+06	743986	868495	684182	566593	552267	639939	563831
229		C6 H3 N5 O2	Full match	No results	No results	No match		177.029	6.92	1.38318e+08	1	0	0		5	2	2			DDA for other ion	9.82174e+07	8.08928e+07	8.3923e+07	1.50386e+08	1.39332e+08	1.47158e+08	6.8122e+07	7.59464e+07	6.04109e+07	7.08118e+07	6.7873e+07	7.03974e+07	8.94331e+07	9.24797e+07	8.94782e+07	1.02345e+08	1.01724e+08	1.19723e+08	2.76665e+07	2.70124e+07	2.34791e+07	3.35846e+07	3.17426e+07	3.27043e+07	2.19079e+07	1.67549e+07	1.90322e+07	2.39656e+07	2.50595e+07
230			No results	No results	No results	No results		525.068	7.074	2.12215e+06	0	0	0		5	9	9			No MS2	1.81869e+06	2.77295e+06	2.06099e+06	817144	731969	883310	349190	559252	471734	539081	460205	475293	571737	489776	372874	573965	527221	533497	413306	325240	168198	359052	229561	416181	684755	301665	348004	384274	413724
231		C23 H30 N6 O8	Full match	No results	No results	No match		518.213	7.848	2.59376e+06	1	0	0		5	4	4			DDA for preferred ion	3.08135e+06	894795	2.61738e+06	2.41525e+06	1.83626e+06	2.7312e+06	464975	482321	573038	952523	617375	1.00504e+06	611163	843760	629645	1.54989e+06	1.22289e+06	812599	573930	753448	420370	743177	309935	701202	1.61105e+06	438808	684381	64990.7	2.1979e+06
232	ophthalmic acid	C11 H19 N3 O6	Full match	No results	No results	Full match		289.127	1.391	4.53346e+06	1	0	0		5	10	8			No MS2	4.5698e+06	5.635e+06	4.26847e+06	3.34936e+06	4.19901e+06	3.10463e+06	1.35209e+06	915456	1.93571e+06	1.52225e+06	1.29465e+06	1.55576e+06	3.35978e+06	2.20603e+06	1.96754e+06	2.21075e+06	3.07748e+06	2.9491e+06	1.07097e+06	1.06827e+06	1.241e+06	1.10291e+06	1.30553e+06	895622	1.05456e+06	1.95214e+06	1.56857e+06	1.79026e+06	1.54757e+06
233	Paradol	C17 H26 O3	Full match	No results	No results	Full match		278.188	15.09	6.80441e+06	6	0	0		5	10	4			DDA for preferred ion	8.97605e+06	3.66468e+06	1.96323e+06	777397	350274	2.23649e+06	244111	502948	584713	544285	379941	489962	308378	4.50739e+06	2.87958e+06	406101	301142	3.54253e+06	316277	443339	636593	688459	431464	808129	6.17432e+06	348393	1.17736e+06	519745	875032
234		C4 H13 N10 P	Full match	No results	No match	No match		232.106	1.397	1.3705e+06	10	0	3	Other	5	22	21			No MS2	1.57694e+06	2.0477e+06	1.20062e+06	1.2889e+06	1.15976e+06	1.44405e+06	245016	250333	250104	495909	585663	466821	710985	698301	655040	633971	851723	533681	407457	362740	511667	255502	354706	290966	515321	292869	284769	306570	272925
235		C22 H33 N6 O10 P5	Full match	No results	No results	No results		696.095	1.385	8.46772e+06	0	0	0		5	7	6			No MS2	6.41714e+06	3.42507e+06	5.54122e+06	6.40341e+06	8.215e+06	4.94293e+06	691394	1.09252e+06	1.55501e+06	2.85217e+06	1.09601e+06	1.968e+06	567350	1.15421e+06	560782	1.11418e+06	1.09747e+06	2.53624e+06	1.60664e+06	1.28492e+06	1.54564e+06	2.59374e+06	1.59756e+06	1.15887e+06	2.67047e+06	4.58676e+06	9.07974e+06	6.86977e+06	5.71675e+06
236	(24E)-3-Acetoxy-15,22-dihydroxylanosta-7,9(11),24-trien-26-oic acid	C32 H48 O6	Full match	No results	No results	Full match		528.345	17.821	2.03352e+06	1	0	0		5	18	13			DDA for preferred ion	1.66417e+06	703516	2.31443e+06	799110	1.99948e+06	1.63102e+06	278544	414277	544607	1.34943e+06	741636	846563	677391	683234	650264	776941	528545	352038	223519	621603	243537	492031	705267	395025	648649	692000	479857	385939	419477
237	Artemether	C16 H26 O5	Full match	No results	No results	Not the top hit		298.178	12.59	1.44106e+06	3	0	0		5	10	9			DDA for preferred ion	1.51286e+06	995265	1.01427e+06	497209	166218	433966	41905.6	112428	532889	185922	60535.6	95712.8	118724	892866	623422	88984.6	85997.9	827025	97099.3	270127	133800	1.13738e+06	129658	599254	2.0504e+06	193915	428158	328034	216842
238		C22 H42 N4 O3 S2	Full match	No results	No results	No match		474.269	8.006	826959	1	0	0		5	15	15			No MS2	781872	245150	830281	485924	343756	632790	61791.5	57446.3	100253	207041	110320	252496	89836.7	81776.3	87125.2	290230	223986	122817	116362	185363	129211	279987	98712.2	234099	259228	116761	237471	31838.5	654127
239	L-Tyrosine	C9 H11 N O3	Full match	Full match	Full match	Full match		181.074	3.131	8.85884e+07	19	0	11	Superpathway of chorismate metabolism;Superpathway of aromatic amino acid biosynthesis;Other	5	14	14			DDA for preferred ion	6.86393e+07	5.83716e+07	9.20555e+07	3.74045e+07	4.96458e+07	5.02968e+07	1.22697e+07	1.3027e+07	1.13102e+07	1.30668e+07	1.14853e+07	1.24501e+07	1.8929e+07	2.18621e+07	2.68946e+07	5.39308e+06	1.94577e+07	1.88895e+07	1.46506e+07	1.63824e+07	1.97651e+07	1.67383e+07	1.07389e+07	1.11285e+07	1.34348e+07	1.08174e+07	1.99002e+07	5.88246e+06	1.35057e+07
240	Thapsic acid	C16 H30 O4	Full match	No results	No results	Full match		286.215	11.764	3.13051e+06	4	0	0		5	9	7			DDA for preferred ion	2.7012e+06	5.19919e+06	729442	375084	121247	148771	49178.7	47564.9	116764	50322.1	6368.78	9761.37	113221	466308	128008	48976.2	39235.6	85593.1	161918	155493	73165.6	90336.3	807186	526337	7288.49	26917.4	66756.7	33260.8	43252.7
241		C13 H33 N9 O14 P4	Full match	No results	No results	No match		663.11	2.163	2.1743e+06	1	0	0		5	15	15			DDA for preferred ion	1.76618e+06	3.24577e+06	2.23824e+06	1.84817e+06	1.70994e+06	2.21798e+06	478847	316632	664333	375481	393560	503672	234773	97653.9	310750	124506	160572	385659	565218	319139	394212	993087	626458	613887	52018.8	1.18364e+06	1.39696e+06	1.14475e+06	1.93521e+06
242	gamma-L-glutamyl-L-tyrosine	C14 H18 N2 O6	Full match	No results	No results	Full match		310.117	7.004	2.14814e+07	4	0	0		5	6	5			DDA for preferred ion	1.08243e+07	3.29539e+07	1.6945e+07	1.17351e+07	5.19671e+06	8.53383e+06	2.85625e+06	2.78526e+06	2.9312e+06	3.04972e+06	3.82654e+06	3.19847e+06	3.62202e+06	3.89431e+06	4.80343e+06	4.61171e+06	4.02028e+06	2.44498e+06	2.87078e+06	3.88449e+06	3.43528e+06	3.25031e+06	3.02346e+06	3.29971e+06	1.1847e+06	2.08891e+06	2.29061e+06	1.20332e+06	2.73802e+06
243		C12 H23 Cl N2 O2	Full match	No results	No results	No results		262.145	7.498	3.0153e+06	0	0	0		5	15	10			DDA for preferred ion	3.31064e+06	496268	2.87086e+06	489045	3.24619e+06	836385	236506	580720	656474	3.49782e+06	378162	1.93318e+06	1.86256e+06	520745	401305	1.96083e+06	358794	392434	559157	376372	593781	361902	750476	522818	498818	1.27249e+06	1.36576e+06	333564	658622
244		C28 H49 N O5 P2 S	Full match	No results	No results	No match		573.28	8.911	1.22441e+06	1	0	0		5	5	5			No MS2	1.34771e+06	257922	1.10402e+06	1.01271e+06	1.11661e+06	1.21837e+06	247787	295641	332260	568816	461929	538090	321949	439048	338715	793704	672955	377014	272568	360973	287277	464827	245551	517076	594229	300782	597756	59264.9	1.29325e+06
245		C7 H12 O7	Full match	No results	No results	No results		208.058	2.083	8.91418e+06	0	0	0		5	22	22			DDA for preferred ion	525432	265709	1.17884e+06	570744	382509	1.10414e+06	2.71154e+06	2.44613e+06	2.90458e+06	2.73133e+06	3.99012e+06	2.29404e+06	6.55303e+06	5.63594e+06	9.11957e+06	9.07882e+06	6.1596e+06	748253	111533	121952	152562	168407	167666	187387	240696	155521	130608	156990	192721
246		C19 H34 N2 O2 P6	Full match	No results	No results	No results		508.105	7.653	1.68245e+06	0	0	0		5	3	3			No MS2	1.64456e+06	2.35672e+06	1.41626e+06	1.85349e+06	1.55327e+06	1.53948e+06	517600	508111	421109	510859	556825	535336	483905	663950	523181	742866	581453	553610	364692	490609	382656	526072	481749	457439	400176	344475	407903	188983	531780
247	Guaiacol	C7 H8 O2	Full match	No results	Partial match	Full match		124.052	7.687	1.74079e+06	16	0	6	Superpathway of aromatic compound degradation via 2-oxopent-4-enoate;Other	5	6	6			DDA for preferred ion	1.59733e+06	1.03508e+06	1.79155e+06	885499	958663	1.16178e+06	297984	273143	340770	269143	330068	294125	348740	431686	358568	331137	431089	311718	304268	306625	341565	363759	288267	350259	173255	251442	229810	187957	212401
248	Oglufanide	C16 H19 N3 O5	Full match	No results	No results	Full match		333.132	7.564	1.53576e+06	4	0	0		5	10	6			DDA for preferred ion	1.77323e+06	749322	1.12412e+06	1.1016e+06	1.10552e+06	1.39897e+06	344834	265466	329196	471052	564702	597799	239183	394655	281537	661354	434408	521502	249692	335677	330393	353864	243087	391286	1.22359e+06	436350	578312	126447	1.31094e+06
249	2-Furoic acid	C5 H4 O3	Full match	No results	No results	Full match		112.016	1.619	5.16031e+06	5	0	0		5	16	11			DDA for preferred ion	6.91573e+06	3.29857e+06	4.92614e+06	4.67921e+06	1.3189e+06	3.85842e+06	1.15108e+06	1.07202e+06	905363	1.20778e+06	1.26534e+06	1.74697e+06	1.52359e+06	1.92153e+06	1.40687e+06	1.27976e+06	1.74395e+06	545555	1.14945e+06	1.73896e+06	1.1483e+06	1.16219e+06	1.39948e+06	2.92987e+06	651547	1.59656e+06	1.03646e+06	876974	1.0819e+06
250		C14 H19 N O10 S	Full match	No results	No results	No results		393.075	7.42	1.36106e+06	0	0	0		5	8	7			DDA for preferred ion	35546.1	13119.5	121061	19811.2	18565.1	26103.1	7282.61	1.65662e+06	6901.34	6454.92	6207.68	5666.77	7733.39	5866.37	5949.57	6608.56	6357.69	111196	7839.22	6472.79	6039.7	6702.17	22566.4	7239.19	54377.9	6101.09	6196.53	1.1759e+06	6110.4
251		C19 H31 N5 O8	Full match	No results	No results	No results		457.218	7.774	4.50826e+06	0	0	0		5	7	6			DDA for preferred ion	5.13553e+06	1.1304e+06	4.68177e+06	4.5893e+06	3.58388e+06	4.40983e+06	1.04866e+06	1.00135e+06	1.50234e+06	884830	1.44904e+06	2.13911e+06	1.43519e+06	1.93631e+06	1.31092e+06	2.87056e+06	2.15609e+06	2.44233e+06	1.26094e+06	1.68018e+06	1.22271e+06	1.81681e+06	645138	1.49429e+06	1.51111e+06	1.35015e+06	1.79401e+06	290025	4.04158e+06
252		C14 H32 N O7 P	Full match	No results	No results	No results		357.19	7.226	2.83484e+06	0	0	0		5	10	10			DDA for preferred ion	1.68208e+06	391438	1.63081e+06	1.00771e+06	1.35347e+06	1.52273e+06	193050	216471	318545	388405	326700	463753	238519	379437	270383	761352	540722	421323	374834	479639	410378	672589	357040	798545	1.18985e+06	652966	1.37323e+06	128558	3.06947e+06
253	Vitamin C	C6 H8 O6	Full match	No results	Full match	Full match		176.032	2.054	3.06861e+06	24	0	4	Other	5	22	22			DDA for preferred ion	1.32325e+06	624262	1.82913e+06	2.56795e+06	1.73122e+06	1.90369e+06	558634	612746	338740	663915	579363	949726	1.55976e+06	1.10716e+06	1.42862e+06	1.79135e+06	1.08837e+06	2.4933e+06	277236	633071	521589	586450	501660	700889	339422	426348	606654	435701	3.22196e+06
254		C18 H36 N2 O10 P2	Full match	No results	No results	No match		502.185	7.041	1.60106e+06	2	0	0		5	17	16			DDA for preferred ion	1.4533e+06	558065	1.33765e+06	1.28242e+06	778603	1.63595e+06	268975	277428	289134	458039	411608	432628	317558	410410	247157	737917	580410	422069	386143	431724	214872	440333	161592	488758	1.57651e+06	260897	517913	56267.9	1.317e+06
255		C21 H51 N5 O8 P2	Full match	No results	No results	No results		563.323	13.649	3.29077e+06	0	0	0		5	15	14			DDA for preferred ion	2.61376e+06	2.60466e+06	2.0871e+06	3.38759e+06	2.40419e+06	1.61551e+06	1.10087e+06	729106	961016	1.6003e+06	1.72517e+06	2.33375e+06	620827	920841	1.46118e+06	2.353e+06	817034	738406	754819	943789	755428	947119	795363	769599	931422	704427	1.20778e+06	536213	1.71992e+06
256		C16 H25 N8 O7 P	Full match	No results	No results	No match		472.157	7.062	3.79831e+07	1	0	0		5	4	4			DDA for preferred ion	3.52053e+07	5.33935e+07	3.79407e+07	2.31202e+07	1.95832e+07	2.15711e+07	1.52677e+07	1.35316e+07	1.27251e+07	1.34651e+07	1.35041e+07	1.57496e+07	1.70203e+07	1.76093e+07	1.48091e+07	1.66925e+07	1.77488e+07	1.95259e+07	8.82519e+06	9.34141e+06	8.25136e+06	1.20158e+07	8.97093e+06	1.1649e+07	1.19072e+07	7.59887e+06	9.47238e+06	7.43371e+06	1.00695e+07
257		C22 H43 N4 O12 P	Full match	No results	No results	No results		586.261	7.535	1.71877e+06	0	0	0		5	6	6			No MS2	1.43936e+06	518360	1.39936e+06	1.30585e+06	1.19118e+06	1.62729e+06	263007	401293	284888	634744	479816	471628	321710	479160	313314	893264	567643	514502	372893	480616	341689	634783	296822	651784	1.16047e+06	599640	904607	78510	1.84672e+06
258	Artemotil	C17 H28 O5	Full match	No results	No results	Not the top hit		312.194	13.801	5.55655e+06	3	0	0		5	10	10			DDA for preferred ion	6.7023e+06	3.63177e+06	951074	1.31915e+06	977996	2.17612e+06	539712	532319	606469	1.33132e+06	721180	725494	460439	4.21298e+06	2.61801e+06	714437	472375	3.65199e+06	391967	496549	612734	1.68429e+06	455718	1.02325e+06	7.36025e+06	340409	999935	450416	677729
259		C13 H24 N2 O4	Full match	No results	No results	No results		272.174	7.503	2.51499e+07	0	0	0		5	4	2			DDA for preferred ion	2.48017e+07	4.50143e+06	2.60568e+07	2.88088e+06	2.60184e+07	6.4558e+06	1.86032e+06	5.4616e+06	5.61341e+06	2.79306e+07	2.30494e+06	1.45097e+07	1.32025e+07	3.20245e+06	3.71867e+06	1.54606e+07	3.20468e+06	3.59228e+06	5.43975e+06	3.51664e+06	5.50999e+06	3.35425e+06	6.27003e+06	4.4808e+06	6.07133e+06	1.25993e+07	1.25496e+07	4.63991e+06	7.03742e+06
260		C24 H40 N4 O4 P8	Full match	No results	No results	No results		696.095	2.151	3.01677e+07	0	0	0		5	7	4			DDA for preferred ion	2.52208e+07	2.05738e+07	2.873e+07	2.58084e+07	2.50905e+07	2.08288e+07	3.86902e+06	5.26143e+06	7.21831e+06	1.20153e+07	4.37477e+06	9.24799e+06	2.63485e+06	5.96465e+06	3.86074e+06	7.12337e+06	5.46404e+06	1.1018e+07	9.20406e+06	6.92752e+06	7.65665e+06	1.31113e+07	8.41842e+06	6.10111e+06	8.26782e+06	1.91851e+07	3.21882e+07	2.81931e+07	2.70388e+07
261		C14 H6 N3 O5 P	Full match	No results	No results	No results		327.004	3.127	1.57464e+07	0	0	0		5	26	20			DDA for preferred ion	1.14218e+07	1.94322e+07	1.62894e+07	1.4072e+07	2.09071e+07	1.4286e+07	6.36022e+06	6.7438e+06	4.37566e+06	7.0949e+06	6.62622e+06	8.66577e+06	6.46799e+06	5.4412e+06	5.61239e+06	1.14464e+07	6.3945e+06	5.4435e+06	3.16148e+06	5.60932e+06	4.20974e+06	3.83173e+06	7.0461e+06	5.79474e+06	5.6308e+06	2.74644e+06	4.67404e+06	2.12403e+06	3.31718e+06
262		C12 H6 N10 O4	Full match	No results	No results	No match		354.059	7.695	2.37507e+06	3	0	0		5	9	9			DDA for preferred ion	914768	3.80601e+06	1.09671e+06	485619	318105	347310	198182	257288	137153	168802	245032	202053	282707	172724	240021	218150	604330	202266	264783	212323	158992	250702	238001	183841	119867	124276	132688	90662.5	142241
263	alpha-Ketoglutaric acid	C5 H6 O5	Full match	No results	Full match	Full match		146.021	2.04	8.41614e+06	7	0	88	Superpathway of chorismate metabolism;Methanobacterium thermoautotrophicum biosynthetic metabolism;Superpathway of butirocin biosynthesis;Superpathway of histidine, purine, and pyrimidine biosynthesis;Superpathway of scopolin and esculin biosynthesis;Superpathway of glycolysis, pyruvate dehydrogenase, TCA, and glyoxylate bypass;Kanamycin biosynthesis;Superpathway of aromatic amino acid biosynthes…	5	8	2			DDA for preferred ion	9.5929e+06	7.96221e+06	9.07144e+06	7.97078e+06	6.5262e+06	2.22707e+06	2.92911e+06	2.53857e+06	3.20802e+06	2.65001e+06	3.60238e+06	2.84673e+06	3.44322e+06	3.88471e+06	4.32204e+06	4.60487e+06	3.82399e+06	5.52602e+06	2.42086e+06	2.67835e+06	2.48119e+06	2.69047e+06	2.47496e+06	3.66205e+06	7.04405e+06	4.2529e+06	5.303e+06	4.60026e+06	6.23767e+06
264	(Hydroxyethyl)methacrylate	C6 H10 O3	Full match	No results	Partial match	Full match		130.063	8.564	5.02038e+07	25	0	3	Superpathway of L-threonine metabolism;Other	5	6	6			DDA for preferred ion	5.02759e+07	3.38735e+07	5.01997e+07	5.18865e+07	3.61369e+07	3.29836e+07	1.99205e+07	1.32319e+07	1.61415e+07	1.10191e+07	1.84571e+07	1.49854e+07	1.63992e+07	1.79161e+07	2.54693e+07	2.81587e+07	2.3507e+07	1.87948e+07	1.67541e+07	1.5076e+07	1.22628e+07	1.31567e+07	1.03771e+07	2.28292e+07	1.81712e+07	1.33783e+07	1.38132e+07	1.04787e+07	2.49707e+07
265	Botrydial	C17 H26 O5	Full match	No results	No results	Full match		310.178	12.85	3.82152e+07	4	0	0		5	4	4			DDA for preferred ion	4.01876e+07	3.71768e+07	3.29778e+07	2.27914e+07	8.55039e+06	3.01501e+07	3.66583e+06	8.37323e+06	1.96345e+07	1.03229e+07	4.8223e+06	4.0537e+06	5.67533e+06	3.40916e+07	3.14115e+07	5.36443e+06	6.07584e+06	2.85217e+07	8.66798e+06	1.08614e+07	9.2182e+06	3.75457e+07	9.95633e+06	2.15238e+07	5.28188e+07	9.56374e+06	1.73071e+07	1.28023e+07	1.12401e+07
266	Thymidine	C10 H14 N2 O5	Full match	Full match	Full match	Full match		242.09	6.831	8.7463e+07	3	0	2	Other	5	9	7			DDA for preferred ion	3.23638e+07	1.31408e+08	3.4222e+07	4.27214e+07	1.91734e+07	2.40367e+07	2.84411e+07	1.71564e+07	1.0586e+07	8.06672e+06	2.39191e+07	1.00049e+07	1.29046e+07	1.29771e+07	2.23276e+07	2.84331e+07	1.20589e+07	9.46506e+06	8.33262e+06	1.26477e+07	1.25278e+07	9.54332e+06	9.39218e+06	1.25151e+07	9.44511e+06	6.75406e+06	6.33759e+06	5.36661e+06	8.41847e+06
267	Formiminoglutamic Acid	C6 H10 N2 O4	Full match	No results	No results	Full match		174.064	1.342	3.31454e+07	4	0	0		5	11	11			DDA for preferred ion	2.15634e+07	3.0216e+07	3.37503e+07	1.97841e+07	1.71594e+07	1.56781e+07	7.82492e+06	7.2132e+06	6.70392e+06	7.50198e+06	8.35032e+06	8.70647e+06	1.29925e+07	8.30294e+06	1.48071e+07	1.33743e+07	1.04143e+07	7.02076e+06	8.80165e+06	7.06067e+06	8.37809e+06	4.73969e+06	6.67966e+06	6.67774e+06	4.49662e+06	6.50396e+06	5.17066e+06	4.52425e+06	6.2583e+06
268		C18 H20 N4 O	Full match	No results	No match	No match		308.162	12.403	1.03985e+06	5	0	1	Other	5	11	9			No MS2	693201	731702	542124	261164	113020	579118	59126.8	205665	286088	129847	81925	105493	98798.4	581558	786333	81244.6	114193	532553	158991	167912	199612	671420	176791	397341	1.04036e+06	137259	239528	194676	169341
269	Succinic anhydride	C4 H4 O3	Full match	No results	No results	Full match		100.016	13.431	2.00055e+06	1	0	0		5	8	8			DDA for preferred ion	2.35001e+06	2.18969e+06	1.9891e+06	1.75715e+06	591333	1.21656e+06	157094	466593	1.32553e+06	631667	281591	341935	319840	2.15883e+06	1.67335e+06	211505	307892	1.25826e+06	286315	700311	563325	2.30657e+06	510540	1.34505e+06	2.47851e+06	521926	771899	661805	593040
270	Levulinic acid	C5 H8 O3	Full match	No results	Partial match	Full match		116.047	5.161	1.05614e+07	15	0	6	Other	5	10	6			DDA for preferred ion	8.64194e+06	5.37922e+06	9.83415e+06	7.95283e+06	5.26992e+06	7.12544e+06	3.15725e+06	2.28405e+06	2.66265e+06	1.73091e+06	2.07619e+06	2.15387e+06	2.80921e+06	2.63081e+06	4.1181e+06	4.60434e+06	3.02123e+06	2.99492e+06	2.37591e+06	1.91565e+06	2.788e+06	2.75115e+06	2.08561e+06	3.83649e+06	4.34125e+06	2.9816e+06	5.3067e+06	2.6022e+06	5.14373e+06
271	(Hydroxyethyl)methacrylate	C6 H10 O3	Full match	No results	Partial match	Full match		130.063	8.169	3.4102e+07	25	0	3	Superpathway of L-threonine metabolism;Other	5	4	4			DDA for preferred ion	2.88571e+07	2.27624e+07	2.94394e+07	3.7232e+07	2.50379e+07	3.0446e+07	1.43309e+07	8.60697e+06	1.17923e+07	7.2612e+06	1.01675e+07	9.96545e+06	9.9045e+06	1.30416e+07	1.28651e+07	1.94487e+07	1.54361e+07	1.2164e+07	8.73065e+06	1.03006e+07	7.47235e+06	1.01861e+07	9.66325e+06	1.56234e+07	1.22564e+07	1.2315e+07	9.54172e+06	5.81223e+06	1.8858e+07
272		C25 H47 N4 O15 P	Full match	No results	No results	No results		674.277	7.34	6.21256e+06	0	0	0		5	6	5			DDA for preferred ion	5.99804e+06	3.38341e+06	6.39593e+06	6.70842e+06	4.16392e+06	6.18925e+06	1.46653e+06	1.89926e+06	1.31545e+06	2.99948e+06	2.6128e+06	3.49126e+06	1.79473e+06	2.47425e+06	2.1229e+06	5.02109e+06	3.00361e+06	2.44829e+06	2.02968e+06	2.14641e+06	955155	2.98768e+06	1.09471e+06	3.21078e+06	3.34719e+06	1.37467e+06	2.13741e+06	187761	3.97332e+06
273		C18 H30 N7 O19 P S	Full match	No results	No results	No results		711.106	2.129	3.04931e+06	0	0	0		5	12	7			No MS2	2.05599e+06	3.25631e+06	2.78187e+06	2.3669e+06	1.89139e+06	1.79294e+06	330516	321013	425451	1.04366e+06	451519	992882	246769	582155	189658	513516	414309	733955	816617	674215	780279	1.27048e+06	762572	705760	1.71403e+06	1.77078e+06	3.08048e+06	2.27814e+06	2.56758e+06
274	cinnamodial	C17 H24 O5	Full match	No results	Partial match	Full match		308.163	13.595	1.52729e+07	5	0	1	Other	5	6	6			DDA for preferred ion	1.1361e+07	1.46729e+07	9.45366e+06	7.3008e+06	2.06278e+06	1.07666e+07	1.15168e+06	2.91224e+06	5.36305e+06	2.61492e+06	1.0799e+06	1.71048e+06	1.4097e+06	1.09497e+07	1.08697e+07	1.26056e+06	1.99746e+06	7.98461e+06	3.4815e+06	2.97463e+06	3.57431e+06	8.64499e+06	2.90902e+06	6.70569e+06	1.8557e+07	2.07665e+06	4.31248e+06	3.6514e+06	3.20991e+06
275		C7 H18 N2 O10 S	Full match	No results	No results	No match		322.068	1.175	1.76204e+06	1	0	0		5	11	9			No MS2	2.28988e+06	1.59467e+06	1.55956e+06	1.79447e+06	1.36339e+06	1.95542e+06	1.1658e+06	935185	610267	1.1356e+06	1.14291e+06	1.05732e+06	596150	957352	735480	1.17335e+06	1.36252e+06	1.17759e+06	556126	574527	641649	613828	474872	829371	889607	367673	535078	413067	817737
276	Megastachine	C20 H29 N O3	Full match	No results	No results	Full match		331.215	14.492	3.45423e+06	1	0	0		5	7	6			DDA for preferred ion	10606.5	13362.5	133247	47271.1	14002.6	4.08033e+06	10761.7	25167.7	11842.6	10467.1	10386	9349.13	57196	28626.2	478769	215599	10912.6	11520.5	11029.2	26141.3	8867.9	10493.7	58883.2	9840.77	28316.1	8927.17	66823.7	9338.1	158401
277		C27 H50 N O9 P	Full match	No results	No results	No results		563.323	13.455	1.35524e+06	0	0	0		5	13	13			DDA for preferred ion	1.07768e+06	1.34765e+06	1.04261e+06	1.44843e+06	840465	991261	415506	324634	537950	451702	718384	587236	318889	402352	552984	789141	486088	277442	343099	491875	368603	376687	278591	537539	438347	493063	459143	178408	848947
278		C20 H47 N9 O4 P2	Full match	No results	No results	No results		539.323	13.675	2.3932e+06	0	0	0		5	13	9			DDA for preferred ion	2.02435e+06	3.05586e+06	1.93972e+06	2.89577e+06	2.44334e+06	2.35119e+06	1.25893e+06	657848	1.41291e+06	1.16374e+06	1.40626e+06	1.64194e+06	919102	1.05828e+06	1.48664e+06	2.13534e+06	1.31502e+06	860488	876953	1.03373e+06	804078	868706	820780	774863	889234	759778	1.05872e+06	625417	1.31626e+06
279		C14 H29 N2 O10 P	Full match	No results	No results	No results		416.155	6.548	2.37088e+06	0	0	0		5	7	3			DDA for preferred ion	1.35141e+06	364666	1.42715e+06	985482	670266	936148	49345	96543.1	167433	186207	78436	194982	75982.3	130336	112891	215509	234802	555802	301053	363404	347363	673331	224612	329985	1.66676e+06	600499	1.11418e+06	126570	2.78598e+06
280	DL-Tryptophan	C11 H12 N2 O2	Full match	No results	Full match	Full match		204.09	7.654	1.19867e+07	12	0	14	Superpathway of chorismate metabolism;Superpathway of aromatic compound degradation via 2-oxopent-4-enoate;Superpathway of aromatic compound degradation via 3-oxoadipate;Superpathway of aromatic amino acid biosynthesis;Other	5	2	2			DDA for preferred ion	1.24278e+07	1.4573e+07	1.19871e+07	1.21405e+07	1.0826e+07	1.11919e+07	4.58914e+06	3.9453e+06	3.43601e+06	4.21249e+06	4.83969e+06	5.36017e+06	5.07576e+06	5.55083e+06	5.69818e+06	7.56608e+06	6.17353e+06	5.32971e+06	3.5281e+06	4.55748e+06	4.63014e+06	4.62585e+06	3.90391e+06	3.9804e+06	2.73631e+06	3.37292e+06	3.4598e+06	2.2065e+06	3.98408e+06
281	methyl 3,5-ditert-butyl-4-hydroxybenzoate	C16 H24 O3	Full match	No results	No results	Full match		264.173	13.595	5.30701e+06	4	0	0		5	8	4			DDA for preferred ion	3.98496e+06	5.12399e+06	3.45659e+06	2.55706e+06	698024	4.09816e+06	414655	1.07578e+06	2.033e+06	978247	387035	620518	540237	3.32695e+06	3.75703e+06	456820	728177	3.05249e+06	1.2285e+06	1.04478e+06	1.41198e+06	4.02661e+06	1.04588e+06	2.5951e+06	8.03916e+06	889975	1.87155e+06	1.40701e+06	1.13026e+06
282		C31 H54 N O9 P	Full match	No results	No results	No results		615.354	14.617	8.23422e+06	0	0	0		5	3	3			DDA for preferred ion	1.00544e+07	6.56171e+06	7.13936e+06	8.55587e+06	5.46174e+06	5.43786e+06	2.88022e+06	2.08097e+06	2.95554e+06	2.97647e+06	3.48054e+06	3.79925e+06	2.64969e+06	2.09227e+06	3.1093e+06	5.33767e+06	2.85202e+06	2.70545e+06	2.18261e+06	2.82473e+06	2.5847e+06	2.34453e+06	2.07646e+06	2.52301e+06	3.14841e+06	3.52816e+06	3.41875e+06	2.13022e+06	4.15909e+06
283		C8 H4 N6 O13 P2	Full match	No results	No results	No results		453.93	1.119	2.15662e+06	0	0	0		5	4	4			No MS2	1.09968e+06	2.13891e+06	1.49465e+06	1.32789e+06	549523	1.58322e+06	409911	790531	748887	1.03518e+06	451679	404173	873782	380435	571178	940342	844654	1.33376e+06	312506	468406	427395	1.5905e+06	540564	1.07166e+06	2.79262e+06	456442	697329	697201	703250
284	2-(2-Carboxyethyl)-2,5,7,8-tetramethyl-3,4-dihydro-2H-chromen-6-yl hexopyranosiduronic acid	C22 H30 O10	Full match	No results	No results	Full match		454.182	7.075	1.21116e+06	1	0	0		5	6	6			No MS2	1.18013e+06	1.46969e+06	1.22255e+06	983259	743465	1.05385e+06	518321	409476	381936	410252	401500	460516	497183	580914	528787	718564	600940	671290	331566	418856	457076	382867	348444	554821	446542	507491	514255	479601	553351
285	2-Keto-glutaramic acid	C5 H7 N O4	Full match	No results	Full match	Full match		145.038	1.396	1.6776e+07	2	0	7	Superpathway of butirocin biosynthesis;Kanamycin biosynthesis;Other	5	17	17			DDA for other ion	1.32158e+07	2.13619e+07	1.03297e+07	1.85355e+07	9.39085e+06	1.24478e+07	2.79628e+06	2.95533e+06	4.17502e+06	4.21539e+06	1.61827e+06	1.85076e+06	4.39583e+06	3.65838e+06	4.84833e+06	3.64409e+06	2.87478e+06	4.75449e+06	4.6888e+06	4.82549e+06	3.85136e+06	3.66597e+06	4.97098e+06	4.55603e+06	4.06485e+06	7.22254e+06	8.37242e+06	5.50701e+06	6.3695e+06
286	Diethyl phthalate	C12 H14 O4	Full match	No results	No results	Full match		222.089	12.127	1.69177e+06	23	0	0		5	4	4			DDA for preferred ion	1.25921e+06	1.45923e+06	1.46145e+06	1.05626e+06	1.14746e+06	1.87472e+06	664389	810350	587153	611569	875805	674346	495257	597576	601662	773247	489647	537019	617252	454575	448238	474051	596132	505530	1.11998e+06	1.57574e+06	699896	565837	972471
287		C31 H54 N O9 P	Full match	No results	No results	No results		615.354	14.44	3.87327e+06	0	0	0		5	14	14			DDA for preferred ion	4.31908e+06	5.2107e+06	3.90267e+06	3.68592e+06	2.98999e+06	4.0125e+06	2.09129e+06	1.3666e+06	2.35165e+06	1.91036e+06	2.1457e+06	2.6689e+06	1.52823e+06	1.62284e+06	1.86684e+06	3.03723e+06	2.22619e+06	1.55549e+06	1.51773e+06	1.81571e+06	1.59459e+06	1.30637e+06	1.35888e+06	1.32766e+06	2.55804e+06	2.2536e+06	2.18514e+06	1.17367e+06	2.96879e+06
288		C17 H33 O3 P3	Full match	No results	No results	No results		378.166	12.85	2.39346e+06	0	0	0		5	4	4			DDA for preferred ion	2.95638e+06	2.32527e+06	2.14784e+06	1.49204e+06	614734	1.41079e+06	204710	543874	1.25607e+06	688629	286712	371758	357286	2.46109e+06	1.91807e+06	343071	389657	1.75259e+06	528575	685814	641460	2.09137e+06	588267	1.3894e+06	3.15086e+06	584885	1.08669e+06	794997	641605
289		C13 H13 N9 O S	Full match	No results	No results	No match		343.095	7.485	3.10483e+06	1	0	0		5	10	10			DDA for preferred ion	2.42563e+06	2.42879e+06	2.55855e+06	3.49181e+06	1.85067e+06	1.72042e+06	898073	863028	1.02599e+06	1.29255e+06	983924	1.04093e+06	941539	987540	1.14779e+06	1.36319e+06	1.38446e+06	1.26788e+06	924762	861213	873935	981999	854170	904160	708921	742789	958214	601823	1.02932e+06
290	L-(+)-Alanine	C3 H7 N O2	Full match	No results	Not the top hit	Full match		89.0477	2.092	4.72027e+06	10	0	31	Superpathway of aromatic compound degradation via 2-oxopent-4-enoate;Methanobacterium thermoautotrophicum biosynthetic metabolism;Superpathway of aromatic compound degradation via 3-oxoadipate;Other	5	6	6			DDA for preferred ion	2.51902e+06	7.43631e+06	2.92518e+06	2.76715e+06	1.79871e+06	1.40831e+06	1.42008e+06	1.31928e+06	1.14112e+06	1.36027e+06	1.36941e+06	1.42669e+06	1.35141e+06	1.21863e+06	181963	1.64544e+06	1.49976e+06	271506	1.65677e+06	1.69406e+06	1.87627e+06	289670	290702	160883	64215.9	1.40638e+06	1.47938e+06	1.37949e+06	1.35632e+06
291		C6 H14 O15 S	Full match	No results	No results	No results		358.007	1.233	4.36592e+06	0	0	0		5	19	19			No MS2	3.78548e+06	3.02421e+06	2.3319e+06	3.47866e+06	3.6467e+06	2.03023e+06	1.67583e+06	1.79463e+06	1.36268e+06	1.22215e+06	1.46094e+06	1.1953e+06	1.41242e+06	1.945e+06	1.37191e+06	1.7007e+06	1.32827e+06	2.5282e+06	1.26508e+06	1.13298e+06	1.42877e+06	936457	850908	1.51212e+06	5.81269e+06	2.54818e+06	2.69079e+06	3.31935e+06	3.28189e+06
292	(+/-)-2-Hydroxyglutaric acid	C5 H8 O5	Full match	No results	Partial match	Full match		148.037	3.012	4.72147e+06	21	0	3	Other	5	9	8			DDA for preferred ion	2.54508e+06	3.12282e+06	3.20901e+06	2.36028e+06	4.23292e+06	5.04251e+06	1.26753e+06	775553	953163	732991	1.71307e+06	693915	1.90873e+06	766921	1.87364e+06	1.69049e+06	1.44627e+06	1.12938e+06	1.47367e+06	1.28624e+06	845790	2.40156e+06	1.05818e+06	1.02095e+06	1.8847e+06	1.71688e+06	985126	580437	1.22197e+06
293		C7 H12 O7	Full match	No results	No results	No results		208.058	1.389	1.07123e+07	0	0	0		5	16	10			DDA for preferred ion	1.93306e+06	1.46255e+06	2.47162e+06	2.0706e+06	1.73588e+06	2.14484e+06	5.50388e+06	5.18407e+06	3.89209e+06	3.82614e+06	5.80587e+06	6.13727e+06	1.02886e+07	7.98675e+06	1.11952e+07	9.95959e+06	1.10738e+07	2.5304e+06	1.0838e+06	697853	934307	498848	785871	609424	340861	521132	432336	313907	276926
294	RG5927903	C13 H22 O2	Full match	No results	No results	Full match		210.162	13.43	1.98536e+07	12	0	0		5	6	6			DDA for preferred ion	2.08714e+07	1.93537e+07	1.98465e+07	1.53168e+07	6.02777e+06	1.26394e+07	1.84979e+06	5.04362e+06	1.35648e+07	6.42006e+06	2.57148e+06	3.57568e+06	3.17721e+06	2.07938e+07	1.43864e+07	3.06148e+06	3.85668e+06	1.46924e+07	4.47672e+06	7.40186e+06	5.53486e+06	2.23173e+07	5.30934e+06	1.36199e+07	2.24458e+07	5.64584e+06	8.32615e+06	7.99092e+06	5.61934e+06
295		C3 H10 N10 O4 P2	Full match	No results	No results	No results		312.037	1.175	603712	0	0	0		5	14	12			No MS2	647480	939122	531799	719044	450075	642174	352840	433288	258478	433154	350833	285847	461944	224897	205577	328275	355459	414699	220852	256598	167778	371667	227342	383043	374820	209562	234053	88625.9	272799
296		C18 H45 N9 O4 P2	Full match	No results	No results	No results		513.307	13.509	1.98237e+06	0	0	0		5	6	6			DDA for preferred ion	1.85458e+06	1.34137e+06	1.60172e+06	2.2084e+06	1.2982e+06	1.46295e+06	798909	595355	529193	706299	876807	1.34675e+06	655143	597238	1.075e+06	1.29701e+06	601726	512873	434793	676477	618848	540330	343501	619685	435093	371962	401017	354268	642168
297		C22 H28 N2 O4 P2	Full match	No results	No results	No match		446.153	13.429	1.5339e+06	1	0	0		5	9	6			No MS2	1.48393e+06	1.39437e+06	1.36065e+06	1.23145e+06	562195	922555	129520	370157	1.04724e+06	472239	220842	278262	248298	1.36916e+06	1.00194e+06	218180	293033	1.18434e+06	308488	573837	412471	1.43343e+06	338104	1.00545e+06	1.82806e+06	456097	763735	639908	460442
298		C9 H9 N5 O4	Full match	No results	No results	No results		251.066	7.306	858570	0	0	0		5	5	5			No MS2	819816	794275	852612	775272	687502	712433	335205	361769	363470	377538	371774	380529	321828	413739	327942	390903	352104	353385	264695	284266	257025	313043	323537	335238	205638	209571	198672	179519	217628
299		C10 H8 N8 O2	Full match	No results	No results	No match		272.078	7.654	2.18525e+06	1	0	0		5	3	3			DDA for preferred ion	2.35478e+06	3.13742e+06	1.92535e+06	2.40287e+06	2.15279e+06	2.1293e+06	918001	975539	912791	1.01233e+06	1.00118e+06	985159	889864	1.12523e+06	858384	1.2679e+06	970743	982119	859713	925059	727509	1.01543e+06	834637	873830	859104	732611	732379	472336	959360
300			No results	No results	No results	No results		291.028	1.082	2.76102e+06	0	0	0		5	7	6			DDA for preferred ion	2.24373e+06	4.52776e+06	2.65355e+06	2.65841e+06	1.57933e+06	1.67108e+06	1.52041e+06	957095	859892	1.08462e+06	1.48905e+06	1.12165e+06	1.55832e+06	1.36362e+06	1.2135e+06	1.79321e+06	1.71859e+06	1.38799e+06	553809	1.18269e+06	1.00956e+06	879803	855877	1.11499e+06	954239	566340	504414	481978	545160
301	Gemfibrozil	C15 H22 O3	Full match	No results	Partial match	Full match		250.157	15.422	3.43753e+06	35	0	1	Other	5	16	15			DDA for preferred ion	3.47101e+06	2.83866e+06	3.68814e+06	3.04958e+06	1.77124e+06	3.45121e+06	938930	864088	935295	944919	938224	1.41493e+06	1.51832e+06	2.15141e+06	1.65274e+06	1.6012e+06	1.12086e+06	1.76639e+06	1.44283e+06	1.26374e+06	1.2633e+06	1.39092e+06	958560	1.11472e+06	607806	414833	447270	527136	723866
302	181594	C6 H5 N5 O2	Full match	No results	No results	Full match		179.044	7.31	834050	1	0	0		5	3	2			No MS2	809691	861224	851782	721284	686149	795365	345742	375838	404340	397802	347007	391274	387758	427811	386163	371919	360476	430984	311209	287681	281460	312818	326692	344833	251433	208961	219332	194585	232009
303		C16 H3 Cl N8 O14 P4	Full match	No results	No results	No results		689.841	1.122	1.57238e+06	0	0	0		5	11	10			No MS2	804180	965690	867094	768254	312405	927454	259970	538983	571065	779047	247011	251892	535485	355466	267589	595196	432166	729906	222282	339743	313925	1.19054e+06	307269	808376	2.27774e+06	321002	465447	464483	655759
304	Botrydial	C17 H26 O5	Full match	No results	No results	Full match		310.178	13.43	2.50738e+08	4	0	0		5	3	3			DDA for preferred ion	2.66208e+08	2.46125e+08	2.47793e+08	1.98327e+08	7.6787e+07	1.56758e+08	2.55485e+07	6.30375e+07	1.75712e+08	8.11922e+07	3.41127e+07	4.98912e+07	4.14626e+07	2.42384e+08	1.85975e+08	4.06508e+07	4.64876e+07	1.99413e+08	6.02747e+07	9.99373e+07	7.41473e+07	2.85982e+08	6.94856e+07	1.79886e+08	2.96262e+08	7.35985e+07	1.19515e+08	1.08196e+08	7.54347e+07
305	Deoxyinosine	C10 H12 N4 O4	Full match	No results	Partial match	Full match		252.086	6.245	7.21654e+06	6	0	1	Other	5	12	12			DDA for preferred ion	1.25632e+06	1.1201e+07	3.61185e+06	3.43352e+06	2.22007e+06	1.61702e+06	2.22865e+06	1.1137e+06	1.02185e+06	866796	2.08294e+06	738003	1.04248e+06	778504	2.53301e+06	1.86097e+06	704651	805208	1.74902e+06	1.04109e+06	863737	1.18141e+06	1.26743e+06	606624	1.37041e+06	857021	822336	547146	1.22042e+06
306		C14 H27 N O4 S	Full match	No results	No results	No results		305.166	12.292	7.36785e+06	0	0	0		5	7	4			DDA for preferred ion	4.68851e+06	1.57858e+06	7.01392e+06	4.78703e+06	4.02825e+06	4.4534e+06	1.53517e+06	1.35352e+06	1.18612e+06	3.07818e+06	2.30563e+06	2.4826e+06	2.70916e+06	3.81647e+06	2.08911e+06	3.45339e+06	2.94501e+06	1.59356e+06	1.65353e+06	2.20418e+06	1.3119e+06	3.0631e+06	1.11988e+06	1.97622e+06	1.30565e+06	939583	1.48878e+06	314708	2.57971e+06
307		C20 H18 N4 O4 S	Full match	No results	No results	No match		410.103	13.431	1.71063e+06	4	0	0		5	9	9			DDA for preferred ion	1.63724e+06	1.61733e+06	1.70589e+06	1.44601e+06	607163	1.07418e+06	141686	505132	1.28194e+06	582082	234450	363581	277616	1.88601e+06	1.20609e+06	271129	354874	1.49059e+06	375887	713565	510581	1.87357e+06	498670	1.19282e+06	1.83751e+06	474238	754548	649279	475924
308		C7 H6 Cl3 N4 P S	Full match	No results	No results	No results		313.91	1.041	2.13455e+06	0	0	0		5	11	11			No MS2	119027	285091	629601	119231	780562	513444	126705	292008	219106	166610	150682	153807	116209	173214	98260.1	119555	121074	237752	138406	194355	138492	154982	331237	164853	2.79919e+06	79758.2	93662.1	135771	110499
309	Vanillin	C8 H8 O3	Full match	No results	Not the top hit	Full match		152.047	7.814	1.11117e+06	38	0	5	Superpathway of aromatic compound degradation via 2-oxopent-4-enoate;Superpathway of aromatic compound degradation via 3-oxoadipate;Other	5	26	19			DDA for preferred ion	172128	2.12954e+06	393002	176711	96718.9	127973	179137	55631.7	186568	74780.5	207091	68108.9	61958.2	29030.9	110511	180980	231237	17742.3	150118	87744.5	58716.8	79743.1	60128.7	58998.9	127684	37327.3	31509.3	114538	123472
310		C19 H14 N10 O4	Full match	No results	No results	No match		446.122	11.391	3.5163e+06	10	0	0		5	10	9			DDA for preferred ion	3.11031e+06	1.10187e+06	3.66298e+06	826540	3.14372e+06	1.48991e+06	634282	887501	1.17902e+06	3.13751e+06	841255	2.49283e+06	2.69769e+06	904214	906742	2.15573e+06	776124	942021	979908	791719	1.11627e+06	873840	1.19691e+06	710327	983905	2.71461e+06	2.15837e+06	735577	915617
311		C10 H17 N3 O7	Full match	No results	No results	No results		291.107	1.336	2.09805e+06	0	0	0		5	16	10			No MS2	2.83997e+06	2.97359e+06	1.63075e+06	1.82085e+06	1.71556e+06	1.26416e+06	604342	519869	426393	785529	776936	916051	961769	1.05665e+06	1.10341e+06	1.31854e+06	1.30318e+06	694991	774380	659534	902951	630283	570729	887503	342230	456135	613055	365731	629760
312	Citric acid	C6 H8 O7	Full match	Full match	Not the top hit	Full match		192.027	1.443	5.7962e+07	16	0	9	Superpathway of glycolysis, pyruvate dehydrogenase, TCA, and glyoxylate bypass;Superpathway of cytosolic glycolysis (plants), pyruvate dehydrogenase and TCA cycle;Other	5	6	6			DDA for preferred ion	4.76692e+07	3.49109e+07	5.80261e+07	4.44412e+07	2.44144e+07	3.15699e+07	2.07854e+07	1.16233e+07	1.79344e+07	1.95823e+07	1.52026e+07	1.57725e+07	1.43567e+07	1.60322e+07	1.35625e+07	1.46908e+07	1.76049e+07	1.46935e+07	1.10741e+07	2.56427e+07	1.72131e+07	1.50412e+07	1.18294e+07	1.83558e+07	1.92696e+07	1.67877e+07	2.03874e+07	1.60068e+07	1.74385e+07
313		C14 H9 N5 O5 S	Full match	No results	No results	No match		359.032	1.13	6.11223e+06	2	0	0		5	28	8			DDA for preferred ion	8.23499e+06	1.02391e+07	8.11766e+06	8.97738e+06	6.95136e+06	8.78092e+06	4.08602e+06	5.18941e+06	4.15886e+06	4.58326e+06	4.23978e+06	4.25855e+06	5.80725e+06	5.41315e+06	4.38214e+06	4.75511e+06	6.39641e+06	6.55943e+06	2.6928e+06	3.465e+06	3.85843e+06	1.9193e+06	3.48645e+06	5.06847e+06	4.16772e+06	2.34278e+06	2.90381e+06	3.93741e+06	2.89133e+06
314		C25 H55 N2 O5 P5	Full match	No results	No results	No results		618.281	14.233	4.90233e+06	0	0	0		5	29	14			DDA for preferred ion	5.02736e+06	1.07933e+06	3.11472e+06	3.73539e+06	2.39766e+06	3.32508e+06	660788	808503	1.19217e+06	773136	778325	1.42335e+06	465744	721899	958901	1.27165e+06	563536	587697	1.50563e+06	1.21945e+06	690211	1.43754e+06	807738	1.42449e+06	2.71809e+06	1.3614e+06	3.88379e+06	1.36615e+06	6.50292e+06
315		C16 H22 N6 O5	Full match	No results	No results	No results		378.166	13.43	1.23355e+07	0	0	0		5	5	4			DDA for preferred ion	1.51995e+07	1.47735e+07	1.2586e+07	1.15359e+07	5.20605e+06	8.30228e+06	1.59127e+06	3.83968e+06	9.81008e+06	5.01327e+06	1.92859e+06	3.01214e+06	2.77233e+06	1.33036e+07	1.04755e+07	2.46945e+06	3.00824e+06	1.11211e+07	3.49393e+06	5.76817e+06	4.15644e+06	1.27615e+07	3.94403e+06	9.27724e+06	1.555e+07	3.79707e+06	6.77366e+06	5.7461e+06	4.58457e+06
316		C16 H31 N O4 S	Full match	No results	No results	No results		333.198	14.094	1.64527e+07	0	0	0		5	7	7			DDA for preferred ion	1.51549e+07	7.21455e+06	1.66497e+07	1.36146e+07	1.27787e+07	1.66143e+07	6.00883e+06	5.14396e+06	4.75352e+06	9.25273e+06	8.08437e+06	8.25846e+06	5.40174e+06	9.23074e+06	6.95772e+06	1.30809e+07	7.44327e+06	6.39631e+06	8.09886e+06	5.05377e+06	4.58124e+06	6.89279e+06	3.73465e+06	6.82915e+06	4.13495e+06	3.39255e+06	3.60893e+06	882652	7.08096e+06
317		C16 H32 Cl O P3	Full match	No results	No results	No results		368.137	13.426	1.45477e+06	0	0	0		5	11	4			No MS2	1.34671e+06	1.18767e+06	1.37421e+06	1.0654e+06	440253	860182	104948	347627	838149	396128	187715	236809	235938	1.29661e+06	900248	176528	274245	1.07599e+06	317346	527313	404046	1.21439e+06	349914	889466	1.65659e+06	423603	748690	611616	423146
318	(Hydroxyethyl)methacrylate	C6 H10 O3	Full match	No results	Partial match	Full match		130.063	18.354	2.93606e+06	25	0	3	Superpathway of L-threonine metabolism;Other	5	10	9			DDA for preferred ion	694095	501060	3.02797e+06	1.10163e+06	1.16191e+06	1.99365e+06	218936	219659	792910	579144	876544	993444	524698	915545	728771	634431	240767	356697	161339	683666	272557	438429	928676	498629	1.05654e+06	1.63305e+06	1.03901e+06	1.04724e+06	422281
319	Botrydial	C17 H26 O5	Full match	No results	No results	Full match		310.178	13.651	4.98039e+07	4	0	0		5	7	6			DDA for preferred ion	4.40841e+07	3.60918e+07	3.9347e+07	3.31284e+07	1.22459e+07	2.24968e+07	3.51311e+06	9.99404e+06	2.16284e+07	1.70186e+07	4.55483e+06	6.02112e+06	5.2003e+06	3.28336e+07	2.60842e+07	5.15749e+06	8.6546e+06	2.94195e+07	7.99325e+06	1.36238e+07	7.61927e+06	4.32805e+07	1.51564e+07	2.22681e+07	4.29215e+07	8.74408e+06	1.63866e+07	1.36494e+07	1.03396e+07
320		C16 H38 N5 O3 P S	Full match	No results	No results	No results		411.244	19.537	1.55271e+06	0	0	0		5	28	20			DDA for preferred ion	1.2579e+06	454794	1.30443e+06	1.35865e+06	1.04149e+06	1.21516e+06	462596	663065	234329	797024	750168	932941	595818	844837	770287	1.0649e+06	991777	392710	640395	488150	188998	541451	337758	878092	192870	229984	188401	161723	406258
321		C18 H37 N O4 S	Full match	No results	No results	No results		363.244	19.529	2.76561e+06	0	0	0		5	11	7			DDA for preferred ion	1.47488e+06	639727	2.01874e+06	2.75747e+06	1.20145e+06	2.00163e+06	579505	575654	575202	870028	509421	487763	662736	801786	709620	1.2867e+06	875113	524684	892034	615438	629357	826613	530867	941670	395048	424736	518851	170068	594398
322	Botrydial	C17 H26 O5	Full match	No results	No results	Full match		310.178	12.474	6.97073e+06	4	0	0		5	12	10			DDA for preferred ion	1.98832e+06	1.81124e+06	1.95037e+06	2.84212e+06	322771	748617	183356	502769	1.83092e+06	587602	178206	473413	267127	2.10581e+06	1.65673e+06	295059	376037	2.38383e+06	581738	993636	558311	8.44061e+06	518191	2.26397e+06	3.93053e+06	509619	860686	1.10854e+06	799983
323		C15 H26 N O17 P	Full match	No results	No results	No results		523.095	1.416	891536	0	0	0		5	8	7			No MS2	715888	198330	689890	628980	793244	440897	107339	99401.6	153017	340508	104260	540443	94464.5	278547	183419	235909	149030	251186	312044	253073	199602	344583	202470	300665	264506	679784	860923	973706	545366
324		C12 H21 N O3	Full match	No results	No results	No results		227.152	10.47	863084	1	0	0		5	5	4			No MS2	576455	691867	541138	493811	941888	583248	343820	555961	304313	463279	359654	347910	345420	237882	329454	184769	263731	223507	210215	290160	184289	277237	445323	197599	219419	478759	147726	233421	302551
325	β-D-Glucopyranuronic acid	C6 H10 O7	No match	Invalid mass	No match	No match		148.037	1.255	9.07755e+07	21	0	3	Other	5	5	4			DDA for other ion	6.94511e+07	1.25125e+08	6.71615e+07	1.02803e+08	6.83682e+07	6.96067e+07	8.76732e+07	8.87735e+07	5.81515e+07	6.50919e+07	8.47672e+07	7.93598e+07	8.25067e+07	9.10376e+07	8.74538e+07	9.26786e+07	8.00903e+07	6.87879e+07	3.03809e+07	2.80936e+07	3.08772e+07	2.87845e+07	3.00525e+07	2.61538e+07	3.42419e+07	4.43821e+07	3.01014e+07	3.42159e+07	4.39639e+07
326	(-)-Febrifugine	C16 H19 N3 O3	Full match	No results	No results	Full match		301.143	8.539	1.65326e+06	5	0	0		5	6	6			No MS2	2.01309e+06	791462	1.33237e+06	1.78137e+06	1.83998e+06	1.66957e+06	702203	747109	880044	1.2336e+06	1.04419e+06	1.37804e+06	625224	788357	793707	1.17139e+06	967645	831859	734973	725704	560798	808578	494748	1.01406e+06	796142	504338	569793	119637	1.27731e+06
327	PIVOPRIL	C16 H27 N O4 S	Full match	No results	No results	Full match		329.166	12.323	2.49472e+06	1	0	0		5	10	7			No MS2	1.49366e+06	560593	2.35235e+06	1.32451e+06	1.10829e+06	1.26941e+06	393870	373938	356954	707195	816458	807407	573321	777538	583141	1.11285e+06	761021	403180	521112	874733	750350	468796	512026	577473	644055	380801	618605	258797	652772
328		C3 H8 N O8 P S	Full match	No results	No results	No results		248.97	3.499	4.65738e+06	0	0	0		5	3	2			DDA for preferred ion	5.65132e+06	3.24173e+06	3.75152e+06	4.3264e+06	4.2855e+06	4.78336e+06	2.44756e+06	2.13303e+06	2.11587e+06	1.9426e+06	2.20718e+06	1.59176e+06	2.36795e+06	5.11516e+06	3.43502e+06	2.13699e+06	2.87019e+06	2.43999e+06	1.20635e+06	2.32798e+06	2.08155e+06	2.00163e+06	1.48182e+06	1.65895e+06	1.02355e+06	1.1968e+06	958962	937469	1.51954e+06
329	3,4-dihydroxyphenylacetic acid	C8 H8 O4	Full match	No results	Partial match	Full match		168.042	6.887	1.69265e+06	27	0	4	Superpathway of aromatic compound degradation via 2-oxopent-4-enoate;Superpathway of aromatic compound degradation via 3-oxoadipate;Other	5	16	16			No MS2	503319	786711	772281	680029	777851	1.07426e+06	568326	434364	477181	320686	473905	319506	1.29324e+06	1.10983e+06	1.6418e+06	1.78994e+06	1.50335e+06	412407	275404	289491	370966	369430	224869	542321	263832	313015	156613	56724.3	285551
330	RG5927903	C13 H22 O2	Full match	No results	No results	Full match		210.162	13.303	1.31636e+06	12	0	0		4	12	10			DDA for preferred ion	900046	1.19069e+06	845802	572854	212588	918734	147391	299382	537884	291935	160135	208088	199655	928726	802470	196741	247063	824084	319821	314614	434915	719327	283274	538397	1.3187e+06	251613	393207	310280	281369
331		C11 H9 Cl N6 S4	Full match	No results	No results	No results		387.947	1.029	5.32148e+06	0	0	0		5	14	12			DDA for preferred ion	3.28561e+06	5.34763e+06	1.79809e+06	2.76789e+06	2.53906e+06	3.27833e+06	1.62525e+06	2.07954e+06	1.48633e+06	1.70822e+06	1.8466e+06	1.03819e+06	1.49858e+06	1.40969e+06	1.45535e+06	2.99402e+06	1.80646e+06	3.79293e+06	156314	1.04263e+06	1.31798e+06	2.85811e+06	1.30555e+06	4.53802e+06	6.52696e+06	1.38344e+06	1.56357e+06	757264	1.93374e+06
332	2-((4-Nitrophenoxy)methyl)oxirane	C9 H9 N O4	Full match	No results	Partial match	Full match		195.053	8.239	1.78014e+06	14	0	1	Other	5	8	7			DDA for preferred ion	306876	2.72674e+06	928707	438857	157598	353607	336966	224507	186914	257509	411382	376323	297944	244336	458817	412034	517883	301766	132295	219902	284996	136953	177945	168791	109972	119356	147866	74202.1	142199
333		C10 H15 N4 O12 P S	Full match	No results	No results	No match		446.014	2.126	1.52982e+07	1	0	0		5	7	5			DDA for preferred ion	8.74925e+06	1.25909e+07	1.09715e+07	1.06185e+07	9.40507e+06	1.3357e+07	2.86807e+06	3.52513e+06	4.88425e+06	6.01281e+06	2.61563e+06	1.71485e+06	2.4789e+06	3.24702e+06	3.07195e+06	6.32012e+06	3.20039e+06	1.1578e+07	3.85714e+06	4.28023e+06	3.35359e+06	1.43606e+07	5.21235e+06	8.36268e+06	2.24924e+07	5.21037e+06	9.91229e+06	7.07931e+06	1.12809e+07
334		C10 H16 N4 O12 P2	Full match	No results	No results	No results		446.025	1.383	1.75883e+07	0	0	0		5	15	5			DDA for preferred ion	1.59051e+07	9.5211e+06	1.68434e+07	1.86243e+07	1.99603e+07	1.25168e+07	6.94032e+06	7.28025e+06	8.75685e+06	9.86678e+06	9.29647e+06	1.31893e+07	6.97583e+06	1.01779e+07	4.85697e+06	8.28684e+06	1.02501e+07	8.65486e+06	7.93801e+06	7.28444e+06	7.70151e+06	4.34612e+06	7.13354e+06	6.31229e+06	3.24354e+06	9.93381e+06	1.51988e+07	1.4894e+07	9.57894e+06
335		C5 H5 N4 O3 P	Full match	No results	No results	No results		200.01	1.385	1.75883e+07	0	0	0		5	15	5			DDA for other ion	1.59051e+07	9.5211e+06	1.68434e+07	1.86243e+07	1.99603e+07	1.25168e+07	6.94032e+06	7.28025e+06	8.41564e+06	9.86678e+06	9.29647e+06	1.31893e+07	6.01111e+06	1.01779e+07	4.85697e+06	8.13144e+06	9.58721e+06	8.63356e+06	7.91544e+06	7.28444e+06	7.70151e+06	4.34612e+06	7.13354e+06	6.31229e+06	3.24354e+06	9.93381e+06	1.51988e+07	1.4894e+07	9.6555e+06
336		C15 H31 N O4 S	Full match	No results	No results	No results		321.197	13.637	3.39458e+06	0	0	0		5	8	8			DDA for preferred ion	3.0177e+06	1.71376e+06	3.02573e+06	3.11451e+06	2.40879e+06	3.75725e+06	1.31638e+06	928768	993364	1.64982e+06	1.53839e+06	1.57801e+06	1.14726e+06	1.82694e+06	1.43124e+06	2.42653e+06	1.75253e+06	1.33008e+06	1.36873e+06	1.40695e+06	754966	1.54903e+06	1.04194e+06	1.29458e+06	1.30309e+06	778628	1.20383e+06	379575	1.43661e+06
337		C16 H42 N5 O P3	Full match	No results	No results	No results		413.26	19.561	2.41156e+06	0	0	0		4	25	6			No MS2	1.42812e+06	751646	1.23669e+06	839424	1.79835e+06	2.14158e+06	850341	1.27977e+06	864054	1.25135e+06	2.00576e+06	2.15915e+06	855554	2.12773e+06	1.79686e+06	1.278e+06	1.26619e+06	1.56943e+06	323154	857410	242419	1.03424e+06	305070	1.96965e+06	466166	681742	631542	352374	914506
338	1-(1Z-hexadecenyl)-2-(4Z,7Z,10Z,13Z,16Z,19Z-docosahexaenoyl)-sn-glycero-3-phosphoethanolamine	C43 H74 N O7 P	No results	No results	No results	Full match		747.521	17.962	8.58659e+06	6	0	0		5	17	17			DDA for preferred ion	1.59228e+06	9.5063e+06	8.31508e+06	8.46789e+06	2.17536e+06	6.53578e+06	674310	765914	6.22854e+06	812927	4.07378e+06	8.31984e+06	215543	2.97275e+06	4.67442e+06	2.25793e+06	1.6686e+06	4.57598e+06	1.59754e+06	2.31483e+06	5.01748e+06	2.19891e+06	4.26639e+06	8.49329e+06	3.24756e+06	4.62791e+06	2.33972e+06	868025	313668
339	Uridine monophosphate	C9 H13 N2 O9 P	Full match	No results	Partial match	Full match		324.036	2.091	1.59929e+07	6	0	15	Superpathway of histidine, purine, and pyrimidine biosynthesis;Other	5	7	6			DDA for preferred ion	1.10572e+07	1.58351e+07	1.40734e+07	1.13249e+07	1.16335e+07	1.13749e+07	3.51598e+06	4.07838e+06	5.21159e+06	6.70781e+06	4.19471e+06	5.16903e+06	2.95453e+06	3.88806e+06	3.39735e+06	4.40004e+06	3.9378e+06	7.18781e+06	5.04001e+06	5.21256e+06	5.00698e+06	8.388e+06	6.19589e+06	4.96002e+06	1.66062e+07	9.34338e+06	1.08992e+07	8.79187e+06	1.64239e+07
340		C6 H16 N2 O9	Full match	No results	No results	No match		260.086	1.081	815917	1	0	0		5	9	8			No MS2	568913	1.34203e+06	488140	931624	477289	593723	337911	247970	177397	258429	350732	218769	439570	369937	328695	677935	472987	510629	11308.4	220435	301395	297655	158517	498886	377006	135707	146569	79199	216704
341		C26 H39 N10 O6 P	Full match	No results	No results	No results		618.281	13.907	8.37655e+06	0	0	0		5	16	15			DDA for preferred ion	8.02426e+06	6.39925e+06	8.82629e+06	6.78695e+06	7.22452e+06	9.98493e+06	2.74508e+06	2.56979e+06	4.57994e+06	4.7166e+06	3.7764e+06	3.11463e+06	3.03537e+06	3.21107e+06	3.70874e+06	4.77199e+06	3.39593e+06	3.05162e+06	3.37499e+06	3.42725e+06	2.73482e+06	3.75759e+06	2.9291e+06	3.81065e+06	4.07631e+06	4.19115e+06	4.07769e+06	3.0447e+06	3.99558e+06
342	glu-asp	C9 H14 N2 O7	Full match	No results	No results	Full match		262.08	1.337	5.68577e+06	5	0	0		5	8	6			No MS2	6.58251e+06	2.8224e+06	4.70057e+06	6.47738e+06	4.95965e+06	3.65974e+06	2.45452e+06	1.28784e+06	1.74557e+06	2.01645e+06	2.38956e+06	1.19331e+06	2.17106e+06	2.16387e+06	2.1379e+06	3.18166e+06	2.38116e+06	2.52926e+06	1.91207e+06	2.28418e+06	2.39305e+06	2.00949e+06	2.3714e+06	2.03001e+06	3.15053e+06	1.56516e+06	2.16253e+06	1.24073e+06	3.82303e+06
343		C14 H31 N2 O7 P	Full match	No results	No results	No results		370.185	7.66	1.36471e+06	0	0	0		5	7	6			DDA for preferred ion	1.55039e+06	1.21749e+06	1.25073e+06	1.45873e+06	814406	1.36389e+06	346115	325464	351167	435801	410241	540520	412189	479250	492371	711240	500154	327274	479303	611541	742155	573832	594330	420469	499548	467050	543277	373697	655079
344	Adenosine 5'-monophosphate	C10 H14 N5 O7 P	Full match	Full match	Partial match	Partial match		347.063	2.093	2.8982e+07	9	0	93	Superpathway of purine nucleotide salvage;Superpathway of purines degradation in plants;Purine nucleotides degradation II (aerobic);Superpathway of chorismate metabolism;Purine nucleotides degradation I (plants);Methanobacterium thermoautotrophicum biosynthetic metabolism;Superpathway of histidine, purine, and pyrimidine biosynthesis;Superpathway of glycolysis, pyruvate dehydrogenase, TCA, and gl…	5	13	13			DDA for preferred ion	1.54764e+07	2.37405e+07	2.48269e+07	1.56544e+07	1.33249e+07	2.3852e+07	4.3845e+06	3.87307e+06	1.06839e+07	9.69353e+06	6.1096e+06	6.01672e+06	5.05656e+06	5.80943e+06	5.6862e+06	5.44031e+06	6.07943e+06	1.0374e+07	8.53883e+06	8.79304e+06	8.8413e+06	1.46377e+07	9.38604e+06	6.6102e+06	3.90739e+07	1.4343e+07	1.50518e+07	1.28142e+07	2.30144e+07
345		C7 H13 N2 O16 P3 S2	Full match	No results	No results	No results		537.892	1.122	3.56031e+06	0	0	0		5	8	7			No MS2	2.15359e+06	2.77448e+06	2.32363e+06	2.09722e+06	944344	2.90698e+06	1.00047e+06	1.43363e+06	1.40248e+06	2.12899e+06	888115	789987	1.74247e+06	967866	812449	1.02036e+06	1.25539e+06	2.10556e+06	727479	970431	951537	2.77809e+06	1.0428e+06	1.93126e+06	4.55022e+06	801367	1.09138e+06	1.25255e+06	1.35512e+06
346	Diethylpyrocarbonate	C6 H10 O5	Full match	No results	Partial match	Full match		162.053	2.089	1.00896e+07	36	0	4	Superpathway of butirocin biosynthesis;Kanamycin biosynthesis;Other	5	17	16			DDA for other ion	1.45801e+06	2.2874e+06	1.93515e+06	1.65488e+06	1.42638e+06	2.26209e+06	3.52465e+06	3.16177e+06	3.62539e+06	3.44164e+06	5.28498e+06	3.17012e+06	7.61896e+06	6.63308e+06	1.0343e+07	1.06826e+07	7.29066e+06	2.4565e+06	776998	794186	830661	690541	905468	938768	700083	935485	601702	522764	754350
347		C31 H43 N5 O2 P4 S2	Full match	No results	No results	No results		705.18	7.044	995678	0	0	0		5	23	18			No MS2	71191.2	45851.9	82888.3	126709	115505	100464	151656	187608	141682	145662	96750.5	248391	1.0016e+06	704818	592810	382412	479251	681549	44237.7	41870.9	37841.4	42311.3	40204.6	41626.6	50435.9	43920.8	47509.7	40761.4	46118.5
348	Thalicpureine	C22 H27 N O5	Full match	No results	No results	Full match		385.189	15.523	1.91358e+06	3	0	0		5	10	9			DDA for preferred ion	227053	342630	365611	25197.7	15896.8	43082.3	9945.77	55201.8	11125.3	24918.9	72995.4	28394.1	286033	9300.92	13287.2	102779	584883	11220.9	32932.3	10112.4	74155.8	712065	297743	49105.1	11472.5	349620	9767.07	114123	1.95321e+06
349		C9 H8 O13 P2	Full match	No results	No results	No results		385.943	1.121	6.00008e+06	0	0	0		5	14	13			DDA for preferred ion	3.74963e+06	5.3892e+06	4.06373e+06	3.696e+06	1.77009e+06	4.82694e+06	1.65616e+06	2.54766e+06	2.42808e+06	3.4699e+06	1.60532e+06	1.5696e+06	2.65651e+06	1.74953e+06	1.7715e+06	2.75988e+06	2.30876e+06	4.17156e+06	1.34743e+06	1.80311e+06	1.70368e+06	4.53652e+06	1.78528e+06	3.51347e+06	7.63293e+06	1.59369e+06	2.005e+06	2.03523e+06	2.44486e+06
350		C12 H23 N8 P	Full match	No results	No results	No match		310.178	12.002	860070	4	0	0		5	11	10			No MS2	644631	675343	844555	487786	148479	586847	138611	246354	390054	75792.6	182981	82712.7	74238.7	712213	577396	211193	114058	559297	216184	167641	301764	613701	270666	358105	1.0657e+06	49541.9	186423	122396	66965.1
351		C19 H47 N7 O3 P4	Full match	No results	No results	No results		545.27	7.77	1.4031e+06	0	0	0		5	6	5			No MS2	1.28198e+06	422210	1.2413e+06	927909	706773	1.21814e+06	262298	338715	326797	392963	426174	760887	419869	590425	343123	898867	963465	686195	340371	524393	499549	768906	341733	502632	554100	399347	660389	84790.9	1.46322e+06
352		C13 H21 N5 S	Full match	No results	No results	No results		279.151	11.484	1.46433e+06	0	0	0		5	7	7			No MS2	980485	606529	1.45261e+06	965904	861216	980888	350865	353015	299846	826460	674389	558711	358244	610125	460684	953044	520323	377119	475899	555082	229616	497759	201123	443458	325829	206131	367305	89576.1	489176
353		C11 H25 N10 O4 P5	Full match	No results	No results	No results		516.076	2.217	1.89554e+07	0	0	0		5	17	16			DDA for preferred ion	9.93697e+06	1.62438e+07	1.92874e+07	1.49079e+07	1.53229e+07	1.74194e+07	5.26997e+06	5.31088e+06	9.18838e+06	7.91431e+06	5.69878e+06	1.00648e+07	3.66608e+06	6.01109e+06	5.33019e+06	6.06183e+06	4.75483e+06	1.19696e+07	8.06771e+06	7.0009e+06	6.82991e+06	1.44429e+07	8.00477e+06	5.74775e+06	1.18253e+07	1.36147e+07	1.64518e+07	1.42585e+07	1.66962e+07
354		C29 H50 N O9 P	Full match	No results	No results	No match		587.323	13.697	3.55065e+07	1	0	0		5	4	2			DDA for preferred ion	3.56446e+07	3.33987e+07	2.09599e+07	3.71785e+07	2.71036e+07	1.74338e+07	1.55647e+07	1.33678e+07	1.87837e+07	1.55306e+07	1.77925e+07	2.0815e+07	1.55514e+07	1.25552e+07	1.68694e+07	2.41191e+07	1.82795e+07	1.3735e+07	1.34344e+07	1.82063e+07	1.84124e+07	1.40362e+07	1.28051e+07	1.47659e+07	9.38716e+06	1.36279e+07	2.00484e+07	1.11329e+07	2.19621e+07
355		C27 H50 O12	Full match	No results	No results	No results		566.329	8.741	1.55653e+06	0	0	0		5	10	10			No MS2	1.42242e+06	660272	1.61451e+06	519640	1.39571e+06	953934	345855	618370	675610	1.21522e+06	517600	843951	610806	495146	503800	715158	453010	482336	575461	447916	547780	506239	881993	591942	846816	679477	707498	507394	764966
356		C18 H31 N O4 S	Full match	No results	No results	No results		357.198	14.22	3.16472e+06	0	0	0		5	5	5			DDA for preferred ion	3.93418e+06	2.21682e+06	2.91401e+06	2.92018e+06	2.14696e+06	2.06856e+06	1.19832e+06	980624	766122	1.87288e+06	1.79578e+06	1.89273e+06	1.00843e+06	1.72139e+06	1.68816e+06	2.68053e+06	1.48043e+06	1.06815e+06	1.34743e+06	1.10754e+06	652966	1.57126e+06	767075	1.4411e+06	888606	513439	890841	140082	1.287e+06
357	2-Amino-9-(2-deoxypentofuranosyl)-3,9-dihydro-6H-purin-6-one	C10 H13 N5 O4	Full match	No results	Partial match	Full match		267.097	6.132	3.36145e+06	7	0	5	Superpathway of purine nucleotide salvage;Purine nucleotides degradation II (aerobic);Other	5	22	21			DDA for preferred ion	247220	4.95625e+06	796401	1.73775e+06	781727	863493	898019	365682	379269	273684	1.02943e+06	305683	637203	370818	691892	820119	317124	433505	432492	386825	309258	419060	412738	76605	481429	316899	42005.7	39876.8	468846
358	Inosine-5'-monophosphate (IMP)	C10 H13 N4 O8 P	No match	Invalid mass	No match	No match		302.042	1.385	3.09209e+08	23	0	1	Other	5	2	2			DDA for other ion	3.34921e+08	2.46286e+08	2.75279e+08	3.16189e+08	3.33249e+08	2.64512e+08	1.05928e+08	1.0687e+08	1.33822e+08	1.80117e+08	1.28573e+08	1.55919e+08	8.26147e+07	1.13647e+08	9.35007e+07	1.23545e+08	1.21235e+08	1.85081e+08	1.76005e+08	1.29262e+08	1.36096e+08	1.5921e+08	1.49457e+08	1.32048e+08	2.03146e+08	2.4188e+08	3.28421e+08	2.59125e+08	2.65772e+08
359		C24 H37 N O4 S	Full match	No results	No results	No results		435.244	19.528	9.07842e+06	0	0	0		5	10	10			DDA for preferred ion	5.01676e+06	2.8791e+06	7.01809e+06	8.92297e+06	4.20439e+06	1.03457e+07	2.43604e+06	2.39755e+06	1.75173e+06	4.38861e+06	2.99661e+06	2.98501e+06	2.90124e+06	3.48167e+06	3.01979e+06	5.02899e+06	4.92688e+06	3.33082e+06	2.94488e+06	2.92481e+06	1.45395e+06	3.17762e+06	1.93939e+06	3.34063e+06	1.19099e+06	1.30606e+06	1.97473e+06	609013	2.70855e+06
360	Guanosine monophosphate (GMP)	C10 H14 N5 O8 P	Not the top hit	Full match	Partial match	Partial match		363.058	2.12	3.79908e+07	6	0	13	Superpathway of purine nucleotide salvage;Superpathway of purines degradation in plants;Purine nucleotides degradation II (aerobic);Purine nucleotides degradation I (plants);Superpathway of histidine, purine, and pyrimidine biosynthesis;Other	5	5	3			DDA for preferred ion	2.61482e+07	5.20805e+07	3.68096e+07	2.96682e+07	2.63516e+07	3.05935e+07	7.16869e+06	9.2287e+06	1.47126e+07	1.74419e+07	1.1118e+07	1.29028e+07	7.43464e+06	9.20428e+06	8.05087e+06	1.1499e+07	1.20879e+07	1.59265e+07	1.7329e+07	1.31248e+07	1.19685e+07	2.09643e+07	1.56291e+07	1.37755e+07	2.94097e+07	2.24145e+07	2.66719e+07	2.46432e+07	3.21222e+07
361		C12 H19 O8 P3 S2	Full match	No results	No results	No results		447.972	2.127	6.75847e+06	0	0	0		5	17	17			DDA for preferred ion	8.07061e+06	8.93849e+06	3.55393e+06	3.68813e+06	3.41556e+06	4.72595e+06	1.30816e+06	1.70116e+06	3.79513e+06	2.92202e+06	1.46679e+06	1.64192e+06	935441	1.39099e+06	1.08815e+06	1.84082e+06	1.20944e+06	2.54973e+06	3.10252e+06	1.76872e+06	1.41508e+06	2.96369e+06	2.36e+06	1.70168e+06	6.81541e+06	3.63539e+06	4.08794e+06	3.4765e+06	5.44974e+06
362			No results	No results	No results	No results		97.9753	2.112	2.91962e+06	0	0	0		5	4	3			DDA for preferred ion	2.1541e+06	2.40494e+06	2.77445e+06	2.27613e+06	2.47718e+06	2.43399e+06	707201	933920	1.30596e+06	1.77314e+06	1.01523e+06	1.4393e+06	668306	953143	779619	987955	860838	1.46293e+06	1.79141e+06	951413	979817	1.39482e+06	1.41844e+06	985843	2.38167e+06	2.24392e+06	3.21712e+06	2.38374e+06	2.81476e+06
363	Actinonin	C19 H35 N3 O5	Full match	No results	No results	Full match		385.258	8.349	1.59554e+08	1	0	0		5	5	3			DDA for preferred ion	1.33067e+08	3.76096e+07	1.54086e+08	2.64619e+07	1.36333e+08	5.40056e+07	2.65518e+07	5.25191e+07	5.09227e+07	1.71966e+08	3.27878e+07	1.14315e+08	8.95776e+07	2.93878e+07	3.2988e+07	1.00215e+08	3.32023e+07	3.22714e+07	5.13842e+07	4.23064e+07	4.83567e+07	3.63345e+07	6.66071e+07	4.37803e+07	5.90964e+07	1.06982e+08	1.07504e+08	4.16117e+07	6.42886e+07
364		C11 H16 N2 O7	Full match	No results	No results	No match		288.096	6.765	4.16715e+07	1	0	0		5	10	9			DDA for preferred ion	1.53128e+07	6.3686e+07	4.69615e+06	7.66651e+06	9.22129e+06	1.1309e+07	1.3648e+07	8.00983e+06	4.90027e+06	3.29316e+06	1.13065e+07	4.41551e+06	6.02789e+06	6.22952e+06	1.05815e+07	1.28051e+07	5.67388e+06	4.64536e+06	3.85894e+06	6.06097e+06	5.64726e+06	4.22185e+06	4.48916e+06	5.74687e+06	4.37719e+06	2.79272e+06	2.6929e+06	2.39418e+06	3.77704e+06
365	Epiguanine	C6 H7 N5 O	Full match	No results	No results	Full match		165.065	7.056	2.13867e+06	5	0	0		5	18	15			No MS2	1.08775e+06	1.68945e+06	1.62049e+06	1.01406e+06	821414	2.14777e+06	2.07395e+06	852032	1.2001e+06	254702	249473	2.20628e+06	1.02142e+06	1.0833e+06	1.75871e+06	1.89787e+06	996972	972153	695616	669163	668913	654603	743040	643835	707719	635692	628958	574246	747134
366		C20 H48 N7 O3 P3	Full match	No results	No results	No match		527.302	14.752	1.01265e+07	4	0	0		5	10	6			DDA for preferred ion	9.79572e+06	2.0839e+06	7.54376e+06	1.21132e+07	8.99521e+06	6.41119e+06	6.85618e+06	4.96046e+06	4.88749e+06	3.94981e+06	5.77613e+06	4.15641e+06	2.09232e+06	5.49339e+06	5.96171e+06	6.6629e+06	4.19571e+06	2.33067e+06	3.34129e+06	5.66501e+06	5.57654e+06	4.68529e+06	3.56975e+06	3.21845e+06	1.36809e+06	5.29383e+06	4.57763e+06	4.7301e+06	3.99275e+06
367		C11 H21 O11 P	Full match	No results	No results	No match		360.081	2.839	6.83456e+06	1	0	0		5	21	13			DDA for preferred ion	8.21828e+06	3.18723e+06	8.10618e+06	8.15102e+06	8.16841e+06	7.52594e+06	3.19771e+06	3.20002e+06	3.14926e+06	2.58024e+06	3.34925e+06	5.59345e+06	6.49937e+06	7.45369e+06	6.30917e+06	3.95876e+06	6.2463e+06	3.27677e+06	2.32026e+06	3.87427e+06	5.73349e+06	4.3098e+06	3.76684e+06	4.96344e+06	1.50955e+06	3.47779e+06	4.95937e+06	4.80747e+06	3.42837e+06
368	Hexose	C6 H12 O6	Full match	No results	Partial match	Full match		180.063	1.526	4.52647e+07	100	0	14	Superpathway of scopolin and esculin biosynthesis;Superpathway of CMP-sialic acids biosynthesis;Superpathway of anaerobic sucrose degradation;Chitin biosynthesis;Other	5	10	9			DDA for preferred ion	3.69218e+07	6.21921e+07	4.42854e+07	3.97083e+07	7.17119e+06	3.61056e+07	4.6793e+06	2.80488e+07	1.85342e+07	2.54919e+07	3.36075e+07	2.76724e+07	2.63775e+07	2.49535e+07	2.58877e+07	3.53802e+07	2.75231e+07	2.58459e+07	1.87529e+07	2.10492e+07	4.05382e+06	2.0042e+07	2.02715e+07	1.59436e+07	1.73726e+07	3.33799e+07	2.26773e+07	3.28542e+07	2.24991e+07
369		C19 H34 N9 O5 P3	Full match	No results	No results	No results		561.192	6.802	2.61519e+06	0	0	0		5	4	4			DDA for preferred ion	2.62558e+06	928083	2.59549e+06	2.21588e+06	1.88853e+06	2.68103e+06	379742	535905	737927	1.32889e+06	754819	1.19234e+06	764576	1.00729e+06	1.02199e+06	1.3503e+06	1.25892e+06	1.64716e+06	1.29407e+06	1.14408e+06	895770	2.25431e+06	788255	1.5236e+06	2.08869e+06	1.06401e+06	1.56724e+06	440179	2.45764e+06
370	Inosine-5'-monophosphate (IMP)	C10 H13 N4 O8 P	Full match	Full match	Partial match	Partial match		348.047	2.118	8.11162e+08	3	0	12	Superpathway of purine nucleotide salvage;Superpathway of purines degradation in plants;Purine nucleotides degradation II (aerobic);Purine nucleotides degradation I (plants);Superpathway of histidine, purine, and pyrimidine biosynthesis;Other	5	5	4			DDA for preferred ion	7.25314e+08	7.10139e+08	7.86959e+08	7.07409e+08	7.12724e+08	7.19024e+08	2.14838e+08	2.72938e+08	3.77694e+08	4.70533e+08	3.02781e+08	3.74097e+08	1.93826e+08	2.74626e+08	2.22158e+08	3.15511e+08	2.49338e+08	4.83299e+08	4.66358e+08	3.34561e+08	3.20829e+08	5.26898e+08	3.89842e+08	3.3659e+08	6.61271e+08	6.67496e+08	8.3848e+08	6.97375e+08	7.90291e+08
371		C8 H15 N10 O5 P	Full match	No results	No results	No results		362.096	2.953	2.81276e+06	0	0	0		5	10	6			DDA for preferred ion	2.31225e+06	1.77981e+06	2.61117e+06	2.07645e+06	1.37247e+06	2.65519e+06	321244	280588	463627	521131	323160	638177	389631	596312	832263	803864	360439	1.33036e+06	692749	1.39429e+06	1.16273e+06	1.43454e+06	1.06586e+06	837442	1.01996e+06	1.21901e+06	1.48905e+06	935745	1.82644e+06
372	Adlupone	C31 H46 O4	Full match	No results	No results	Full match		482.34	18.145	2.94036e+06	1	0	0		5	15	7			DDA for preferred ion	856319	1.17589e+06	3.36446e+06	2.46106e+06	1.25805e+06	2.91157e+06	315466	694435	2.08135e+06	1.09358e+06	1.53145e+06	1.63998e+06	746593	1.57732e+06	921622	1.19408e+06	583713	1.42325e+06	571079	1.00929e+06	985815	872547	1.67647e+06	910632	1.67795e+06	1.85548e+06	2.18203e+06	1.85342e+06	1.37758e+06
373	Methyldopa	C10 H13 N O4	Full match	No results	No results	Full match		211.085	13.391	1.63843e+06	9	0	0		5	8	6			DDA for preferred ion	1.25024e+06	667983	1.7314e+06	739873	1.5244e+06	1.02132e+06	524010	656548	780756	1.18948e+06	641930	879947	862113	628930	625116	886834	686097	524016	669983	539493	573796	585922	710495	489542	832484	1.0061e+06	710324	541811	513200
374		C7 H8 N6 O18 P2 S3	Full match	No results	No results	No results		621.853	1.127	3.36448e+06	0	0	0		5	14	13			No MS2	2.6601e+06	2.99858e+06	2.6838e+06	2.02369e+06	1.3871e+06	3.23767e+06	1.09988e+06	2.03495e+06	1.71598e+06	2.5831e+06	1.0652e+06	1.09975e+06	1.85225e+06	1.11467e+06	1.09235e+06	1.85612e+06	1.57973e+06	2.89015e+06	814841	1.42315e+06	1.17795e+06	3.3317e+06	1.30925e+06	2.28366e+06	4.16421e+06	1.01991e+06	1.41958e+06	1.49821e+06	1.77331e+06
375		C15 H31 N2 O11 P	Full match	No results	No results	No results		446.165	6.626	2.72331e+06	0	0	0		5	13	13			DDA for preferred ion	1.98734e+06	1.14318e+06	2.74094e+06	1.85188e+06	1.60027e+06	2.08002e+06	525511	663086	631643	1.11362e+06	728694	1.54773e+06	799114	1.00004e+06	1.08958e+06	1.67195e+06	1.13389e+06	1.72747e+06	872727	1.15236e+06	679948	1.6468e+06	874834	1.09636e+06	1.26766e+06	806954	1.01104e+06	200149	1.87992e+06
376		C7 H10 O8	Full match	No results	No results	No results		222.038	1.385	6.71841e+06	0	0	0		5	13	11			DDA for preferred ion	5.01195e+06	4.58118e+06	4.42988e+06	5.14134e+06	6.0203e+06	6.98719e+06	3.97991e+06	3.30158e+06	3.04574e+06	4.86517e+06	3.03694e+06	4.27852e+06	4.10925e+06	4.32827e+06	4.07425e+06	6.81284e+06	6.31724e+06	5.48092e+06	2.57055e+06	2.48761e+06	2.78631e+06	2.19288e+06	2.65881e+06	3.2423e+06	4.8288e+06	1.9241e+06	3.63981e+06	2.71652e+06	1.1936e+06
377		C4 H15 N2 O12 P5 S	Full match	No results	No results	No results		469.904	1.127	8.10074e+06	0	0	0		5	13	10			DDA for preferred ion	5.76841e+06	7.9519e+06	5.85113e+06	5.5265e+06	2.94732e+06	6.16628e+06	2.51971e+06	4.40192e+06	4.23499e+06	5.24251e+06	2.32574e+06	2.59059e+06	3.94811e+06	2.89545e+06	2.75767e+06	4.19431e+06	3.68653e+06	6.26635e+06	2.19746e+06	3.11814e+06	2.65575e+06	6.88923e+06	2.86951e+06	5.03789e+06	9.70949e+06	2.4255e+06	1.08144e+06	3.31473e+06	3.60292e+06
378	UDP-GlcNAc	C17 H27 N3 O17 P2	Full match	No results	Full match	Full match		607.082	1.968	2.86386e+07	8	0	19	Superpathway of butirocin biosynthesis;Kanamycin biosynthesis;Superpathway of CMP-sialic acids biosynthesis;Chitin biosynthesis;Other	5	23	20			DDA for preferred ion	2.04852e+07	8.35704e+06	6.7693e+06	1.69304e+07	2.22682e+07	2.76481e+07	1.56296e+07	1.34421e+07	1.11082e+07	1.00947e+07	8.03284e+06	1.10413e+07	9.77701e+06	8.52192e+06	1.01781e+07	1.0738e+07	9.47609e+06	1.16933e+07	9.95882e+06	9.36389e+06	5.8799e+06	3.04443e+07	1.07151e+07	1.79175e+06	1.16873e+06	1.49295e+07	8.97016e+06	1.24037e+07	1.37969e+07
379	Gemfibrozil	C15 H22 O3	Full match	No results	Partial match	Full match		250.157	16.244	4.7931e+06	35	0	1	Other	5	21	15			No MS2	2.16711e+06	1.52233e+06	5.59935e+06	1.92833e+06	4.37828e+06	2.68899e+06	422974	469588	4.07968e+06	1.28804e+06	669640	937807	1.15532e+06	1.30647e+06	1.14497e+06	507384	532635	1.00843e+06	977896	1.53834e+06	621171	1.91176e+06	288440	2.13112e+06	1.53889e+06	1.4931e+06	980356	726723	833734
380	Epiguanine	C6 H7 N5 O	Full match	No results	No results	Full match		165.065	3.163	3.50191e+06	5	0	0		5	7	6			No MS2	3.02581e+06	4.69902e+06	2.17242e+06	3.76764e+06	2.78521e+06	3.42057e+06	2.26273e+06	2.5326e+06	1.43854e+06	1.88761e+06	2.03657e+06	1.60179e+06	1.94134e+06	2.56616e+06	1.79769e+06	2.71414e+06	1.82123e+06	2.24477e+06	1.49145e+06	1.66102e+06	1.48883e+06	2.02838e+06	1.68275e+06	1.89044e+06	1.64803e+06	1.59149e+06	1.3848e+06	975383	1.52852e+06
381	Guaiacol	C7 H8 O2	Full match	No results	Partial match	Full match		124.052	6.887	1.48129e+06	16	0	6	Superpathway of aromatic compound degradation via 2-oxopent-4-enoate;Other	5	18	18			No MS2	565521	277148	735387	804262	598962	851361	838541	459389	386603	331098	597182	286349	864709	1.02695e+06	1.48405e+06	1.25133e+06	1.21372e+06	400578	393008	300931	286186	407060	239479	661682	302593	223317	196840	52961.8	206541
382		C5 H4 N6 P4	Full match	No results	No results	No results		271.944	7.413	2.96561e+06	0	0	0		5	7	4			DDA for preferred ion	56214.9	65618.6	49817.1	43018.3	21384.9	20307.4	21431.6	2.72377e+06	24851.1	22788.5	20928.4	19935.4	26508.3	25524.3	25475.2	41230.8	22099.6	22997.6	28245.9	24273.6	21678.6	25007.8	24149.3	23057.1	46489	22763.3	22593.3	3.32393e+06	27053.3
383		C22 H52 N4 O2 P4	Full match	No results	No results	No results		528.305	14.567	1.58253e+06	0	0	0		5	13	13			No MS2	1.24917e+06	2.2342e+06	847441	1.74004e+06	1.14302e+06	843526	1.01165e+06	648247	751776	671445	841095	806490	646301	725913	751386	1.00458e+06	612065	695952	659576	843189	744150	484131	589149	577887	485659	731654	859135	793099	729142
384	DIHYDROCONIFERIN	C16 H24 O8	Full match	No results	No results	Full match		344.147	9.922	3.94206e+06	3	0	0		5	5	2			No MS2	2.45219e+06	2.60743e+06	1.83054e+06	947742	2.05337e+06	2.59383e+06	4.30145e+06	1.68092e+06	1.47816e+06	1.76971e+06	1.90977e+06	1.07483e+06	2.15842e+06	1.88319e+06	1.10239e+06	1.66851e+06	1.34236e+06	1.9695e+06	1.32373e+06	1.03908e+06	1.09974e+06	1.26142e+06	1.07872e+06	1.59436e+06	1.67399e+06	1.11307e+06	953632	967850	1.10211e+06
385	D-(-)-Fructose	C6 H12 O6	Full match	Full match	Partial match	Partial match		180.063	1.374	4.52647e+07	100	0	14	Superpathway of scopolin and esculin biosynthesis;Superpathway of CMP-sialic acids biosynthesis;Superpathway of anaerobic sucrose degradation;Chitin biosynthesis;Other	5	10	9			DDA for preferred ion	3.69218e+07	6.21921e+07	4.42854e+07	3.97083e+07	2.92516e+07	3.61056e+07	2.36501e+07	2.80488e+07	1.85342e+07	2.54919e+07	3.36075e+07	2.76724e+07	2.63775e+07	2.49535e+07	2.58877e+07	3.53802e+07	2.75231e+07	2.58459e+07	1.87529e+07	2.10492e+07	2.015e+07	2.0042e+07	2.02715e+07	1.59436e+07	1.73726e+07	3.33799e+07	2.26773e+07	3.28542e+07	2.24991e+07
386		C11 H21 O4 P3 S	Full match	No results	No results	No match		342.037	2.93	4.57862e+06	17	0	0		5	11	11			DDA for preferred ion	3.61374e+06	2.49472e+06	4.56961e+06	4.39954e+06	3.37015e+06	4.72457e+06	1.29923e+06	1.33871e+06	1.1164e+06	1.66587e+06	963319	599507	1.68435e+06	1.46145e+06	2.46481e+06	2.75329e+06	2.1507e+06	3.61187e+06	591589	2.08871e+06	2.11604e+06	4.60581e+06	1.76517e+06	4.37605e+06	3.57484e+06	1.58201e+06	2.06152e+06	1.86307e+06	1.9399e+06
387		C9 H14 O9 P2	Full match	No results	No results	No results		328.01	1.182	870368	0	0	0		5	15	8			No MS2	1.07855e+06	998030	877215	930415	1.11978e+06	1.07028e+06	874173	789656	678639	798315	928107	626268	432134	695927	648659	571904	844119	829114	471738	584947	377986	638192	504512	586139	391685	350967	310668	358183	447857
388		C7 H13 N7 O19 S3	Full match	No results	No results	No results		594.942	1.131	1.61839e+06	0	0	0		5	19	5			No MS2	1.82141e+06	2.12651e+06	1.78951e+06	2.01338e+06	1.76488e+06	2.30953e+06	1.11474e+06	1.20924e+06	1.05233e+06	1.20963e+06	1.05627e+06	995277	1.40243e+06	1.25662e+06	942196	1.25155e+06	1.23247e+06	1.50181e+06	601815	1.00822e+06	888992	1.42582e+06	1.01544e+06	1.19973e+06	800990	527518	758893	968138	742013
389		C19 H36 Cl N5	Full match	No results	No results	No results		369.265	12.082	1.27816e+06	0	0	0		5	10	9			No MS2	995295	1.1014e+06	1.30417e+06	627034	663457	1.15807e+06	419116	590092	805007	621179	689747	530996	512252	510134	551742	417570	366265	584435	649501	516982	480257	478035	784770	590404	902903	667696	455552	411185	805407
390		C25 H23 N8 O8 P	Full match	No results	No results	No match		594.138	12.993	1.85288e+07	6	0	0		5	8	7			DDA for preferred ion	1.55055e+07	4.85088e+06	1.9176e+07	5.11389e+06	1.41354e+07	9.0683e+06	4.48092e+06	5.54897e+06	7.85677e+06	1.47436e+07	5.18877e+06	1.30971e+07	1.31476e+07	5.87372e+06	5.44272e+06	1.05898e+07	4.63248e+06	7.04727e+06	6.49314e+06	5.98421e+06	6.28319e+06	5.08233e+06	7.81255e+06	5.22681e+06	6.79195e+06	1.79477e+07	1.46948e+07	4.89057e+06	6.61923e+06
391		C9 H12 N2 O7 S	Full match	No results	No results	No results		292.036	1.083	867332	0	0	0		5	19	17			No MS2	534147	1.49352e+06	512687	971950	583078	705108	544825	362056	302561	372814	657223	381715	417258	660600	343864	672573	673178	462961	101373	350928	433387	330889	326203	409847	310346	209270	185198	118748	206043
392	Methyl alpha-aspartylphenylalaninate	C14 H18 N2 O5	Full match	No results	No results	Full match		294.122	7.984	3.03583e+07	11	0	0		5	6	6			DDA for preferred ion	1.254e+07	4.74002e+07	1.40281e+07	9.75371e+06	5.37531e+06	6.51569e+06	5.43794e+06	4.04546e+06	5.18855e+06	5.32353e+06	5.42636e+06	5.07158e+06	6.12629e+06	5.23549e+06	7.29019e+06	6.75046e+06	6.18203e+06	3.29719e+06	5.03703e+06	6.21291e+06	6.11742e+06	5.39714e+06	5.82745e+06	5.98786e+06	1.7366e+06	3.37531e+06	3.12993e+06	2.04593e+06	3.14967e+06
393		C21 H37 N O S2	Full match	No results	No results	No match		383.231	11.907	1.08539e+06	1	0	0		5	2	2			No MS2	470109	374382	1.07367e+06	805117	976612	1.22548e+06	432945	443059	870820	537657	840383	527574	363713	514462	607974	438850	375125	273011	428958	821796	220820	505351	938108	440237	518055	679452	225008	535096	285965
394		C7 H10 N9 P3	Full match	No results	No results	No results		313.026	1.133	6.49152e+06	0	0	0		5	14	7			DDA for other ion	7.80642e+06	9.80698e+06	7.20042e+06	8.0742e+06	5.85455e+06	7.86746e+06	4.49274e+06	5.35021e+06	4.28128e+06	5.23243e+06	4.28456e+06	4.45217e+06	6.03165e+06	5.15738e+06	4.00181e+06	4.26785e+06	5.68661e+06	5.55104e+06	3.08407e+06	3.8962e+06	4.46374e+06	5.98232e+06	3.86168e+06	5.73911e+06	5.31644e+06	2.7538e+06	3.63294e+06	4.52656e+06	3.57529e+06
395		C16 H37 N O11 P2 S2	Full match	No results	No results	No results		545.128	1.386	5.91405e+06	0	0	0		5	5	5			No MS2	4.85826e+06	2.10028e+06	3.16772e+06	4.11145e+06	5.10432e+06	3.70411e+06	1.18141e+06	1.30115e+06	2.22837e+06	2.61104e+06	1.47928e+06	1.90871e+06	1.21059e+06	1.47189e+06	771050	1.44388e+06	1.51406e+06	2.23972e+06	2.62489e+06	1.72627e+06	2.12111e+06	2.59645e+06	2.05029e+06	1.82652e+06	2.79866e+06	3.65833e+06	6.4017e+06	5.72468e+06	4.52003e+06
396		C6 H7 N5 O6	Full match	No results	No results	No results		245.039	1.143	1.57596e+07	0	0	0		5	21	9			DDA for preferred ion	1.85882e+07	2.72405e+07	1.76954e+07	2.14766e+07	1.78585e+07	1.75803e+07	1.0782e+07	1.36118e+07	9.62322e+06	1.03456e+07	1.22882e+07	1.25376e+07	1.56558e+07	1.47379e+07	1.20054e+07	1.10497e+07	1.43484e+07	1.58484e+07	7.24031e+06	8.8325e+06	1.14944e+07	8.4893e+06	1.06522e+07	1.42273e+07	1.1589e+07	6.42623e+06	8.90751e+06	1.06448e+07	7.06426e+06
397		C5 H14 N3 P S2	Full match	No results	No results	No match		211.036	1.299	1.71638e+06	1	0	0		5	8	8			No MS2	2.08969e+06	991720	1.50234e+06	1.54746e+06	1.65623e+06	1.53143e+06	1.1316e+06	850469	771211	918273	584762	502970	879573	700223	791123	525479	642595	1.61986e+06	759245	979790	878883	928380	772225	776304	1.02139e+06	1.0725e+06	1.84642e+06	1.39729e+06	1.02211e+06
398		C9 H14 N3 O4 P S	Full match	No results	No results	No results		291.044	1.134	9.55509e+06	0	0	0		5	25	11			DDA for preferred ion	1.01297e+07	1.6758e+07	1.09975e+07	1.34988e+07	1.12027e+07	1.02083e+07	5.78311e+06	7.72493e+06	5.44545e+06	5.63139e+06	7.40448e+06	7.45337e+06	9.03836e+06	8.65704e+06	7.21349e+06	5.97909e+06	7.70881e+06	9.57075e+06	4.18128e+06	5.11493e+06	6.59835e+06	5.34771e+06	6.93224e+06	8.1062e+06	6.64519e+06	3.76289e+06	1.4261e+06	6.1714e+06	3.94114e+06
399	Guanine	C5 H5 N5 O	Full match	No results	Full match	Full match		151.049	1.386	1.98547e+07	4	0	7	Superpathway of purine nucleotide salvage;Superpathway of purines degradation in plants;Purine nucleotides degradation II (aerobic);Purine nucleotides degradation I (plants);Other	5	10	10			DDA for preferred ion	2.17998e+07	2.25107e+07	1.54919e+07	2.21198e+07	2.18301e+07	1.84957e+07	1.10872e+07	1.0206e+07	1.28348e+07	1.39013e+07	1.35302e+07	1.16384e+07	1.21531e+07	1.12456e+07	1.38156e+07	1.72835e+07	1.47391e+07	1.85309e+07	1.21902e+07	1.13955e+07	8.22659e+06	1.34577e+07	1.08685e+07	1.48661e+07	1.31038e+07	1.04964e+07	1.30537e+07	1.02492e+07	1.18458e+07
400	2-(6-Amino-9H-purin-9-yl)-6-deoxy-D-erythro-hex-5-en-2-ulofuranosyl	C11 H13 N5 O4	Full match	No results	No results	Full match		279.097	7.603	7.24516e+06	1	0	0		5	7	7			DDA for preferred ion	4.13248e+06	1.16335e+07	3.70429e+06	1.15097e+06	721554	1.48699e+06	1.36528e+06	589481	2.81195e+06	2.98425e+06	447736	1.37097e+06	346945	134189	666634	561211	1.16181e+06	961428	2.08304e+06	424571	1.64973e+06	334043	1.77296e+06	1.16302e+06	1.1525e+06	1.04236e+06	2.04587e+06	1.64419e+06	1.80817e+06
401	(Z)-2-Butene-1,2,3-tricarboxylic acid	C7 H8 O6	Full match	No results	No results	Full match		188.032	1.412	6.15398e+06	7	0	0		5	19	16			DDA for preferred ion	4.11118e+06	2.76649e+06	3.46456e+06	4.69612e+06	4.93914e+06	4.55587e+06	3.32818e+06	3.28659e+06	2.62542e+06	2.63904e+06	3.06826e+06	4.42978e+06	4.25838e+06	4.44426e+06	5.75467e+06	6.26619e+06	5.87006e+06	5.25741e+06	2.03172e+06	3.04341e+06	2.90358e+06	2.67975e+06	2.01726e+06	2.02522e+06	1.31743e+06	2.72527e+06	3.31842e+06	3.46042e+06	1.57123e+06
402	3-[3-Methoxy-4-(sulfooxy)phenyl]propanoic acid	C10 H12 O7 S	Full match	No results	No results	Full match		276.031	7.239	1.53703e+06	2	0	0		5	7	7			No MS2	1.65895e+06	1.11548e+06	1.42159e+06	1.60601e+06	1.46908e+06	1.78257e+06	819269	948461	903474	886134	748850	1.10719e+06	915512	882921	1.06143e+06	1.12054e+06	1.16211e+06	1.07801e+06	872997	846255	827944	720525	906864	781229	10717.1	174247	150043	8633.64	162690
403		C14 H43 N7 O8 P6 S	Full match	No results	No results	No results		655.132	2.181	6.71985e+06	0	0	0		5	20	20			DDA for preferred ion	2.11447e+06	5.24018e+06	4.54973e+06	2.19821e+06	2.68052e+06	3.08599e+06	613212	459000	1.96129e+06	1.37578e+06	817493	1.18959e+06	263918	818780	602540	748883	719544	2.23397e+06	2.12282e+06	1.64004e+06	1.23443e+06	2.21286e+06	1.50032e+06	1.11587e+06	3.2755e+06	3.48785e+06	5.04836e+06	2.63329e+06	6.89896e+06
404		C18 H18 N2 O13	Full match	No results	No results	No match		470.083	11.505	1.39219e+06	1	0	0		5	8	8			No MS2	1.13919e+06	551839	1.39451e+06	381918	1.04287e+06	685236	320549	429115	599325	1.19194e+06	451143	868296	935321	496993	471860	917884	426949	516297	481050	460247	493439	457103	656287	428596	522070	1.11353e+06	726363	418606	425785
405		C18 H33 N3 O3	Full match	No results	No results	No results		339.252	8.35	1.86027e+08	0	0	0		5	4	2			DDA for preferred ion	1.59128e+08	4.49123e+07	1.8086e+08	3.30756e+07	1.62905e+08	6.67736e+07	3.53926e+07	6.76427e+07	6.57401e+07	2.06083e+08	4.39656e+07	1.39552e+08	1.1114e+08	4.02658e+07	4.56325e+07	1.25216e+08	4.35024e+07	4.3306e+07	6.61788e+07	5.58341e+07	6.52313e+07	4.85077e+07	8.56269e+07	5.84882e+07	7.21679e+07	1.32334e+08	1.3375e+08	5.44516e+07	8.13157e+07
406		C3 H6 N P5 S	Full match	No results	No results	No results		242.89	1.827	1.02272e+07	0	0	0		5	15	8			DDA for preferred ion	8.07036e+06	1.42765e+07	4.8171e+06	8.05308e+06	5.06355e+06	1.05579e+07	4.24261e+06	5.10063e+06	4.18667e+06	4.95553e+06	3.12626e+06	1.67763e+06	3.35164e+06	4.60886e+06	3.08383e+06	5.17198e+06	4.55136e+06	7.56745e+06	3.82995e+06	4.03853e+06	2.74268e+06	1.07164e+07	4.83021e+06	6.09848e+06	8.80386e+06	2.38302e+06	2.85276e+06	1.85504e+06	4.15083e+06
407		C14 H5 N10 O15 P3 S4	Full match	No results	No results	No results		773.803	1.127	1.2457e+06	0	0	0		5	16	16			No MS2	587365	730565	628705	625219	221692	833434	229165	562603	514468	534185	216082	209363	454574	254339	185532	568766	382035	719070	195509	341987	337210	1.081e+06	348217	458097	1.86565e+06	296328	299961	485767	535201
408	MFCD00070502	C4 H8 O3	Full match	No results	No results	Full match		104.047	3.464	4.51817e+07	15	0	0		5	22	21			DDA for preferred ion	1.90606e+07	9.64226e+06	2.21558e+07	2.03578e+07	1.3162e+07	4.43888e+07	1.43903e+07	1.08337e+07	8.15221e+06	8.70499e+06	9.96071e+06	1.16509e+07	1.17371e+07	1.28359e+07	1.32514e+07	1.3319e+07	1.78227e+07	9.59319e+06	8.43358e+06	9.82884e+06	1.19111e+07	1.16912e+07	1.94732e+07	1.00465e+07	6.24765e+06	5.61595e+06	7.53029e+06	3.75436e+06	6.24093e+06
409	DIHYDROCONIFERIN	C16 H24 O8	Full match	No results	No results	Full match		344.147	9.693	7.60924e+06	3	0	0		5	4	3			DDA for preferred ion	3.50108e+06	3.25258e+06	2.50709e+06	1.38081e+06	5.63226e+06	5.62441e+06	8.36192e+06	2.57664e+06	2.34444e+06	2.69745e+06	3.47573e+06	1.41596e+06	2.93897e+06	2.01407e+06	2.1885e+06	3.10897e+06	2.2292e+06	3.71717e+06	1.9946e+06	1.86533e+06	1.42585e+06	1.96836e+06	1.86344e+06	1.86293e+06	2.67085e+06	2.05899e+06	1.38524e+06	1.83313e+06	1.5295e+06
410		C15 H17 N8 O11 P	Full match	No results	No results	No results		516.076	1.386	1.99763e+07	0	0	0		5	9	9			DDA for preferred ion	1.91332e+07	1.59732e+07	1.49823e+07	1.88391e+07	2.0207e+07	1.35265e+07	8.00456e+06	6.63384e+06	9.01523e+06	1.16051e+07	8.4836e+06	1.35593e+07	6.59276e+06	8.30372e+06	5.83232e+06	7.58808e+06	8.69511e+06	1.04646e+07	9.89912e+06	9.2058e+06	9.6702e+06	1.07956e+07	9.56486e+06	9.09279e+06	7.97906e+06	1.45386e+07	2.10648e+07	1.88276e+07	1.48819e+07
411		C18 H35 N5 O15 P2 S	Full match	No results	No results	No results		655.132	1.381	3.2419e+06	0	0	0		5	15	14			No MS2	1.5652e+06	2.15671e+06	1.78775e+06	1.06256e+06	1.21173e+06	967883	320702	273775	641276	851120	517796	575755	172723	262550	275700	363518	524729	598282	806568	536974	886332	978491	732260	572488	1.16509e+06	2.06255e+06	3.20354e+06	1.92878e+06	2.33758e+06
412			No results	No results	No results	No results		155.94	1.046	1.88348e+06	0	0	0		5	13	12			No MS2	163964	392742	828452	329711	1.20666e+06	655474	262047	509796	390810	345900	330405	357157	256105	352364	237185	175910	286452	335219	200253	563921	276361	304584	735177	204401	2.6931e+06	272394	220256	436213	146821
413	Uridine monophosphate	C9 H13 N2 O9 P	Full match	No results	Partial match	Full match		324.036	1.382	1.25223e+07	6	0	15	Superpathway of histidine, purine, and pyrimidine biosynthesis;Other	5	4	4			DDA for preferred ion	1.39951e+07	1.5164e+07	1.16215e+07	1.2846e+07	1.18355e+07	8.25849e+06	4.42556e+06	5.27859e+06	5.64445e+06	7.33164e+06	4.96033e+06	6.0765e+06	4.43692e+06	5.02808e+06	4.09217e+06	5.64267e+06	5.30413e+06	7.02952e+06	7.13393e+06	6.82354e+06	7.1652e+06	5.78803e+06	6.30307e+06	6.87419e+06	1.53881e+07	8.08258e+06	1.34318e+07	9.66951e+06	1.35405e+07
414			No results	No results	No results	No results		112.028	2.096	3.53087e+06	0	0	0		5	11	11			DDA for other ion	1.91919e+06	1.35639e+06	2.59463e+06	2.27643e+06	1.72091e+06	4.03901e+06	1.45405e+06	1.69643e+06	1.64691e+06	2.93603e+06	2.22065e+06	2.21147e+06	1.47118e+06	1.99208e+06	2.50305e+06	3.46294e+06	2.13831e+06	2.13723e+06	1.15426e+06	1.24003e+06	565557	1.17575e+06	715515	1.44524e+06	1.38471e+06	620524	709273	70526.5	2.01224e+06
415	1-stearoyl-2-arachidonoyl-sn-glycero-3-phosphoethanolamine	C43 H78 N O8 P	No results	No results	No results	Full match		767.547	17.761	1.16699e+06	50	0	0		5	23	17			No MS2	911569	896237	706440	358805	1.11712e+06	643858	248461	531993	115953	1.02222e+06	578670	623447	1.05822e+06	846775	818996	178449	694998	484166	168361	559527	124705	423196	706812	475418	1.13614e+06	610608	860846	756075	512468
416		C24 H53 N2 O2 P5	Full match	No results	No results	No results		556.28	19.557	890202	0	0	0		5	11	11			No MS2	795208	575153	907220	878189	755234	897375	277432	240756	154842	534814	371140	665581	491084	492652	566136	665904	464001	305972	534535	439756	417612	499427	386660	724844	162839	356526	412602	165372	626696
417	Sesamex	C15 H22 O6	Full match	No results	No results	Not the top hit		298.142	9.695	1.35059e+07	6	0	0		5	5	5			DDA for preferred ion	6.04732e+06	5.64741e+06	4.53378e+06	2.24124e+06	9.169e+06	8.90205e+06	1.49039e+07	4.47831e+06	4.20229e+06	4.4098e+06	5.75732e+06	3.00286e+06	5.43618e+06	3.80196e+06	4.10848e+06	5.40688e+06	3.88459e+06	6.51509e+06	3.09354e+06	3.47401e+06	2.80529e+06	3.66321e+06	2.64929e+06	3.87522e+06	5.4302e+06	3.81647e+06	2.19846e+06	2.55928e+06	2.70011e+06
418	EPTC	C9 H19 N O S	Full match	No results	No results	Full match		189.119	10.571	8.62418e+06	2	0	0		5	15	14			DDA for preferred ion	408087	786748	3.34239e+06	538446	8.99349e+06	2.31426e+06	740486	1.57831e+06	918661	353132	859072	648074	847421	437104	804370	1.34204e+06	1.38171e+06	1.92106e+06	777587	964821	682273	1.73375e+06	3.43929e+06	571035	5.86211e+06	150856	479741	373127	318391
419		C35 H46 O7 S	Full match	No results	No results	No results		610.297	7.626	1.02888e+06	0	0	0		5	9	8			No MS2	1.07945e+06	740080	859049	1.04679e+06	1.03975e+06	1.10703e+06	816603	874927	617912	580767	752304	741047	679646	925244	803833	1.05058e+06	777197	993780	546642	684541	489794	658846	630048	480023	675920	903321	946328	550190	1.02851e+06
420	carisoprodol	C12 H24 N2 O4	Full match	No results	No results	Full match		260.174	8.907	881983	1	0	0		5	6	5			No MS2	221800	245623	483640	360179	329426	1.01345e+06	139848	161081	234207	187517	212026	151444	210542	243304	214475	159957	152108	135464	814643	236389	163846	198514	190498	139029	310690	276690	137518	193900	166323
421	Isoflavone	C15 H10 O2	No results	No results	No match	Full match		222.067	1.19	1.9276e+07	16	0	10	Other	5	5	5			DDA for preferred ion	1.93754e+07	2.18946e+07	1.7372e+07	2.14608e+07	2.07401e+07	2.1042e+07	1.55973e+07	1.58587e+07	1.21017e+07	1.70411e+07	1.77847e+07	1.39114e+07	1.08002e+07	1.18132e+07	1.2672e+07	1.5046e+07	1.4415e+07	1.2332e+07	1.3821e+07	1.11664e+07	9.30857e+06	1.193e+07	1.16671e+07	1.47548e+07	1.06828e+07	8.66706e+06	8.27468e+06	4.38498e+06	1.44828e+07
422		C27 H50 N7 O7 P	Full match	No results	No results	No results		615.354	14.97	1.54269e+06	0	0	0		5	15	4			No MS2	1.42072e+06	454000	1.35315e+06	721757	349350	521054	604107	407287	642628	419957	551338	630030	590086	480215	528466	571124	537939	403332	325740	543296	624253	361940	332203	342392	366366	603841	485095	285382	622513
423	1-O-Arsonopentofuranose	C5 H11 As O8	No results	No results	No results	Full match		273.966	1.03	4.33072e+07	1	0	0		5	6	5			DDA for preferred ion	3.10305e+07	4.37519e+07	1.75694e+07	2.49064e+07	2.48259e+07	2.70536e+07	1.61703e+07	2.13362e+07	1.96814e+07	2.02271e+07	1.90834e+07	1.15027e+07	1.58491e+07	1.82669e+07	1.55877e+07	2.72459e+07	1.95712e+07	3.05768e+07	7.57116e+06	1.15836e+07	1.4997e+07	2.71188e+07	1.45373e+07	3.77208e+07	5.54805e+07	1.57681e+07	1.64456e+07	1.02841e+07	2.43518e+07
424		C10 H11 N6 O6 P	Full match	No results	No results	No match		342.046	1.387	1.4468e+07	1	0	0		5	4	4			DDA for preferred ion	1.62273e+07	1.66741e+07	1.39238e+07	1.48443e+07	1.39557e+07	9.85026e+06	5.76821e+06	6.50699e+06	7.25735e+06	8.89173e+06	6.23755e+06	7.81227e+06	6.25986e+06	6.75573e+06	6.05978e+06	6.90284e+06	7.57285e+06	8.42207e+06	8.35243e+06	8.6528e+06	8.9623e+06	6.5588e+06	7.78092e+06	8.04495e+06	1.57514e+07	1.0057e+07	1.54196e+07	1.15229e+07	1.47677e+07
425	Orotidine	C10 H12 N2 O8	No results	No results	No results	Full match		288.059	1.386	1.29418e+07	1	0	0		5	3	3			DDA for other ion	1.44087e+07	1.57871e+07	1.20759e+07	1.34413e+07	1.25874e+07	8.90604e+06	4.82139e+06	5.76392e+06	6.08748e+06	7.85645e+06	5.31974e+06	6.50407e+06	5.02663e+06	5.11858e+06	4.47879e+06	6.03271e+06	5.744e+06	7.29721e+06	7.79322e+06	7.26891e+06	7.70194e+06	6.16691e+06	6.57757e+06	7.58055e+06	1.59355e+07	8.68406e+06	1.39859e+07	9.9372e+06	1.40103e+07
426	D-Mannose 6-phosphate	C6 H13 O9 P	Full match	Full match	Partial match	Partial match		260.03	1.226	7.59519e+07	54	0	38	Methanobacterium thermoautotrophicum biosynthetic metabolism;Superpathway of butirocin biosynthesis;Superpathway of glycolysis, pyruvate dehydrogenase, TCA, and glyoxylate bypass;Kanamycin biosynthesis;Superpathway of cytosolic glycolysis (plants), pyruvate dehydrogenase and TCA cycle;Superpathway of CMP-sialic acids biosynthesis;Superpathway of anaerobic sucrose degradation;Chitin biosynthesis;O…	5	19	13			DDA for preferred ion	5.81298e+07	5.56564e+07	3.96369e+07	4.79861e+07	3.25533e+07	3.45016e+07	2.88063e+07	3.54904e+07	3.1784e+07	2.40168e+07	1.93856e+07	2.61032e+07	2.66962e+07	2.04361e+07	2.50432e+07	2.50081e+07	2.37961e+07	4.43791e+07	3.22431e+07	2.40563e+07	2.59542e+07	2.12107e+07	2.66168e+07	2.3376e+07	1.36363e+08	3.46911e+07	6.47047e+07	4.90933e+07	6.90635e+07
427		C23 H47 N O5	Full match	No results	No results	No results		417.346	15.56	2.65275e+06	0	0	0		5	25	19			DDA for preferred ion	1.15186e+06	1.90673e+06	1.91376e+06	706130	921510	1.66838e+06	800282	1.81259e+06	1.03066e+06	2.07897e+06	1.52015e+06	1.03186e+06	1.30223e+06	811245	811455	924905	884011	1.23552e+06	807400	806611	588631	1.18828e+06	2.84714e+06	724362	794568	2.12824e+06	443590	1.33782e+06	1.8251e+06
428		C17 H31 N O4 S	Full match	No results	No results	No results		345.197	13.189	4.17145e+06	0	0	0		5	5	4			DDA for preferred ion	3.54427e+06	2.52236e+06	4.27784e+06	3.43475e+06	3.10768e+06	3.70472e+06	1.70056e+06	1.90408e+06	1.42006e+06	2.20088e+06	3.4457e+06	2.47438e+06	1.92055e+06	2.03252e+06	2.28186e+06	2.23473e+06	2.24272e+06	2.24699e+06	1.97824e+06	2.04357e+06	1.69978e+06	2.38999e+06	1.8435e+06	2.91096e+06	1.88288e+06	1.79598e+06	1.76342e+06	659102	3.10681e+06
429	(2R)-1-{[(2-Aminoethoxy)(hydroxy)phosphoryl]oxy}-3-hydroxy-2-propanyl (4Z,7Z,10Z,13Z,16Z)-4,7,10,13,16-docosapentaenoate	C27 H46 N O7 P	Full match	No results	No results	Full match		527.302	14.57	1.01265e+07	4	0	0		5	10	6			DDA for preferred ion	9.79572e+06	4.94266e+06	7.54376e+06	1.21132e+07	8.99521e+06	6.41119e+06	6.85618e+06	4.96046e+06	4.88749e+06	4.53668e+06	5.77613e+06	4.15641e+06	2.67203e+06	5.49339e+06	5.96171e+06	6.6629e+06	5.17496e+06	2.21778e+06	3.34129e+06	5.66501e+06	5.57654e+06	4.68529e+06	4.88852e+06	2.40632e+06	1.71806e+06	5.29383e+06	4.57763e+06	4.7301e+06	2.32066e+06
430		C12 H16 N5 O7 P S	Full match	No results	No results	No results		405.05	1.392	4.96485e+06	0	0	0		5	23	22			DDA for preferred ion	2.21323e+06	2.4903e+06	1.83908e+06	1.79821e+06	1.10766e+06	1.58084e+06	408305	350926	483107	1.19914e+06	361048	179344	211061	299343	196721	1.43545e+06	1.33821e+06	2.26562e+06	800653	1.1931e+06	919312	3.58171e+06	397864	3.4205e+06	5.63163e+06	769104	1.91849e+06	1.05637e+06	2.23392e+06
431		C32 H48 N5 O5 P	Full match	No results	No results	No results		613.338	14.29	1.11963e+08	0	0	0		5	7	4			DDA for preferred ion	1.34104e+08	1.29725e+08	1.07749e+08	1.25342e+08	8.44521e+07	7.37026e+07	8.0995e+07	5.14344e+07	7.687e+07	7.50357e+07	8.95046e+07	1.01122e+08	7.83782e+07	6.3046e+07	1.05429e+08	1.21822e+08	7.91596e+07	7.46668e+07	5.79563e+07	7.73252e+07	7.2311e+07	5.70476e+07	6.48703e+07	7.05976e+07	4.55016e+07	4.27332e+07	5.35336e+07	3.46533e+07	6.94784e+07
432	(2S)-2-Piperazinecarboxylic acid	C5 H10 N2 O2	Full match	No results	No results	Full match		130.074	1.334	2.89663e+06	7	0	0		5	3	2			DDA for preferred ion	2.5211e+06	2.32955e+06	2.79962e+06	2.58768e+06	2.59791e+06	2.11287e+06	1.22625e+06	1.61062e+06	1.06581e+06	1.36939e+06	1.55921e+06	1.60775e+06	2.08647e+06	1.98116e+06	1.9968e+06	1.91859e+06	1.52144e+06	1.34167e+06	1.33286e+06	1.56738e+06	1.79125e+06	1.70789e+06	1.40262e+06	1.30538e+06	1.76752e+06	2.94366e+06	1.86882e+06	2.88001e+06	2.08318e+06
433	2-(6-Amino-9H-purin-9-yl)-6-deoxy-D-erythro-hex-5-en-2-ulofuranosyl	C11 H13 N5 O4	Full match	No results	No results	Full match		279.097	8.167	2.23709e+06	1	0	0		5	6	5			DDA for preferred ion	2.55908e+06	2.31522e+06	1.94469e+06	2.08042e+06	2.44373e+06	1.91005e+06	1.63374e+06	1.30283e+06	1.41502e+06	1.13775e+06	1.35012e+06	1.37437e+06	2.08584e+06	1.95945e+06	2.18446e+06	1.61501e+06	1.82567e+06	2.05484e+06	985560	1.46603e+06	1.32324e+06	1.46503e+06	1.19323e+06	1.23382e+06	753916	1.22832e+06	1.31248e+06	968544	1.22085e+06
434		C7 H9 Cl N8 O8 P6	Full match	No results	No results	No results		553.866	1.132	7.62649e+06	0	0	0		5	10	7			DDA for preferred ion	5.95973e+06	6.19588e+06	5.76032e+06	5.21725e+06	3.34881e+06	7.11226e+06	3.00936e+06	4.7541e+06	4.20656e+06	5.51691e+06	2.8636e+06	3.10575e+06	4.37525e+06	3.3102e+06	3.20983e+06	4.82118e+06	3.96611e+06	6.45357e+06	2.26247e+06	3.29985e+06	3.15859e+06	6.84968e+06	3.52044e+06	5.31438e+06	9.24028e+06	2.58329e+06	3.40732e+06	3.87891e+06	3.656e+06
435		C16 H24 N5 O P5	Full match	No results	No results	No results		457.068	9.222	1.30844e+06	0	0	0		3	10	1			No MS2	34796.6	2.03891e+06	85317.6	66479.9	29024.8	46456.3	25287.2	31144	28010.3	29188.3	20635.6	26155.1	28456.4	33663.9	35832.5	25841.7	32271.1	30419.7	43053.5	33114.9	31400.5	33113	37820.2	27836.3	48889	30769.8	30185.6	39753.6	38159.2
436			No results	No results	No results	No results		104.928	19.974	2.07028e+07	0	0	0		3	15	0			DDA for preferred ion	2.3614e+07	415782	1.28302e+07	1.92515e+07	2.25679e+07	1.67959e+07	282169	1.86802e+07	1.74061e+07	2.35821e+07	7.95227e+06	1.69634e+07	2.34e+07	9.02095e+06	1.70173e+07	1.56821e+07	2.03424e+07	2.21015e+07	9.0172e+06	219208	1.55496e+07	2.1268e+07	1.2178e+07	300527	1.36817e+07	6.29995e+06	1.59108e+07	1.43491e+07	1.58935e+07
437		C12 H16 N3 O2 P5	Full match	No results	No results	No results		388.992	2.912	3.36924e+06	0	0	0		5	27	16			No MS2	3.2239e+06	3.40461e+06	2.57371e+06	2.82446e+06	3.39838e+06	3.18603e+06	1.32891e+06	1.79487e+06	2.71301e+06	2.52493e+06	1.30206e+06	1.69425e+06	2.13157e+06	2.44043e+06	2.54041e+06	2.1344e+06	3.05297e+06	1.52796e+06	2.29583e+06	1.71115e+06	1.6384e+06	2.08455e+06	2.06042e+06	1.54945e+06	2.36994e+06	1.64746e+06	1.38936e+06	2.4804e+06	2.72181e+06
438		C21 H29 N4 O4 P	Full match	No results	No results	No results		432.191	13.481	1.54822e+07	0	0	0		5	3	2			DDA for preferred ion	1.07866e+07	1.3607e+07	1.50867e+07	1.22398e+07	1.20476e+07	1.66465e+07	7.04743e+06	8.14058e+06	7.61483e+06	6.58227e+06	7.71995e+06	5.54449e+06	7.50202e+06	7.94516e+06	8.60083e+06	8.01934e+06	7.6525e+06	6.71074e+06	1.3596e+07	6.85089e+06	1.15289e+07	5.92981e+06	8.37844e+06	6.29919e+06	1.0011e+07	7.67467e+06	5.36411e+06	6.24849e+06	5.61559e+06
439	Uridine	C9 H12 N2 O6	Full match	Full match	Full match	Full match		244.07	2.917	2.48821e+08	4	0	2	Other	5	8	8			DDA for preferred ion	2.31233e+08	2.02144e+08	2.5211e+08	2.31432e+08	1.72609e+08	2.19741e+08	9.50951e+07	1.00772e+08	1.1026e+08	1.1776e+08	9.63924e+07	1.03419e+08	1.11526e+08	1.20127e+08	1.57121e+08	1.21223e+08	1.25802e+08	1.20169e+08	1.32531e+08	1.39231e+08	1.42091e+08	1.34056e+08	1.31678e+08	1.31651e+08	1.08196e+08	1.49334e+08	1.36526e+08	1.36775e+08	1.50501e+08
440	DL-Glyceric acid	C3 H6 O4	Full match	No results	Full match	Full match		106.027	1.522	3.98747e+06	3	0	3	Other	5	12	12			DDA for preferred ion	2.31662e+06	3.24231e+06	3.84997e+06	2.54341e+06	2.00162e+06	2.16931e+06	1.45882e+06	1.73621e+06	1.2432e+06	1.25599e+06	1.64371e+06	1.33294e+06	2.01901e+06	1.31193e+06	2.28862e+06	2.09214e+06	1.89381e+06	1.24355e+06	1.60483e+06	1.44623e+06	1.45628e+06	1.07438e+06	1.43154e+06	1.31393e+06	1.27864e+06	1.86462e+06	1.2428e+06	1.49873e+06	1.36827e+06
441		C16 H3 N O2	Full match	No results	No results	No results		241.017	1.184	1.96459e+06	0	0	0		5	3	3			No MS2	1.83711e+06	3.15361e+06	1.57361e+06	1.67617e+06	1.15243e+06	1.49085e+06	1.06756e+06	1.17382e+06	865987	1.06784e+06	1.01448e+06	983172	1.0544e+06	843988	770500	1.0354e+06	1.35809e+06	1.49018e+06	952691	914848	703022	1.29416e+06	972583	1.18175e+06	1.30224e+06	875186	786492	827239	908988
442	5,4'-dihydroxy-3,3'-dimethoxy-6,7-methylenedioxyflavone	C18 H14 O8	Full match	No results	Partial match	Full match		358.069	11.456	1.497e+07	3	0	1	Other	5	3	3			DDA for preferred ion	1.62224e+07	8.20598e+06	1.48745e+07	6.69368e+06	1.47253e+07	1.43734e+07	6.91365e+06	7.76396e+06	1.14159e+07	1.53639e+07	7.0995e+06	1.13473e+07	1.3797e+07	9.05307e+06	8.53861e+06	1.18331e+07	7.13113e+06	7.71026e+06	9.46735e+06	7.97222e+06	9.06188e+06	8.19571e+06	1.15913e+07	7.14219e+06	1.01824e+07	1.60953e+07	1.2423e+07	6.96454e+06	9.67929e+06
443		C17 H26 O6	Full match	No results	No results	No results		326.173	12.387	2.77831e+06	0	0	0		5	12	6			DDA for preferred ion	1.13362e+06	1.38294e+06	590743	233098	66206	769729	104482	292036	419040	138765	62239.8	142864	134981	1.38694e+06	1.49574e+06	72247.1	166942	858252	235358	271235	504910	658346	303473	563860	2.92384e+06	243463	565642	397146	358779
444		C30 H56 N5 O3 P	Full match	No results	No results	No results		565.415	8.993	3.67491e+06	0	0	0		5	19	14			DDA for preferred ion	3.31449e+06	3.40704e+06	4.21276e+06	2.00263e+06	2.51192e+06	3.63379e+06	1.27496e+06	1.86509e+06	1.9199e+06	2.61159e+06	2.18445e+06	2.8294e+06	1.80706e+06	2.49905e+06	2.14555e+06	2.87496e+06	2.21293e+06	1.55109e+06	2.66169e+06	1.97871e+06	2.0206e+06	1.8593e+06	3.3888e+06	1.77361e+06	3.46724e+06	1.85001e+06	949194	1.88038e+06	2.42273e+06
445		C17 H19 O4 P3	Full match	No results	No results	No results		380.051	11.456	1.14017e+06	0	0	0		5	3	3			No MS2	1.08635e+06	679388	1.1175e+06	490418	1.22985e+06	1.02554e+06	467055	534500	779929	1.06522e+06	533727	778656	1.04274e+06	700374	684038	812243	474247	647264	645763	549613	631878	625041	770982	504366	667157	1.18797e+06	882031	496300	724932
446	(2R)-1-{[(2-Aminoethoxy)(hydroxy)phosphoryl]oxy}-3-hydroxy-2-propanyl (4Z,7Z,10Z,13Z,16Z)-4,7,10,13,16-docosapentaenoate	C27 H46 N O7 P	Full match	No results	No results	Full match		527.302	14.388	1.094e+07	4	0	0		5	10	8			DDA for preferred ion	9.33694e+06	1.24722e+07	9.02402e+06	1.25997e+07	1.25088e+07	1.32127e+07	7.11817e+06	7.05634e+06	6.89261e+06	6.84433e+06	6.79394e+06	8.64617e+06	6.39976e+06	6.6367e+06	7.87229e+06	8.68417e+06	6.06375e+06	7.05379e+06	7.37065e+06	7.56985e+06	8.25748e+06	7.32973e+06	7.49968e+06	6.30546e+06	6.89302e+06	1.06604e+07	9.62505e+06	9.86485e+06	8.08138e+06
447	Diethyl phthalate	C12 H14 O4	Full match	No results	No results	Full match		222.089	12.195	3.18579e+06	23	0	0		5	12	10			DDA for preferred ion	3.15682e+06	2.57621e+06	2.47649e+06	2.5469e+06	2.69401e+06	3.28741e+06	2.09473e+06	1.91427e+06	2.1013e+06	1.56466e+06	1.99646e+06	1.78399e+06	1.65815e+06	2.03582e+06	1.48094e+06	1.98573e+06	1.61071e+06	1.75912e+06	1.9376e+06	1.47665e+06	1.45214e+06	1.47385e+06	1.66315e+06	1.83832e+06	3.21573e+06	1.76369e+06	2.03542e+06	2.25114e+06	2.79171e+06
448		C11 H17 N O8 S	Full match	No results	No results	No results		323.068	7.035	1.91928e+06	0	0	0		5	12	11			DDA for preferred ion	510476	1.02632e+06	634495	791426	681411	1.1074e+06	1.0857e+06	397266	461766	477910	615775	889722	979628	737915	805306	1.99819e+06	1.14777e+06	1.63106e+06	214764	643545	644975	381938	357205	495718	82994.8	125356	175535	264936	172553
449	Phthalic acid	C8 H6 O4	Full match	No results	Partial match	Full match		166.027	8.492	1.59221e+07	7	0	2	Superpathway of aromatic compound degradation via 2-oxopent-4-enoate;Superpathway of aromatic compound degradation via 3-oxoadipate	5	11	7			DDA for preferred ion	1.53224e+07	1.20488e+07	1.72632e+07	9.15944e+06	1.57875e+07	1.64749e+07	6.65211e+06	1.19854e+07	9.86577e+06	1.1318e+07	9.47498e+06	9.08074e+06	1.0378e+07	9.20381e+06	7.64432e+06	1.06358e+07	1.11726e+07	7.82781e+06	8.9883e+06	9.58461e+06	8.4545e+06	1.26272e+07	1.06652e+07	7.9308e+06	1.35261e+07	1.21703e+07	9.50733e+06	1.07826e+07	8.02879e+06
450		C9 H15 N5 O14 P2 S	Full match	No results	No results	No results		510.981	1.132	1.2691e+06	0	0	0		5	19	10			No MS2	1.59905e+06	1.84357e+06	1.45911e+06	1.64072e+06	1.0398e+06	1.55713e+06	899621	1.10955e+06	824952	1.03745e+06	866202	936187	1.32781e+06	1.04507e+06	806864	1.05243e+06	1.04485e+06	1.31163e+06	594036	912996	847004	1.26264e+06	972489	1.14762e+06	985616	595093	747328	927252	657780
451		C32 H42 N4 O2	Full match	No results	No results	No results		514.33	16.13	895097	0	0	0		5	16	12			No MS2	450346	209446	807000	303177	512564	446390	227620	240549	424257	579111	352354	616588	322241	360514	368249	416125	222855	123898	193894	427755	221582	315321	462237	222442	410674	589647	401916	450395	223451
452	Bicine	C6 H13 N O4	Full match	No results	Partial match	Full match		163.084	1.281	8.48258e+06	11	0	4	Superpathway of butirocin biosynthesis;Kanamycin biosynthesis;Other	5	6	5			No MS2	5.95577e+06	8.47979e+06	8.82957e+06	5.49621e+06	8.18633e+06	6.80638e+06	3.5618e+06	7.1072e+06	7.3485e+06	5.88983e+06	5.83214e+06	5.09106e+06	4.66274e+06	4.57184e+06	4.35873e+06	3.47215e+06	4.67442e+06	4.31102e+06	5.41611e+06	4.29854e+06	4.17746e+06	4.69364e+06	7.36772e+06	4.0417e+06	4.87016e+06	3.73184e+06	2.72977e+06	4.78844e+06	3.81359e+06
453		C26 H55 N3 O6 P2	Full match	No results	No results	No results		567.354	15.215	5.12934e+07	0	0	0		5	9	9			DDA for preferred ion	5.60931e+07	6.34004e+07	4.55463e+07	5.58813e+07	5.03603e+07	4.175e+07	3.99917e+07	3.28055e+07	3.51085e+07	3.54693e+07	3.81944e+07	3.87408e+07	3.11549e+07	2.32821e+07	3.73373e+07	5.30523e+07	3.75144e+07	3.65936e+07	2.10347e+07	3.20545e+07	3.34939e+07	3.17464e+07	2.85952e+07	3.42992e+07	2.67669e+07	2.59595e+07	3.45739e+07	2.60606e+07	4.65909e+07
454	p-dimethylinamyl benzoate	C14 H21 N O2	Full match	No results	No results	Full match		235.157	15.589	6.65958e+06	6	0	0		5	12	12			DDA for preferred ion	3.35989e+06	2.40319e+06	6.8981e+06	3.2355e+06	4.78624e+06	4.57317e+06	1.56956e+06	1.78376e+06	3.41855e+06	3.15479e+06	3.0179e+06	1.43694e+06	2.37193e+06	2.7154e+06	2.72735e+06	2.46584e+06	2.01185e+06	2.09911e+06	2.18827e+06	2.74606e+06	2.02749e+06	2.54426e+06	3.3011e+06	2.22177e+06	3.32103e+06	4.07095e+06	2.56501e+06	3.10934e+06	2.35018e+06
455		C12 H21 Cl N5 O12 P7	Full match	No results	No results	No results		678.904	1.148	1.2713e+06	0	0	0		5	20	12			No MS2	1.70639e+06	1.49061e+06	1.4469e+06	1.53196e+06	1.38355e+06	1.72934e+06	963749	1.29266e+06	955148	1.25895e+06	1.07128e+06	1.01516e+06	1.23564e+06	1.34238e+06	1.02299e+06	1.208e+06	1.14842e+06	1.35803e+06	686402	889499	880888	1.22598e+06	926621	1.22461e+06	874980	595903	696243	1.02574e+06	762350
456	2949	C12 H22 N2 O4	Full match	No results	No results	Full match		258.158	7.693	3.88255e+06	1	0	0		5	6	6			DDA for preferred ion	1.29982e+06	1.4881e+06	2.59125e+06	1.7197e+06	1.8715e+06	4.18644e+06	976243	984012	1.44898e+06	1.1624e+06	1.14261e+06	1.19041e+06	1.15834e+06	1.2298e+06	904602	1.10669e+06	797800	901372	3.36276e+06	996312	842692	1.16178e+06	1.27499e+06	765113	1.68876e+06	1.63493e+06	841957	1.01638e+06	1.04838e+06
457		C31 H46 O5	Full match	No results	No results	No results		498.335	17.903	3.98823e+06	0	0	0		5	16	14			DDA for preferred ion	2.04049e+06	1.46431e+06	3.70924e+06	1.84243e+06	2.0829e+06	2.75438e+06	413555	838205	1.95213e+06	1.80782e+06	1.94757e+06	1.53413e+06	1.25234e+06	1.42733e+06	2.0931e+06	1.20974e+06	809268	891924	405018	2.3799e+06	786376	1.14046e+06	2.20267e+06	1.34044e+06	2.29149e+06	2.69239e+06	1.62084e+06	2.0696e+06	1.40259e+06
458		C21 H14 N4 O5	Full match	No results	No match	No match		402.095	11.504	2.32364e+07	6	0	1	Other	5	15	14			DDA for preferred ion	1.79796e+07	9.0178e+06	2.23557e+07	7.3427e+06	1.76709e+07	1.21444e+07	5.4382e+06	7.47483e+06	1.18003e+07	2.05139e+07	8.05577e+06	1.52621e+07	1.57114e+07	8.31108e+06	7.32613e+06	1.67332e+07	6.40865e+06	8.30652e+06	9.03082e+06	8.85359e+06	9.66261e+06	9.05837e+06	1.14554e+07	6.92727e+06	1.08836e+07	2.18914e+07	1.50949e+07	7.61909e+06	8.37304e+06
459	gamma-thiomethyl glutamate	C6 H11 N O4 S	Full match	No results	No results	Full match		193.041	6.654	4.22747e+06	1	0	0		5	18	13			DDA for preferred ion	399388	677664	416825	481053	294149	587538	504094	140038	239639	230547	367704	421006	1.0136e+06	1.42328e+06	1.11326e+06	4.26648e+06	1.72267e+06	855375	253389	274965	336572	340709	271547	244394	196284	174417	164555	54635.6	220108
460	Oglufanide	C16 H19 N3 O5	Full match	No results	No results	Full match		333.133	8.364	3.98762e+06	4	0	0		5	6	3			DDA for preferred ion	1.93607e+06	6.05648e+06	2.54049e+06	2.06176e+06	1.30558e+06	1.65783e+06	1.22634e+06	1.1462e+06	1.36477e+06	1.37608e+06	1.28171e+06	1.37926e+06	1.5385e+06	1.29092e+06	1.7348e+06	1.72612e+06	1.73477e+06	799766	1.09703e+06	1.35887e+06	1.30942e+06	962824	1.19001e+06	1.25241e+06	392381	687690	576050	379440	722558
461		C5 H6 N4 O7 S	Full match	No results	No results	No results		265.996	1.4	2.94056e+07	0	0	0		5	9	9			DDA for preferred ion	2.13126e+07	2.1622e+07	1.327e+07	2.10954e+07	1.84325e+07	1.70215e+07	1.05263e+07	1.08977e+07	8.94917e+06	1.23195e+07	9.58369e+06	2.61084e+06	8.90818e+06	7.13706e+06	1.08642e+07	2.19415e+07	1.70696e+07	2.74633e+07	5.89474e+06	1.33989e+07	8.5981e+06	3.36741e+07	1.07939e+07	3.412e+07	3.46777e+07	5.23703e+06	1.25145e+07	7.59231e+06	1.45683e+07
462		C25 H55 N3 O6 P2	Full match	No results	No results	No results		555.354	15.566	3.41253e+06	0	0	0		5	21	13			DDA for preferred ion	2.78699e+06	2.308e+06	4.04046e+06	3.34683e+06	3.42062e+06	2.9025e+06	2.85469e+06	1.96747e+06	1.81789e+06	1.80267e+06	2.66063e+06	2.77326e+06	2.06877e+06	1.77839e+06	2.81196e+06	3.12168e+06	2.65946e+06	2.59229e+06	1.19777e+06	1.63581e+06	1.96986e+06	1.85773e+06	2.12369e+06	2.09641e+06	1.12292e+06	998964	1.80057e+06	1.29436e+06	1.75026e+06
463	2,2'-Methylenebis(4-methyl-6-tert-butylphenol)	C23 H32 O2	Full match	Full match	No results	Partial match		340.24	17.298	1.3499e+08	6	0	0		5	10	8			DDA for preferred ion	1.11578e+08	1.14229e+08	9.64092e+07	1.04399e+08	1.16159e+08	9.07223e+07	3.11121e+07	6.30044e+07	1.01268e+08	1.01481e+08	6.38306e+07	9.22754e+07	9.02346e+07	6.13304e+07	1.03812e+08	7.67427e+07	8.19394e+07	9.06849e+07	1.15899e+08	5.15921e+07	8.80396e+07	5.49621e+07	5.92494e+07	7.31531e+07	1.61846e+08	7.77183e+07	7.6859e+07	1.04553e+08	7.34196e+07
464		C23 H46 N6 O2 P2	Full match	No results	No results	No match		500.314	18.453	1.63699e+06	1	0	0		5	12	12			DDA for preferred ion	973179	646651	1.65569e+06	608648	869742	1.62435e+06	467306	452292	613220	774251	636397	850975	638430	707776	785562	838563	323497	423964	619915	647054	380072	512234	819686	456164	926247	1.33068e+06	544982	800222	417175
465	zinniol	C15 H22 O4	Full match	No results	No results	Full match		266.152	12.351	811586	26	0	0		5	6	6			No MS2	412928	444391	458813	409980	215112	326505	458368	395664	318507	381625	614568	448225	835605	695494	703263	641896	758420	776331	178282	255849	289549	264430	241271	251780	203154	176322	258599	229227	490130
466		C8 H9 N5 O3	Full match	No results	No results	No results		223.071	7.26	3.44248e+06	0	0	0		5	4	4			DDA for preferred ion	3.38671e+06	4.29271e+06	3.07065e+06	2.85652e+06	3.08482e+06	3.92449e+06	2.51446e+06	2.56706e+06	2.73476e+06	2.61261e+06	2.44984e+06	3.33288e+06	2.82919e+06	3.02648e+06	2.47047e+06	2.97284e+06	3.06171e+06	3.13688e+06	2.49726e+06	2.11007e+06	1.55303e+06	1.87751e+06	2.22399e+06	1.89163e+06	1.47134e+06	1.59977e+06	1.43253e+06	1.46988e+06	1.50005e+06
467	Quwenzhi	C11 H21 N O3	Full match	No results	No results	Full match		215.152	9.821	2.56997e+06	2	0	0		5	6	5			DDA for preferred ion	1.1508e+06	990983	1.95213e+06	1.20458e+06	1.4514e+06	2.81442e+06	808735	811387	1.14046e+06	889309	844901	776240	994961	701450	1.03067e+06	824563	606629	573389	2.38092e+06	966946	686360	768455	883135	616914	1.46749e+06	1.30648e+06	719783	910166	698433
468	Botrydial	C17 H26 O5	Full match	No results	No results	Full match		310.178	13.299	7.13188e+06	4	0	0		5	13	5			DDA for preferred ion	4.71265e+06	4.11118e+06	7.99261e+06	5.25772e+06	5.20276e+06	7.85702e+06	2.47092e+06	3.21668e+06	4.22289e+06	3.5481e+06	4.94354e+06	4.01071e+06	3.47159e+06	4.12377e+06	3.06288e+06	3.5003e+06	2.3599e+06	2.31612e+06	3.69326e+06	3.28354e+06	2.57386e+06	3.00046e+06	5.16734e+06	3.22313e+06	3.99444e+06	4.10959e+06	2.4505e+06	2.78105e+06	2.8567e+06
469		C7 H9 N4 O6 P3 S2	Full match	No results	No results	No results		401.917	1.133	1.40476e+07	0	0	0		5	7	5			DDA for preferred ion	1.1193e+07	1.26301e+07	1.0698e+07	1.03257e+07	7.00662e+06	1.23609e+07	5.81617e+06	8.12897e+06	8.35557e+06	1.04059e+07	5.92802e+06	5.99154e+06	8.26907e+06	6.72604e+06	6.44389e+06	8.88886e+06	8.15473e+06	1.16194e+07	5.31805e+06	6.68022e+06	6.34644e+06	1.31225e+07	7.01083e+06	1.06612e+07	1.74991e+07	5.3138e+06	5.64912e+06	7.60504e+06	7.19861e+06
470	Dibutyl phthalate	C16 H22 O4	Full match	No results	Partial match	Full match		278.152	14.725	9.23015e+06	15	0	1	Other	5	5	5			DDA for preferred ion	4.41566e+06	3.56267e+06	9.21161e+06	6.45898e+06	6.17827e+06	9.34284e+06	3.36148e+06	6.79241e+06	6.4361e+06	5.64988e+06	3.50151e+06	4.71305e+06	3.12785e+06	4.72514e+06	4.15962e+06	4.30007e+06	2.46486e+06	3.42689e+06	3.77092e+06	6.52572e+06	3.31655e+06	4.39459e+06	4.14564e+06	3.38334e+06	4.32308e+06	3.7762e+06	3.29531e+06	8.16219e+06	2.19032e+06
471		C8 H24 O15 P6 S5	Full match	No results	No results	No results		705.815	1.133	2.97968e+06	0	0	0		5	7	6			No MS2	1.96256e+06	1.90098e+06	2.08189e+06	1.62913e+06	1.1047e+06	2.53774e+06	813626	1.48281e+06	1.32401e+06	1.71591e+06	929695	1.01236e+06	1.51647e+06	1.08685e+06	1.02246e+06	1.61114e+06	1.25124e+06	2.28591e+06	805277	1.18172e+06	1.18043e+06	2.6557e+06	1.23896e+06	1.79775e+06	3.77897e+06	975841	1.01505e+06	1.27791e+06	1.47419e+06
472		C7 H4 N4 O7 P2	Full match	No results	No results	No match		317.955	1.127	2.28094e+07	3	0	0		5	6	6			DDA for preferred ion	1.73844e+07	2.0691e+07	1.58966e+07	1.55711e+07	9.25331e+06	1.80249e+07	9.00462e+06	1.34759e+07	1.2179e+07	1.5932e+07	8.71827e+06	9.3259e+06	1.28816e+07	9.05641e+06	8.86162e+06	1.28877e+07	1.19192e+07	1.88438e+07	8.3349e+06	1.02763e+07	9.56585e+06	2.14092e+07	1.0611e+07	1.75411e+07	3.08366e+07	8.70037e+06	1.11514e+07	1.16695e+07	1.21148e+07
473	Succinic anhydride	C4 H4 O3	Full match	No results	No results	Full match		100.016	2.091	1.39023e+07	1	0	0		5	12	9			DDA for preferred ion	1.43645e+07	1.27843e+07	1.51474e+07	1.3488e+07	1.09831e+07	1.35005e+07	7.62763e+06	8.26729e+06	1.28416e+07	7.53312e+06	9.48245e+06	8.36947e+06	9.6332e+06	8.81199e+06	1.03673e+07	1.0085e+07	9.80245e+06	1.22382e+07	7.53255e+06	8.6827e+06	8.10319e+06	8.48146e+06	8.48504e+06	8.95592e+06	1.11294e+07	9.23456e+06	1.05692e+07	8.62604e+06	1.16537e+07
474		C7 H3 N3 O6	Full match	No results	No results	No results		225.001	1.202	5.88103e+06	0	0	0		5	10	10			No MS2	5.68841e+06	6.81971e+06	6.03414e+06	6.26929e+06	4.5928e+06	5.73357e+06	3.5271e+06	3.52821e+06	2.75265e+06	3.37622e+06	3.90328e+06	3.7785e+06	4.55022e+06	3.58889e+06	3.46272e+06	3.90474e+06	4.24882e+06	4.7531e+06	3.33609e+06	3.48006e+06	3.93126e+06	4.89842e+06	3.0844e+06	4.65517e+06	3.22518e+06	3.10428e+06	3.25698e+06	2.93188e+06	3.32645e+06
475		C8 H7 N4 O20 P S4	Full match	No results	No results	No results		637.827	1.138	5.66426e+06	0	0	0		5	16	9			No MS2	4.91521e+06	4.3823e+06	4.66271e+06	4.67431e+06	2.99187e+06	6.18661e+06	2.41239e+06	3.82542e+06	3.48606e+06	4.13264e+06	2.58072e+06	2.48745e+06	3.53122e+06	3.11693e+06	2.93511e+06	3.88461e+06	3.78681e+06	5.24664e+06	2.10243e+06	2.84871e+06	2.70633e+06	5.37087e+06	3.03367e+06	4.1394e+06	6.2581e+06	2.47065e+06	2.59559e+06	3.15759e+06	3.13531e+06
476		C4 H7 Cl N2 O6 S	Full match	No results	No results	No results		245.971	1.032	2.87941e+06	0	0	0		5	9	9			DDA for preferred ion	2.20016e+06	2.93694e+06	1.19825e+06	1.77492e+06	1.60696e+06	1.91437e+06	1.24465e+06	1.54568e+06	1.48188e+06	1.55555e+06	1.38177e+06	842479	1.11046e+06	1.33428e+06	1.11244e+06	1.78557e+06	1.30006e+06	2.26591e+06	503462	945260	1.15292e+06	1.85474e+06	1.17275e+06	2.69236e+06	3.92137e+06	1.26977e+06	1.25568e+06	839560	1.82181e+06
477	LT9970000	C14 H21 N O3	Full match	No results	No results	Full match		251.152	16.234	7.49754e+06	1	0	0		5	15	9			DDA for preferred ion	5.9827e+06	2.46125e+06	6.03834e+06	2.35408e+06	7.44913e+06	3.80745e+06	2.63754e+06	3.20952e+06	2.70554e+06	2.11524e+06	3.06667e+06	2.27705e+06	2.65683e+06	1.85425e+06	2.0447e+06	2.05507e+06	2.17979e+06	1.70123e+06	3.72025e+06	3.50196e+06	2.70058e+06	2.62115e+06	5.60252e+06	2.50258e+06	4.79751e+06	4.64985e+06	3.80623e+06	6.09266e+06	2.65336e+06
478		C14 H36 N4 O7 P4	Full match	No results	No results	No results		496.155	7.055	1.13594e+06	0	0	0		5	6	6			No MS2	1.16081e+06	1.26112e+06	841929	989521	1.20867e+06	1.15763e+06	1.01232e+06	1.20512e+06	957559	1.14433e+06	1.00189e+06	1.1643e+06	982687	1.11301e+06	689501	785696	894528	1.02652e+06	686054	726043	573544	744189	781564	839257	817101	637176	683312	559204	816873
479			No results	No results	No results	No results		279.881	0.073	4.53934e+06	0	0	0		5	14	11			No MS2	6.0388e+06	4.03325e+06	2.48877e+06	3.975e+06	2.76158e+06	3.18502e+06	1.89614e+06	2.43941e+06	4.37719e+06	2.6427e+06	3.16358e+06	2.2595e+06	1.88709e+06	2.33404e+06	2.2027e+06	2.7553e+06	2.10672e+06	2.52571e+06	2.16874e+06	2.37489e+06	1.8683e+06	3.65813e+06	1.72794e+06	2.64241e+06	2.69032e+06	2.01383e+06	2.44524e+06	2.41009e+06	1.9235e+06
480		C19 H16 O8	Full match	No results	No results	No match		372.085	12.856	1.33515e+06	2	0	0		5	8	4			DDA for preferred ion	1.55852e+06	612910	1.19343e+06	480221	1.26883e+06	518417	386582	609246	762642	1.38624e+06	456608	996073	1.06573e+06	529527	574844	845610	532392	652473	566912	549452	874449	555794	752598	579469	600017	1.59968e+06	1.51584e+06	500880	901335
481	Phthalic acid	C8 H6 O4	Full match	No results	Partial match	Full match		166.027	8.398	9.87987e+06	7	0	2	Superpathway of aromatic compound degradation via 2-oxopent-4-enoate;Superpathway of aromatic compound degradation via 3-oxoadipate	5	25	16			DDA for preferred ion	5.35493e+06	3.87977e+06	9.86294e+06	3.27486e+06	5.28268e+06	9.52618e+06	2.58014e+06	1.10354e+07	3.35931e+06	2.47611e+06	3.247e+06	2.95765e+06	3.75601e+06	2.55714e+06	4.18513e+06	4.03056e+06	5.30289e+06	4.40739e+06	3.55694e+06	3.20038e+06	1.71496e+06	8.4067e+06	5.26778e+06	2.14864e+06	4.3099e+06	2.6488e+06	2.10573e+06	4.42112e+06	2.44271e+06
482		C17 H39 N2 O8 P	Full match	No results	No results	No match		430.243	8.685	3.53304e+06	1	0	0		5	7	5			DDA for preferred ion	3.5258e+06	972298	3.30173e+06	2.32244e+06	2.1112e+06	2.57664e+06	843930	916876	835767	1.08993e+06	1.248e+06	1.63686e+06	863840	1.05887e+06	1.11127e+06	1.69487e+06	1.46732e+06	1.0314e+06	1.19327e+06	1.55338e+06	1.55917e+06	1.61283e+06	1.04387e+06	1.62442e+06	2.05422e+06	1.32328e+06	1.72042e+06	563344	4.0457e+06
483		C7 H21 N4 O2 P	Full match	No results	No results	No match		224.141	14.28	1.16877e+06	14	0	0		5	3	3			No MS2	1.36697e+06	871882	1.17123e+06	524830	403380	857609	321698	436038	673576	450965	428822	397828	407782	1.2087e+06	933843	340210	400120	826392	440774	492415	423545	608966	676154	653055	1.54324e+06	603962	594684	568983	526504
484		C22 H24 N10 O2	Full match	No results	No results	No match		460.21	13.767	1.57851e+06	6	0	0		5	11	11			No MS2	736332	1.04124e+06	666891	466440	1.2543e+06	1.76365e+06	1.65027e+06	838902	608397	919770	809491	460306	1.10251e+06	670921	623925	910861	620515	777217	527029	490164	600709	662489	534035	598579	1.08326e+06	647095	432495	468430	604614
485	Misonidazole	C7 H11 N3 O4	Full match	No results	No results	Full match		201.075	1.349	2.30854e+06	2	0	0		5	18	15			DDA for preferred ion	2.3488e+06	2.43439e+06	1.63142e+06	2.7712e+06	2.27228e+06	1.72916e+06	1.42369e+06	1.68586e+06	1.14981e+06	1.33203e+06	1.50831e+06	1.61804e+06	1.94864e+06	1.50024e+06	1.5299e+06	2.514e+06	1.55732e+06	1.88061e+06	1.40231e+06	1.57381e+06	1.96333e+06	987271	1.52637e+06	1.42185e+06	983809	1.17408e+06	1.00163e+06	1.52045e+06	1.41022e+06
486	Diethylpyrocarbonate	C6 H10 O5	Full match	No results	Partial match	Full match		162.053	1.32	7.90286e+06	36	0	4	Superpathway of butirocin biosynthesis;Kanamycin biosynthesis;Other	5	13	13			DDA for preferred ion	2.4832e+06	2.76685e+06	3.5412e+06	2.12291e+06	4.20575e+06	3.18032e+06	1.67475e+06	1.95613e+06	2.59259e+06	1.5016e+06	2.41893e+06	917607	4.8739e+06	1.61195e+06	2.28091e+06	2.76296e+06	1.32089e+06	2.25381e+06	7.80731e+06	1.89776e+06	1.37542e+06	1.58917e+06	1.90124e+06	2.05152e+06	1.03489e+07	7.80995e+06	4.83614e+06	4.99434e+06	4.9896e+06
487		C17 H30 N2 O12 P2	Full match	No results	No match	No match		516.129	12.615	1.55145e+06	7	0	1	Other	5	8	7			No MS2	1.14539e+06	1.48329e+06	1.43487e+06	761203	1.09001e+06	1.69457e+06	738743	849422	861033	872675	1.0799e+06	725211	945356	844124	854070	890302	677156	839390	1.3283e+06	810376	776711	694047	976929	838245	1.48781e+06	1.2835e+06	757420	746728	796631
488			No results	No results	No results	No results		103.996	1.031	2.00015e+06	0	0	0		5	10	9			DDA for preferred ion	1.79779e+06	2.57915e+06	1.12981e+06	1.48382e+06	1.72668e+06	1.63551e+06	1.19939e+06	1.43597e+06	1.37097e+06	1.36102e+06	1.21585e+06	965756	1.08809e+06	1.24991e+06	1.04952e+06	1.51572e+06	1.24638e+06	1.82199e+06	730317	983100	1.07726e+06	1.40359e+06	1.07379e+06	1.77567e+06	2.56855e+06	1.06329e+06	1.14065e+06	760691	1.46838e+06
489	Glu-Gly	C7 H12 N2 O5	Full match	No results	No results	Full match		204.075	1.334	9.14732e+06	6	0	0		5	18	14			DDA for preferred ion	8.15491e+06	4.33665e+06	1.01729e+07	8.08591e+06	8.76077e+06	4.62015e+06	5.68431e+06	5.50839e+06	3.76973e+06	5.39117e+06	5.78263e+06	6.43121e+06	8.13812e+06	5.74825e+06	5.74608e+06	6.29718e+06	6.71198e+06	3.41686e+06	4.23417e+06	5.53765e+06	7.80643e+06	4.58032e+06	4.85499e+06	6.73802e+06	4.13121e+06	3.67682e+06	5.34366e+06	4.11026e+06	3.70012e+06
490		C9 H19 N O3 S2	Full match	No results	No results	No match		253.081	11.245	1.24912e+07	6	0	0		5	6	3			DDA for preferred ion	1.12834e+06	1.03505e+06	1.79817e+06	660582	1.34023e+07	2.01607e+06	834464	1.31978e+06	764365	481094	1.0801e+06	571293	900335	470621	487351	747607	830525	817125	1.03694e+06	931614	586722	948938	3.07092e+06	825044	3.01749e+06	361348	929950	453211	392476
491	asp-gln	C9 H15 N3 O6	Full match	No results	No results	Full match		261.096	1.343	2.08824e+06	6	0	0		5	25	19			No MS2	2.09154e+06	2.10413e+06	1.63946e+06	2.7011e+06	2.08637e+06	1.42589e+06	1.37735e+06	1.38729e+06	990946	1.21317e+06	1.40907e+06	1.48965e+06	1.72938e+06	1.28394e+06	1.39928e+06	1.99212e+06	1.31162e+06	1.65614e+06	1.12009e+06	1.64638e+06	1.7377e+06	875975	1.39825e+06	1.28744e+06	1.16245e+06	1.03215e+06	938050	1.011e+06	1.23703e+06
492		C28 H51 N3 O6 P2	Full match	No results	No results	No match		587.323	13.529	2.10061e+07	1	0	0		5	4	4			DDA for preferred ion	2.07358e+07	2.66806e+07	1.51107e+07	2.28797e+07	1.52497e+07	1.68585e+07	1.43091e+07	1.11392e+07	1.48765e+07	1.13649e+07	1.36308e+07	1.44508e+07	1.22517e+07	1.21297e+07	1.63615e+07	1.85689e+07	1.52711e+07	1.00332e+07	1.24936e+07	1.1187e+07	1.2032e+07	9.35189e+06	1.21648e+07	1.24057e+07	1.31353e+07	1.31341e+07	1.10177e+07	8.54822e+06	1.68581e+07
493		C2 H8 O P6	Full match	No results	No results	No results		233.9	1.303	3.96856e+06	0	0	0		5	13	13			No MS2	1.22346e+06	417202	910474	1.79097e+06	1.14416e+06	1.95695e+06	614766	611464	402055	648625	377787	225111	701958	463561	796879	2.04239e+06	1.0262e+06	2.45308e+06	352100	568059	698292	3.90264e+06	830678	4.20695e+06	5.32126e+06	238966	782319	544224	1.11556e+06
494		C26 H42 N8 O2	Full match	No results	No results	No results		498.342	8.734	2.59492e+08	0	0	0		5	5	4			DDA for preferred ion	2.05576e+08	1.31299e+08	2.65499e+08	9.3636e+07	2.25712e+08	1.59024e+08	7.35342e+07	1.16095e+08	1.25096e+08	2.35163e+08	9.76191e+07	1.50604e+08	1.2546e+08	9.06375e+07	1.05722e+08	1.50853e+08	9.10816e+07	9.02013e+07	1.26848e+08	1.02453e+08	1.19517e+08	1.05519e+08	1.69543e+08	1.16074e+08	1.55953e+08	1.48393e+08	1.30945e+08	9.90089e+07	1.43172e+08
495		C2 H2 N2 O5 P2	Full match	No results	No results	No results		195.944	1.33	1.441e+07	0	0	0		5	4	3			DDA for preferred ion	6.26803e+06	3.32952e+06	3.52621e+06	6.97347e+06	4.87086e+06	9.61039e+06	2.95664e+06	3.64883e+06	2.25215e+06	4.27559e+06	2.51268e+06	384323	3.61337e+06	2.16173e+06	3.64035e+06	9.27734e+06	7.40015e+06	1.39797e+07	2.91742e+06	3.58476e+06	2.91513e+06	1.69398e+07	3.61423e+06	1.5873e+07	2.03713e+07	1.40594e+06	3.64171e+06	2.36712e+06	4.94252e+06
496		C20 H47 N9 O4 P2	Full match	No results	No results	No results		539.323	13.896	5.5885e+06	0	0	0		5	14	13			DDA for preferred ion	6.46109e+06	5.3951e+06	5.27104e+06	6.03986e+06	5.78113e+06	4.77029e+06	3.56081e+06	3.29668e+06	3.52415e+06	2.50094e+06	3.49666e+06	4.27485e+06	2.61275e+06	4.18777e+06	4.00012e+06	6.03255e+06	4.39936e+06	3.0001e+06	2.66489e+06	3.46278e+06	3.78673e+06	3.82203e+06	1.84916e+06	3.76167e+06	3.1046e+06	1.40691e+06	4.08696e+06	2.96341e+06	3.58808e+06
497		C4 H3 N9	Full match	No results	No results	No results		177.051	1.16	1.21703e+08	0	0	0		5	17	8			DDA for preferred ion	1.17929e+08	1.74908e+08	1.28916e+08	1.57242e+08	1.32737e+08	1.4173e+08	9.8943e+07	1.13614e+08	9.57391e+07	8.88543e+07	9.80034e+07	9.26431e+07	9.92388e+07	1.26468e+08	9.00561e+07	9.26045e+07	1.30706e+08	9.83339e+07	9.25517e+07	8.6364e+07	8.78486e+07	8.00728e+07	9.20306e+07	8.96142e+07	7.55036e+07	8.40387e+07	7.66745e+07	8.46366e+07	7.7493e+07
498		C5 H13 N5 O10 P2 S	Full match	No results	No results	No results		396.988	1.142	6.2976e+06	0	0	0		5	15	10			DDA for preferred ion	7.4075e+06	8.77464e+06	6.96509e+06	7.50679e+06	5.85146e+06	6.72491e+06	4.59308e+06	5.91947e+06	4.90523e+06	5.27716e+06	4.86267e+06	4.7972e+06	6.3564e+06	5.70091e+06	4.53508e+06	4.41561e+06	6.18789e+06	6.71792e+06	3.48239e+06	4.58649e+06	4.43563e+06	5.14599e+06	4.72311e+06	5.70914e+06	4.99838e+06	3.75199e+06	3.52632e+06	5.15879e+06	3.80638e+06
499	Propapyriogenin A2	C30 H44 O5	Full match	No results	No results	Full match		484.319	18.361	2.48263e+06	4	0	0		5	6	6			DDA for preferred ion	1.15694e+06	626584	2.4497e+06	1.08437e+06	1.65998e+06	1.58575e+06	461456	615236	1.18666e+06	1.31155e+06	771644	1.2105e+06	892113	866250	999861	677755	539482	572867	372867	1.10542e+06	525771	1.02321e+06	1.1615e+06	759934	1.10414e+06	1.27995e+06	1.05917e+06	834003	739984
500	.	C3 H6 O2	Full match	No results	Full match	Full match		74.0368	2.989	6.30749e+06	9	0	11	Superpathway of L-threonine metabolism;Other	5	18	18			DDA for preferred ion	3.78458e+06	4.54539e+06	6.4749e+06	3.51989e+06	3.63768e+06	5.72006e+06	1.16537e+06	1.27692e+06	1.9531e+06	1.54429e+06	1.23509e+06	2.08418e+06	882126	1.78148e+06	1.59973e+06	1.651e+06	903433	3.72898e+06	2.61676e+06	2.624e+06	2.79613e+06	5.35741e+06	4.5155e+06	2.53113e+06	2.22091e+06	2.93569e+06	3.35374e+06	2.78717e+06	2.32922e+06
501		C32 H43 N9 O8	Full match	No results	No results	No results		681.326	14.291	3.20645e+06	0	0	0		5	9	5			DDA for preferred ion	3.81187e+06	3.87228e+06	3.24643e+06	3.65865e+06	2.83483e+06	1.9521e+06	2.56564e+06	1.68947e+06	2.57648e+06	2.3741e+06	2.74629e+06	3.13677e+06	2.75001e+06	2.19081e+06	3.01669e+06	3.52308e+06	2.53818e+06	2.50555e+06	2.19966e+06	2.30168e+06	2.31586e+06	1.8775e+06	2.1446e+06	2.37789e+06	2.08212e+06	1.91611e+06	1.98935e+06	1.45696e+06	2.59301e+06
502		C32 H64 N3 P3	Full match	No results	No results	No results		583.431	8.464	1.33834e+06	0	0	0		5	8	8			No MS2	1.06466e+06	847492	1.2275e+06	741690	1.32828e+06	1.49859e+06	522704	863250	853455	1.06452e+06	693202	822687	633248	682167	553696	850346	492336	788720	899350	756731	732754	590088	936265	737782	1.26259e+06	991796	674477	642482	680186
503	carglumic acid	C6 H10 N2 O5	Full match	No results	No results	Full match		190.059	1.252	4.84156e+06	6	0	0		5	11	8			DDA for preferred ion	6.26448e+06	4.04411e+06	4.94553e+06	5.39387e+06	4.90027e+06	5.52118e+06	3.29644e+06	3.46181e+06	2.68218e+06	3.74731e+06	3.50832e+06	4.05572e+06	2.97682e+06	3.42068e+06	2.96021e+06	4.30376e+06	4.51724e+06	3.21051e+06	3.04999e+06	3.37426e+06	3.81615e+06	2.64705e+06	3.36788e+06	4.01448e+06	2.93094e+06	2.25251e+06	2.39168e+06	1.87284e+06	3.00814e+06
504		C12 H31 N10 O13 P3	Full match	No results	No results	No results		616.129	1.393	1.87407e+06	0	0	0		5	13	12			No MS2	1.42126e+06	1.06911e+06	1.2969e+06	1.96256e+06	1.64496e+06	1.4317e+06	855860	674809	723260	999630	910495	1.22663e+06	836426	1.30632e+06	833306	1.0451e+06	1.22177e+06	995165	1.33815e+06	880928	924432	416356	1.03248e+06	936557	404206	1.73876e+06	1.64106e+06	1.77687e+06	895299
505			No results	No results	No results	No results		115.996	1.025	2.23519e+06	0	0	0		5	4	2			DDA for preferred ion	2.04357e+06	2.82091e+06	1.3141e+06	1.62763e+06	1.60052e+06	1.7989e+06	1.22781e+06	1.59122e+06	1.40033e+06	1.40049e+06	1.28149e+06	939442	1.22296e+06	1.26234e+06	1.18824e+06	1.70739e+06	1.27841e+06	1.86111e+06	867391	1.0313e+06	1.11404e+06	1.68945e+06	1.1217e+06	2.141e+06	2.83826e+06	1.10373e+06	1.13617e+06	886724	1.80229e+06
506		C16 H25 N8 P	Full match	No results	No match	No match		360.194	15.896	1.14656e+06	9	0	1	Other	5	9	9			No MS2	529011	313379	1.13818e+06	409716	570658	796961	178837	281276	462297	502426	415128	494362	355260	327457	351795	490955	232482	215145	349311	389021	299969	368565	551591	308265	450454	679026	338724	489019	392494
507		C24 H55 N5 O P4	Full match	No results	No results	No results		553.338	14.565	3.16334e+06	0	0	0		5	8	6			No MS2	3.71882e+06	2.94031e+06	2.94484e+06	3.36621e+06	2.86103e+06	2.282e+06	3.15664e+06	1.6397e+06	1.99154e+06	1.95917e+06	2.25089e+06	2.30458e+06	2.24828e+06	1.83579e+06	2.31096e+06	3.43575e+06	2.10846e+06	2.03505e+06	1.87345e+06	1.96857e+06	2.18548e+06	1.63978e+06	1.57794e+06	2.23589e+06	1.4152e+06	1.78846e+06	1.86523e+06	1.64126e+06	2.00161e+06
508	Milbemycin A3	C31 H44 O7	Full match	No results	No results	Full match		528.309	17.949	2.47603e+06	1	0	0		5	15	15			DDA for preferred ion	541615	723622	2.42906e+06	1.19268e+06	661309	2.25198e+06	67658.5	229603	1.33687e+06	553806	1.05194e+06	1.17623e+06	294790	983314	1.16388e+06	883731	209935	629390	116339	598242	653788	302867	1.03568e+06	919379	1.40467e+06	1.57504e+06	1.25471e+06	1.40341e+06	941651
509			No results	No results	No results	No results		429.075	6.669	1.088e+07	0	0	0		5	10	9			DDA for preferred ion	1.19648e+07	1.80444e+07	1.12512e+07	8.47205e+06	7.47474e+06	6.41613e+06	4.79197e+06	4.93762e+06	5.0388e+06	4.26274e+06	4.86512e+06	6.43935e+06	6.18584e+06	5.42975e+06	7.89802e+06	5.51862e+06	6.28446e+06	6.35132e+06	7.23006e+06	6.15905e+06	4.27218e+06	5.82453e+06	7.05551e+06	6.74373e+06	5.57728e+06	3.78346e+06	6.29697e+06	4.36261e+06	4.60254e+06
510	diacetylphloroglucinol	C10 H10 O5	Full match	No results	Partial match	Full match		210.053	8.981	1.53777e+07	14	0	1	Superpathway of scopolin and esculin biosynthesis	5	3	3			DDA for preferred ion	1.50524e+07	1.01156e+07	1.54573e+07	7.84038e+06	1.47546e+07	1.11754e+07	5.64668e+06	8.10402e+06	1.04644e+07	1.41341e+07	7.9367e+06	1.17234e+07	1.22748e+07	8.65884e+06	7.99451e+06	1.09682e+07	7.24583e+06	8.38307e+06	9.52377e+06	8.47797e+06	8.51395e+06	8.44661e+06	1.14305e+07	7.48454e+06	1.09616e+07	1.49609e+07	1.29513e+07	8.4114e+06	9.69148e+06
511	L-Serine	C3 H7 N O3	Full match	Full match	Full match	Full match		105.043	1.199	1.60325e+08	3	0	20	Superpathway of chorismate metabolism;Methanobacterium thermoautotrophicum biosynthetic metabolism;Superpathway of aromatic amino acid biosynthesis;Other	5	6	4			DDA for preferred ion	1.6862e+08	2.46819e+08	1.66625e+08	1.4786e+08	1.40928e+08	1.50234e+08	1.10949e+08	1.07621e+08	1.00773e+08	1.11126e+08	1.31997e+08	1.14201e+08	1.19582e+08	1.27828e+08	1.14062e+08	1.14639e+08	1.31706e+08	1.05164e+08	1.29935e+08	9.63278e+07	1.04166e+08	9.47675e+07	1.03535e+08	1.07851e+08	7.86251e+07	8.9008e+07	7.86958e+07	9.11548e+07	8.16862e+07
512		C2 H N O11 P2 S	Full match	No results	No results	No results		308.874	0.053	9.96075e+06	0	0	0		5	15	7			DDA for preferred ion	1.36534e+07	7.98399e+06	5.00824e+06	5.91845e+06	4.90104e+06	4.71092e+06	3.81972e+06	2.9035e+06	8.77665e+06	5.24263e+06	5.52453e+06	4.98551e+06	4.01262e+06	3.62192e+06	4.56681e+06	6.24906e+06	4.37113e+06	4.83929e+06	2.97632e+06	3.63394e+06	3.5432e+06	6.54065e+06	2.23129e+06	6.45192e+06	4.41386e+06	3.77273e+06	3.95063e+06	4.03863e+06	4.13732e+06
513	2-(6-Amino-9H-purin-9-yl)-6-deoxy-D-erythro-hex-5-en-2-ulofuranosyl	C11 H13 N5 O4	Full match	No results	No results	Full match		279.097	7.186	1.16751e+06	1	0	0		5	9	8			No MS2	670274	1.78501e+06	641035	200325	140283	244647	297553	108603	513762	516906	80312.4	284476	52044.1	24017	131415	112889	224867	175672	486151	96969.5	381435	91470.3	337803	244218	218463	233048	456464	388560	406155
514	5,6-dihydroxy-2-indolecarboxylic acid	C9 H7 N O4	Full match	No results	Partial match	Full match		193.038	7.913	2.21814e+06	9	0	1	Other	5	4	4			DDA for preferred ion	2.2704e+06	2.1185e+06	1.45974e+06	1.7572e+06	1.73811e+06	1.8177e+06	1.62331e+06	1.86868e+06	1.20515e+06	1.65514e+06	1.827e+06	1.23816e+06	1.397e+06	1.86684e+06	1.42124e+06	2.03714e+06	1.08186e+06	1.30193e+06	907906	1.47863e+06	1.19679e+06	1.15425e+06	1.01702e+06	1.86927e+06	2.65459e+06	856080	1.01829e+06	483947	2.41073e+06
515		C8 H13 N3 O7 S	Full match	No results	No results	No results		295.048	1.381	4.02993e+06	0	0	0		5	16	13			DDA for preferred ion	1.5729e+06	904099	1.13106e+06	2.12313e+06	1.61395e+06	2.35395e+06	886497	811872	639999	1.10009e+06	675581	219845	827999	1.14337e+06	628895	2.40968e+06	1.11707e+06	2.0532e+06	705936	785371	1.01214e+06	3.71749e+06	1.08575e+06	2.33862e+06	4.6858e+06	446815	1.08136e+06	823757	1.30637e+06
516		C33 H61 N O13	Full match	No results	No results	No results		679.414	8.994	3.40619e+06	0	0	0		5	7	7			DDA for preferred ion	3.4565e+06	3.3569e+06	3.37998e+06	2.21047e+06	2.97804e+06	2.93703e+06	1.5573e+06	2.23718e+06	2.84619e+06	3.3458e+06	2.12041e+06	2.3696e+06	1.93702e+06	1.89577e+06	1.96062e+06	2.47923e+06	1.73426e+06	1.9713e+06	2.82914e+06	2.00638e+06	1.95485e+06	1.93579e+06	2.97249e+06	2.16728e+06	3.43342e+06	2.37392e+06	2.27481e+06	2.13978e+06	2.51901e+06
517	(Z)-2-Butene-1,2,3-tricarboxylic acid	C7 H8 O6	Full match	No results	No results	Full match		188.032	2.094	5.89525e+06	7	0	0		5	13	11			DDA for preferred ion	2.60869e+06	1.7216e+06	2.84944e+06	3.48323e+06	3.557e+06	4.27335e+06	2.49702e+06	2.47276e+06	1.82504e+06	2.43419e+06	2.62331e+06	3.2206e+06	4.24953e+06	3.84646e+06	3.8086e+06	6.10119e+06	4.62291e+06	5.4374e+06	1.37706e+06	2.1543e+06	2.10479e+06	2.08234e+06	2.10246e+06	1.94672e+06	917238	1.60855e+06	2.38095e+06	2.26837e+06	1.54436e+06
518	(+)-TRAMADOL	C16 H25 N O2	Full match	No results	No results	Full match		263.188	15.245	1.66074e+06	11	0	0		5	3	3			DDA for preferred ion	953305	568303	1.66545e+06	644645	1.20804e+06	1.07382e+06	494048	583476	1.03605e+06	988135	852572	818240	687254	737659	580310	599463	606109	680209	414413	945457	575248	673845	1.15745e+06	666856	878427	1.33422e+06	761666	791343	731303
519	Acamprosate	C5 H11 N O4 S	Full match	No results	No results	Full match		181.041	6.828	1.75385e+06	3	0	0		5	19	18			DDA for preferred ion	621571	955517	1.65327e+06	406961	1.83441e+06	986112	403729	607874	896413	286322	283814	329111	460344	379548	350657	316498	312995	541998	1.14736e+06	544200	339257	1.64475e+06	741058	479765	1.17472e+06	238358	464570	897661	461919
520		C11 H10 Cl N4 O17 P7	Full match	No results	No results	No results		721.789	1.142	3.69819e+06	0	0	0		5	17	14			No MS2	3.31571e+06	2.49791e+06	3.20621e+06	3.24447e+06	2.33166e+06	3.72419e+06	1.77603e+06	2.80838e+06	2.65681e+06	3.03922e+06	1.79055e+06	1.83111e+06	2.47703e+06	2.32448e+06	2.40146e+06	2.69319e+06	2.18984e+06	4.03087e+06	1.47804e+06	2.06254e+06	2.05035e+06	4.01486e+06	2.21162e+06	2.92161e+06	3.91654e+06	1.92967e+06	2.13944e+06	2.43637e+06	2.43578e+06
521		C10 H10 Br Cl N2 O5 S10	Full match	No results	No results	No results		671.667	0.056	7.33069e+06	0	0	0		5	21	17			No MS2	4.22504e+06	8.01898e+06	6.44663e+06	7.48473e+06	5.98134e+06	8.14778e+06	5.16738e+06	4.15539e+06	5.19557e+06	7.95874e+06	5.42202e+06	4.4952e+06	2.94441e+06	3.28543e+06	6.09136e+06	7.17904e+06	5.26035e+06	4.27837e+06	2.34408e+06	4.90647e+06	6.01559e+06	7.62404e+06	3.06198e+06	4.33163e+06	6.32478e+06	6.08694e+06	5.61625e+06	6.10063e+06	5.7325e+06
522	Aurantio-obtusin beta-D-glucoside	C23 H24 O12	Full match	No results	No results	Full match		492.127	11.558	1.08176e+06	6	0	0		5	8	7			No MS2	796254	427986	1.0347e+06	297469	847197	467423	269928	373318	510883	917608	343801	819422	764151	445617	375607	671000	327154	380132	456794	411419	427309	330308	535384	353574	478038	950158	835953	367839	425040
523		C16 H29 N O4 S	Full match	No results	No results	No results		331.182	13.092	4.09864e+06	0	0	0		5	12	12			DDA for preferred ion	3.38636e+06	2.03795e+06	4.13926e+06	2.93867e+06	3.12087e+06	3.97573e+06	1.58924e+06	1.8714e+06	1.20407e+06	3.31545e+06	1.97246e+06	2.73765e+06	1.89129e+06	3.68564e+06	2.84169e+06	2.51928e+06	2.51181e+06	1.8811e+06	2.02654e+06	2.40784e+06	1.38401e+06	2.30009e+06	1.36518e+06	2.52281e+06	1.26831e+06	976724	1.32288e+06	500444	1.42099e+06
524		C13 H25 N O4 S	Full match	No results	No results	No match		291.151	11.404	2.51771e+06	1	0	0		5	20	20			DDA for preferred ion	2.25164e+06	768431	2.58044e+06	2.10817e+06	1.67441e+06	2.03055e+06	1.06838e+06	868389	757239	1.83733e+06	1.47179e+06	1.66819e+06	880454	1.14384e+06	1.09367e+06	1.95779e+06	1.56337e+06	897272	1.52097e+06	1.42902e+06	909045	2.06238e+06	812214	1.32666e+06	849937	218720	445831	100921	1.06784e+06
525	4-Nitroaniline	C6 H6 N2 O2	Full match	No results	No results	Full match		138.043	2.658	2.80169e+06	8	0	0		5	14	12			DDA for preferred ion	303760	917590	1.02788e+06	369095	2.94129e+06	1.78842e+06	376887	391906	427753	499385	543506	359861	1.20727e+06	464632	543485	301943	810480	556365	1.21178e+06	574212	155908	1.65959e+06	722046	274991	3.20198e+06	710839	1.27867e+06	337275	427467
526		C8 H11 N4 O6 P	Full match	No results	No match	No match		290.04	1.187	1.56216e+07	11	0	4	Other	5	10	9			DDA for preferred ion	1.69649e+07	1.88815e+07	1.1655e+07	1.74877e+07	1.54907e+07	1.28215e+07	1.27982e+07	1.33052e+07	9.47711e+06	1.0545e+07	1.05637e+07	9.14048e+06	9.90179e+06	1.01304e+07	8.70227e+06	1.02177e+07	1.16502e+07	1.71734e+07	8.15904e+06	1.09606e+07	1.06719e+07	1.17957e+07	9.21578e+06	1.21541e+07	1.80709e+07	1.11154e+07	1.24238e+07	1.52174e+07	1.12836e+07
527	Cytidine	C9 H13 N3 O5	Full match	No results	Full match	Full match		243.086	2.091	3.82973e+06	6	0	2	Other	5	8	7			DDA for preferred ion	2.69071e+06	6.27083e+06	2.64813e+06	2.29738e+06	1.80396e+06	3.03589e+06	1.31074e+06	1.60871e+06	2.14323e+06	1.76708e+06	1.31474e+06	1.46248e+06	1.71283e+06	1.73245e+06	1.81049e+06	1.79501e+06	1.78777e+06	1.98803e+06	1.69887e+06	1.85983e+06	1.60906e+06	2.44259e+06	1.90786e+06	1.69954e+06	1.94231e+06	1.49312e+06	1.28719e+06	1.34617e+06	1.9544e+06
528	(3alpha,4alpha,5alpha,9beta,11alpha,13alpha,14beta,16beta,17Z)-16-Acetoxy-3,11-dihydroxy-4,8,14-trimethyl-22-oxo-18-norcholesta-17,24-dien-21-oic acid	C31 H46 O7	Full match	No results	No results	Full match		530.325	17.931	3.74572e+06	1	0	0		5	11	6			DDA for preferred ion	2.0591e+06	976756	3.44551e+06	1.47074e+06	1.90822e+06	2.68388e+06	217047	507603	1.7879e+06	2.41597e+06	1.40971e+06	1.64275e+06	1.25941e+06	1.41272e+06	1.65188e+06	1.37582e+06	520853	627451	457622	1.55057e+06	1.09563e+06	750584	2.76706e+06	1.78901e+06	2.24189e+06	2.60064e+06	2.19537e+06	1.71456e+06	1.48374e+06
529		C6 H12 N5 O5 P S2	Full match	No results	No results	No results		329	1.151	6.76705e+06	0	0	0		5	16	11			DDA for preferred ion	8.27642e+06	8.86722e+06	7.25827e+06	8.23786e+06	7.40373e+06	7.63674e+06	5.00923e+06	6.80416e+06	5.71924e+06	5.28787e+06	5.68683e+06	5.41773e+06	6.29743e+06	7.05334e+06	5.7149e+06	4.98925e+06	7.21826e+06	7.10627e+06	4.82852e+06	5.74732e+06	5.61663e+06	4.67742e+06	4.97857e+06	6.64272e+06	4.793e+06	4.71545e+06	4.01864e+06	5.96321e+06	3.81151e+06
530		C8 H20 O9 P2	Full match	No results	No match	No match		322.057	3.07	2.13878e+06	2	0	3	Other	5	16	14			No MS2	1.39387e+06	2.85183e+06	652528	1.66661e+06	709755	731344	2.4562e+06	2.46659e+06	775411	504961	1.82323e+06	1.06428e+06	1.0774e+06	1.34729e+06	1.5251e+06	2.20166e+06	1.16153e+06	1.30573e+06	464559	1.17877e+06	908555	38592.3	512739	964940	1.38354e+06	374900	39784.4	33377.5	977902
531	Cyclic-3,20-bis(1,2-ethanediyl acetal)-11alpha-(acetyloxy)-5alpha,6alpha-epoxypregnane-3,20-dione	C27 H40 O7	Full match	No results	No results	Full match		476.278	16.136	2.79343e+06	1	0	0		5	8	6			DDA for preferred ion	1.29075e+06	763435	2.66153e+06	918823	1.69162e+06	1.75414e+06	487623	732870	1.3983e+06	1.90189e+06	987636	1.91617e+06	1.01668e+06	1.08213e+06	1.0165e+06	1.30606e+06	750252	820712	576371	1.41083e+06	1.01882e+06	976514	1.54825e+06	882658	1.10145e+06	2.20415e+06	1.48664e+06	1.24807e+06	1.02992e+06
532		C24 H46 N4 O6	Full match	No results	No results	No results		486.342	9.46	2.12028e+06	0	0	0		5	4	4			DDA for preferred ion	971067	924093	1.90899e+06	978775	1.20471e+06	2.42521e+06	611170	695791	906342	828956	759092	822902	810491	709256	791537	664885	571740	594255	1.89566e+06	813244	634376	565874	836707	647632	1.00427e+06	1.15799e+06	596442	667285	572801
533		C24 H14 Cl O15 P7 S2	Full match	No results	No results	No results		857.763	1.127	701918	0	0	0		5	13	9			No MS2	322363	388154	399014	320461	136196	449392	122666	343996	280680	382331	169304	157717	212111	163933	179493	274677	155056	310871	83083.6	147780	254525	668733	221472	437082	1.11255e+06	146100	182814	233923	386333
534			No results	No results	No results	No results		445.041	1.382	1.20244e+06	0	0	0		5	11	11			No MS2	948464	925391	1.09598e+06	1.15499e+06	1.02878e+06	1.05195e+06	362998	289869	765206	996629	613242	694909	408933	471200	527882	422980	682935	739055	676944	714043	750252	478623	682313	920046	1.66998e+06	1.24836e+06	1.0986e+06	1.16793e+06	1.17307e+06
535	(2R)-1-{[(2-Aminoethoxy)(hydroxy)phosphoryl]oxy}-3-hydroxy-2-propanyl (5Z,8Z,11Z,14Z,17Z)-5,8,11,14,17-icosapentaenoate	C25 H42 N O7 P	Full match	No results	No results	Full match		499.27	13.651	1.89758e+07	2	0	0		5	2	2			DDA for preferred ion	1.79837e+07	1.59186e+07	1.35639e+07	2.05675e+07	1.67509e+07	1.13183e+07	1.32608e+07	9.60801e+06	1.2941e+07	9.6186e+06	1.30773e+07	1.49632e+07	1.03521e+07	9.41782e+06	1.23511e+07	1.42898e+07	1.11368e+07	9.28971e+06	1.09264e+07	1.3297e+07	1.28966e+07	1.05851e+07	1.10244e+07	1.00447e+07	7.73198e+06	1.19449e+07	1.3981e+07	1.03849e+07	1.26389e+07
536		C13 H22 N O5 P5	Full match	No results	No match	No match		427.02	1.127	1.10905e+06	1	0	8	Other	5	5	5			No MS2	1.04382e+06	1.61362e+06	1.1097e+06	1.1085e+06	798539	1.22651e+06	759683	915696	702312	928113	638573	660886	975215	708909	551457	777103	729982	956471	504862	597474	792216	1.17651e+06	699770	1.02376e+06	1.30654e+06	493183	815973	760296	758682
537		C29 H57 N O7 P4	Full match	No results	No results	No results		655.311	13.697	1.37188e+06	0	0	0		5	14	13			No MS2	1.12296e+06	907826	581387	1.42395e+06	663961	436862	669058	497128	624876	484870	569606	715436	617055	391542	492159	755565	591142	443785	544381	597698	631977	446391	430885	513059	508948	624139	806879	485370	945608
538		C3 H2 N O6 P3	Full match	No results	No results	No results		240.91	9.191	805564	0	0	0		5	13	10			No MS2	336746	1.1881e+06	301766	307005	241273	295411	142836	235948	282735	199444	52490.3	191641	39523.7	98223.6	110254	98157.9	73739	275045	317279	82673.2	63002.4	232689	177412	261061	408156	123503	192810	244066	301277
539		C15 H25 N O6 S	Full match	No results	No results	No results		347.14	10.251	3.78623e+06	0	0	0		5	11	4			DDA for preferred ion	3.27965e+06	773208	2.40686e+06	3.61497e+06	2.96963e+06	3.78537e+06	2.42499e+06	1.43532e+06	1.25197e+06	2.12387e+06	2.07223e+06	2.23433e+06	2.95619e+06	2.9959e+06	1.80268e+06	2.81741e+06	3.31686e+06	3.5455e+06	1.83569e+06	2.45595e+06	2.13881e+06	3.40416e+06	1.94245e+06	2.07832e+06	1.38709e+06	3.65294e+06	4.08279e+06	3.98607e+06	2.57507e+06
540	Ethylparaben	C9 H10 O3	Full match	No results	Partial match	Full match		166.063	12.051	2.1349e+06	46	0	1	Other	5	8	4			DDA for preferred ion	2.33947e+06	2.58073e+06	2.00235e+06	1.72732e+06	1.72641e+06	2.20481e+06	1.26144e+06	1.91936e+06	1.78541e+06	1.82958e+06	1.87971e+06	1.5785e+06	1.61371e+06	1.71752e+06	1.47433e+06	1.70904e+06	1.74101e+06	1.98483e+06	1.92362e+06	1.24374e+06	1.36736e+06	1.48373e+06	1.4805e+06	1.20338e+06	2.01795e+06	1.38645e+06	1.23793e+06	1.06516e+06	1.54559e+06
541	Sesamex	C15 H22 O6	Full match	No results	No results	Not the top hit		298.142	9.566	6.67945e+06	6	0	0		5	6	6			DDA for preferred ion	4.48709e+06	5.27782e+06	3.62897e+06	2.76316e+06	5.20944e+06	5.7236e+06	7.53634e+06	3.90533e+06	3.86659e+06	4.25978e+06	4.251e+06	2.89492e+06	4.441e+06	3.33831e+06	3.68466e+06	4.7869e+06	3.25659e+06	4.25756e+06	3.64582e+06	2.97584e+06	3.10567e+06	3.24769e+06	3.32075e+06	3.56707e+06	4.89146e+06	3.3739e+06	3.05757e+06	3.32055e+06	2.374e+06
542		C9 H16 N7 O4 P3 S2	Full match	No results	No results	No results		442.993	1.12	2.541e+06	0	0	0		5	12	11			No MS2	2.96672e+06	3.32796e+06	2.54503e+06	2.91383e+06	2.33351e+06	2.36008e+06	1.89437e+06	2.36808e+06	2.16256e+06	2.31158e+06	1.98772e+06	2.10485e+06	2.64593e+06	2.40649e+06	1.90051e+06	1.81899e+06	2.59025e+06	2.55325e+06	1.55009e+06	1.96201e+06	1.73602e+06	808063	1.97858e+06	2.36631e+06	2.06585e+06	1.79638e+06	1.47843e+06	2.26064e+06	1.64873e+06
543		C14 H38 N6 O3 P2 S3	Full match	No results	No results	No results		496.167	8.36	4.7727e+06	0	0	0		5	1	1			DDA for preferred ion	3.64219e+06	2.8073e+06	3.30619e+06	3.15316e+06	2.97234e+06	2.96311e+06	3.08984e+06	2.71095e+06	1.99733e+06	2.12439e+06	2.5522e+06	2.1645e+06	1.56547e+06	2.63032e+06	2.43834e+06	2.01738e+06	2.06196e+06	3.61411e+06	2.20465e+06	2.70402e+06	1.96213e+06	2.32428e+06	1.62081e+06	1.80797e+06	2.59043e+06	3.94822e+06	5.05616e+06	3.26615e+06	4.71654e+06
544	N-Acetyl-L-glutamic acid	C7 H11 N O5	Full match	No results	Full match	Full match		189.064	2.759	5.78244e+06	5	0	3	Other	5	11	2			DDA for preferred ion	5.3008e+06	2.48428e+06	5.17021e+06	5.16801e+06	4.22949e+06	4.20033e+06	2.81339e+06	2.84742e+06	3.55077e+06	3.04881e+06	3.91746e+06	3.27041e+06	4.93344e+06	3.84504e+06	6.00426e+06	4.58108e+06	4.85947e+06	3.02814e+06	2.75585e+06	3.28558e+06	3.47368e+06	2.72639e+06	3.58234e+06	3.11819e+06	2.29896e+06	1.94379e+06	2.65658e+06	1.95529e+06	2.70445e+06
545		C9 H22 N8 O5 P2	Full match	No results	No match	No match		384.12	3.166	3.22404e+06	24	0	55	Superpathway of chorismate metabolism;Superpathway of scopolin and esculin biosynthesis;Other	5	9	7			No MS2	2.37709e+06	1.28722e+06	2.38324e+06	2.88926e+06	1.44782e+06	3.41138e+06	1.84731e+06	976503	1.30357e+06	2.00642e+06	1.43874e+06	2.11075e+06	2.09673e+06	1.70234e+06	2.62169e+06	1.92213e+06	2.03763e+06	933061	1.62624e+06	1.69044e+06	1.63475e+06	1.1719e+06	1.27385e+06	1.64788e+06	1.15703e+06	1.26768e+06	2.07071e+06	812058	1.58008e+06
546		C28 H8 N4 O8 P6 S5	Full match	No results	No results	No results		873.737	1.138	751562	0	0	0		5	20	17			No MS2	652344	369807	554117	648841	352420	831857	326438	584594	501592	593776	279227	368694	542701	370002	518066	472279	415909	718969	270219	473529	351027	735670	337469	554176	864806	273267	367993	436087	422647
547			No results	No results	No results	No results		527.084	7.054	3.82096e+06	0	0	0		5	22	21			DDA for preferred ion	3.38938e+06	4.24143e+06	2.21759e+06	2.47224e+06	2.89868e+06	3.7391e+06	2.60967e+06	3.00021e+06	2.16435e+06	3.97316e+06	2.9148e+06	3.93965e+06	3.82481e+06	2.35501e+06	2.76504e+06	2.87006e+06	2.43949e+06	2.26138e+06	2.2662e+06	2.29663e+06	2.67679e+06	1.86585e+06	1.96967e+06	2.04437e+06	3.09182e+06	2.1561e+06	1.99701e+06	2.01314e+06	1.99483e+06
548		C36 H62 O8 S	Full match	No results	No results	No results		654.414	17.229	546064	0	0	0		5	9	7			No MS2	243828	315531	575593	264583	338118	498630	238566	222694	190448	215378	195715	170420	160820	223934	241867	199111	162606	252565	424020	260590	296937	190366	178522	161009	207025	138023	181324	186597	161269
549		C3 H5 N2 P S	Full match	No results	No results	No results		131.991	1.031	2.01564e+07	0	0	0		5	3	2			DDA for preferred ion	1.85401e+07	2.5368e+07	1.15888e+07	1.50579e+07	1.65706e+07	1.62433e+07	1.2834e+07	1.53394e+07	1.42784e+07	1.48106e+07	1.30399e+07	1.01822e+07	1.20427e+07	1.2965e+07	1.0934e+07	1.58253e+07	1.31071e+07	1.80004e+07	8.22129e+06	1.067e+07	1.13182e+07	1.70865e+07	1.13807e+07	1.94272e+07	2.61698e+07	1.12397e+07	1.24534e+07	9.03918e+06	1.56334e+07
550		C12 H23 N O4 S	Full match	No results	No results	No results		277.135	10.943	3.01696e+06	0	0	0		5	20	19			DDA for preferred ion	1.02016e+06	867021	3.20647e+06	1.55722e+06	828480	2.13409e+06	822630	865731	620976	1.66544e+06	1.11876e+06	1.33892e+06	617378	1.26638e+06	713710	1.91044e+06	1.04334e+06	713495	812055	1.61716e+06	426430	2.43933e+06	641616	971159	383442	230905	399373	105528	602438
551		C20 H26 N4 O4 P2	Full match	No results	No results	No results		448.142	12.616	4.85831e+07	0	0	0		5	5	5			DDA for preferred ion	3.00726e+07	4.48756e+07	4.2596e+07	2.13555e+07	2.92518e+07	5.4445e+07	2.26699e+07	2.65427e+07	2.34431e+07	2.55441e+07	3.27753e+07	1.85199e+07	2.80583e+07	2.49356e+07	2.4368e+07	2.46655e+07	2.19343e+07	2.23305e+07	3.89104e+07	2.40361e+07	2.62888e+07	2.17206e+07	3.04966e+07	2.20354e+07	3.99215e+07	3.57781e+07	2.64025e+07	2.0456e+07	2.35853e+07
552		C33 H42 N4 O3	Full match	No results	No results	No results		542.325	18.069	1.26792e+06	0	0	0		5	4	2			No MS2	844865	743915	1.31109e+06	800480	1.11682e+06	1.48971e+06	658297	625404	949530	1.29163e+06	775528	773799	667306	809949	745816	620711	535867	658428	548082	694967	664582	703422	765955	572988	767161	970877	524139	578612	530567
553			No results	No results	No results	No results		215.867	19.749	3.86178e+06	0	0	0		5	20	16			DDA for preferred ion	2.53357e+06	5.54111e+06	4.33567e+06	2.34855e+06	4.10686e+06	4.6152e+06	2.35248e+06	2.43067e+06	2.65407e+06	3.60855e+06	3.24474e+06	2.73858e+06	3.46078e+06	2.83037e+06	3.34488e+06	2.37568e+06	2.65782e+06	4.17894e+06	3.86695e+06	2.89944e+06	2.959e+06	3.37866e+06	2.63799e+06	2.38276e+06	2.46495e+06	3.19861e+06	2.43195e+06	2.67572e+06	1.96686e+06
554		C9 H13 Cl N2 O6	Full match	No results	No results	No results		280.046	2.935	3.95799e+07	0	0	0		5	15	15			DDA for preferred ion	3.98084e+07	4.91202e+07	3.79919e+07	3.77616e+07	2.77401e+07	4.08337e+07	1.82898e+07	1.67275e+07	1.69677e+07	2.00679e+07	1.70104e+07	2.21222e+07	2.47424e+07	1.69887e+07	3.18093e+07	2.49188e+07	2.30268e+07	2.03713e+07	2.45973e+07	2.77095e+07	2.88744e+07	2.85722e+07	2.62883e+07	2.28503e+07	1.95231e+07	2.42344e+07	2.52855e+07	2.66905e+07	2.64575e+07
555		C3 H11 N5 O P4	Full match	No results	No results	No results		256.991	1.186	1.07732e+06	0	0	0		5	9	6			No MS2	1.18982e+06	1.72859e+06	1.15078e+06	1.2118e+06	1.19279e+06	1.07225e+06	975832	1.02646e+06	722265	803509	1.00975e+06	851374	903356	832064	590100	729838	1.07829e+06	971045	822645	830958	562824	844003	858574	825282	567397	741096	622279	719484	589871
556			No results	No results	No results	No results		227.973	1.092	4.05875e+06	0	0	0		5	7	6			DDA for preferred ion	2.09888e+06	3.72794e+06	2.17712e+06	2.24613e+06	2.51055e+06	2.22192e+06	1.95063e+06	1.83004e+06	2.21949e+06	2.43246e+06	1.17738e+06	1.51437e+06	1.6748e+06	1.06265e+06	1.66687e+06	2.39219e+06	1.7527e+06	2.8416e+06	1.31753e+06	1.39041e+06	1.67888e+06	2.77557e+06	1.43118e+06	3.80778e+06	5.70465e+06	1.75596e+06	1.65215e+06	1.8226e+06	2.76676e+06
557	Dibutyl phthalate	C16 H22 O4	Full match	No results	Partial match	Full match		278.152	12.948	3.92321e+06	15	0	1	Other	5	7	6			DDA for preferred ion	1.93172e+06	2.1017e+06	4.0262e+06	1.33751e+06	1.98903e+06	2.79688e+06	1.11377e+06	1.22247e+06	1.27775e+06	1.35225e+06	1.45576e+06	1.0464e+06	1.31945e+06	1.00368e+06	1.05294e+06	1.10434e+06	1.11067e+06	1.48433e+06	2.70612e+06	1.51362e+06	1.23247e+06	1.33437e+06	1.63975e+06	1.1316e+06	2.0911e+06	1.38244e+06	1.46204e+06	1.00062e+06	1.004e+06
558	Lysophosphatidylinositol	C29 H49 O12 P	Full match	No results	No results	Full match		620.297	15.072	1.10864e+07	2	0	0		5	20	20			DDA for preferred ion	1.15653e+07	7.53382e+06	1.13093e+07	1.00577e+07	9.34923e+06	1.30903e+07	5.73728e+06	7.10275e+06	1.18564e+07	8.89622e+06	6.14016e+06	1.10243e+07	1.06236e+07	7.68166e+06	1.1353e+07	1.0051e+07	7.88333e+06	6.25124e+06	9.60432e+06	7.51933e+06	6.27843e+06	7.3793e+06	6.07375e+06	9.40486e+06	6.99501e+06	6.06294e+06	7.12711e+06	3.72186e+06	8.82706e+06
559		C20 H34 N6 O3 P4	Full match	No results	No results	No results		530.163	7.103	4.67936e+06	0	0	0		5	5	3			DDA for preferred ion	3.08235e+06	3.55854e+06	4.87319e+06	2.63827e+06	2.52145e+06	2.63367e+06	1.83523e+06	2.06873e+06	1.91126e+06	1.94946e+06	2.07275e+06	2.36003e+06	1.95757e+06	1.75965e+06	1.80397e+06	1.94188e+06	1.86264e+06	2.13038e+06	1.4973e+06	1.94119e+06	2.13612e+06	2.71978e+06	1.84121e+06	2.04917e+06	1.91348e+06	1.87052e+06	2.12034e+06	1.92034e+06	2.32426e+06
560		C H4 N2 O4 P4 S	Full match	No results	No results	No results		263.885	0.051	4.38507e+06	0	0	0		5	8	8			No MS2	2.95928e+06	3.96306e+06	4.50467e+06	3.71389e+06	2.57774e+06	2.44068e+06	2.10279e+06	2.7446e+06	1.78017e+06	3.37684e+06	4.33297e+06	2.55084e+06	2.18036e+06	2.0052e+06	2.50034e+06	3.47536e+06	3.03747e+06	2.57163e+06	1.63909e+06	2.36526e+06	2.29409e+06	3.87624e+06	1.92191e+06	3.09302e+06	3.46898e+06	3.2513e+06	2.32489e+06	2.3509e+06	3.06454e+06
561		C2 H7 N4 O4 P5	Full match	No results	No results	No match		305.916	1.034	6.46773e+06	5	0	0		5	14	14			DDA for preferred ion	6.81354e+06	1.0197e+07	4.16729e+06	6.38098e+06	7.10744e+06	6.44919e+06	5.20588e+06	5.31955e+06	5.4261e+06	5.46063e+06	5.93762e+06	4.65031e+06	3.82106e+06	5.66282e+06	3.7098e+06	6.61121e+06	5.88716e+06	6.59083e+06	3.77086e+06	3.58289e+06	4.59091e+06	6.83262e+06	4.67779e+06	7.14212e+06	6.80586e+06	4.52145e+06	5.34012e+06	2.43582e+06	5.87791e+06
562		C10 H13 N O4 S	Full match	No results	No results	No results		243.057	7.962	1.59564e+07	0	0	0		5	16	16			DDA for preferred ion	1.02884e+07	2.53626e+07	1.09011e+07	1.12852e+07	2.99968e+06	5.16108e+06	2.33233e+06	2.43485e+06	1.83491e+06	2.49132e+06	3.1759e+06	2.57869e+06	1.94778e+06	3.03495e+06	2.6747e+06	3.50562e+06	3.33995e+06	2.6735e+06	5.73991e+06	7.36966e+06	7.4447e+06	7.96355e+06	7.50037e+06	6.76913e+06	4.53481e+06	7.80043e+06	9.93544e+06	9.60588e+06	6.8702e+06
563	Pivagabine	C9 H17 N O3	Full match	No results	Partial match	Full match		187.121	8.78	1.93819e+07	4	0	2	Other	5	4	4			DDA for preferred ion	1.38671e+07	1.67094e+07	1.19171e+07	1.24951e+07	2.11946e+07	1.65113e+07	2.14876e+07	1.17653e+07	1.89158e+07	2.30209e+07	1.32992e+07	1.22696e+07	1.13972e+07	1.32814e+07	1.63299e+07	7.90263e+06	1.34667e+07	1.33711e+07	9.01047e+06	1.00113e+07	1.37318e+07	1.72268e+07	1.12193e+07	1.00247e+07	1.0314e+07	5.40602e+06	5.46071e+06	5.72184e+06	8.43665e+06
564		C19 H26 N10	Full match	No results	No results	No match		394.236	13.211	1.67692e+06	2	0	0		5	6	6			No MS2	738113	1.31035e+06	1.71368e+06	728635	978996	1.5554e+06	654702	670111	584842	558263	900230	580064	538646	805569	657768	512537	654178	692428	1.36026e+06	807696	701068	794100	985311	579592	1.0578e+06	674427	614878	746735	558758
565	Benzoic acid	C7 H6 O2	Full match	No results	Full match	Full match		122.037	9.028	3.93967e+06	7	0	13	Superpathway of aromatic compound degradation via 2-oxopent-4-enoate;Superpathway of aromatic compound degradation via 3-oxoadipate;Other	5	12	12			DDA for preferred ion	2.54768e+06	2.50851e+06	2.77382e+06	1.58883e+06	2.7886e+06	2.41716e+06	1.26771e+06	1.49256e+06	2.21313e+06	2.08735e+06	2.11958e+06	2.03843e+06	2.0355e+06	2.18118e+06	1.37226e+06	1.60423e+06	1.6293e+06	1.88611e+06	2.20099e+06	1.87055e+06	1.66957e+06	1.63671e+06	2.77269e+06	1.45847e+06	2.0048e+06	1.54331e+06	2.14843e+06	3.99308e+06	1.97949e+06
566	2-(8-Hydroxy-4a,8-dimethyldecahydro-2-naphthalenyl)acrylic acid	C15 H24 O3	No match	Invalid mass	No match	No match		234.162	15.258	4.43428e+07	73	0	1	Other	5	7	6			DDA for preferred ion	2.99952e+07	4.02748e+07	4.56704e+07	3.85274e+07	4.25251e+07	3.61036e+07	2.13787e+07	3.02205e+07	3.36832e+07	3.18603e+07	3.28065e+07	2.64051e+07	2.51929e+07	3.00452e+07	2.62609e+07	2.52676e+07	3.65597e+07	3.13036e+07	3.45669e+07	2.63842e+07	2.72123e+07	2.5068e+07	4.86241e+07	2.79866e+07	4.63536e+07	3.55047e+07	3.20084e+07	2.94161e+07	3.65888e+07
567	DIHYDROCONIFERIN	C16 H24 O8	Full match	No results	No results	Full match		344.147	9.563	5.38758e+06	3	0	0		5	7	6			DDA for preferred ion	3.71951e+06	4.44581e+06	3.10081e+06	2.35937e+06	4.32254e+06	4.81969e+06	6.1072e+06	3.3797e+06	3.34577e+06	3.60198e+06	3.58943e+06	2.43147e+06	3.81495e+06	2.78018e+06	3.15239e+06	4.06905e+06	2.76774e+06	3.49627e+06	3.06722e+06	2.52388e+06	2.65222e+06	2.749e+06	2.88451e+06	3.11194e+06	4.19697e+06	2.91732e+06	2.70203e+06	2.94004e+06	2.02484e+06
568	N-lauroylglycine	C14 H27 N O3	Full match	No results	No results	Full match		257.199	14.172	2.35659e+06	1	0	0		5	8	8			DDA for preferred ion	1.00698e+06	1.15011e+06	2.40381e+06	640276	2.0519e+06	882805	628396	783205	814970	585630	780273	836990	609703	529730	649883	718754	986058	775847	948128	826476	606807	686559	1.0266e+06	587114	1.29659e+06	620193	542931	655602	529762
569	Hexitol	C6 H14 O6	Full match	No results	Full match	Full match		182.079	7.651	1.84271e+06	11	0	1	Other	5	5	5			DDA for preferred ion	2.26148e+06	1.94653e+06	714159	1.08281e+06	1.18956e+06	1.05843e+06	695083	943272	804882	909075	705115	651479	638998	785087	617239	762835	676145	998217	866044	643947	500808	757729	837632	843087	1.06018e+06	489942	597557	551250	626222
570	8-[(Aminomethyl)sulfanyl]-6-sulfanyloctanoic acid	C9 H19 N O2 S2	Full match	No results	No results	Not the top hit		237.086	10.575	1.99629e+07	20	0	0		5	7	3			DDA for preferred ion	720454	1.2742e+06	7.49196e+06	1.09914e+06	2.1152e+07	4.56756e+06	1.82141e+06	3.815e+06	1.85056e+06	1.02167e+06	2.1396e+06	1.52357e+06	2.49073e+06	1.54451e+06	2.01511e+06	2.7659e+06	2.21554e+06	4.67211e+06	1.9634e+06	2.14e+06	1.68098e+06	2.71549e+06	3.75649e+06	959287	1.41168e+07	291029	1.13588e+06	549414	590545
571		C9 H19 N5 O6 P2	Full match	No results	No results	No results		355.08	1.242	4.78988e+06	0	0	0		5	3	3			DDA for preferred ion	4.66102e+06	7.52489e+06	2.74029e+06	4.17577e+06	3.37542e+06	3.70033e+06	3.61737e+06	3.9621e+06	3.68244e+06	3.53592e+06	3.35957e+06	4.63411e+06	3.58444e+06	4.49015e+06	3.80018e+06	3.86772e+06	3.23369e+06	3.38574e+06	2.86061e+06	3.10721e+06	3.21497e+06	2.67048e+06	2.67813e+06	2.40414e+06	2.4064e+06	3.34967e+06	2.95714e+06	3.50476e+06	3.28015e+06
572	2-[(3E,7E)-4,8,12-Trimethyl-3,7,11-tridecatrien-1-yl]-6-chromanol	C25 H36 O2	Full match	No results	No results	Full match		368.271	17.817	3.14077e+06	3	0	0		5	19	12			DDA for preferred ion	2.3928e+06	3.25514e+06	1.94538e+06	3.96008e+06	2.71322e+06	3.11373e+06	1.89013e+06	2.76657e+06	2.24926e+06	2.31549e+06	1.95861e+06	1.97713e+06	2.00617e+06	2.35298e+06	2.35012e+06	1.80574e+06	2.05922e+06	2.39051e+06	2.10984e+06	2.63986e+06	1.61977e+06	2.1384e+06	1.99707e+06	1.89019e+06	2.53125e+06	1.79781e+06	2.16262e+06	2.00789e+06	2.3331e+06
573		C26 H45 N9 O2	Full match	No results	No results	No results		515.368	7.782	742998	0	0	0		5	9	6			No MS2	250930	466698	562211	442935	355737	899145	304018	333161	411987	301868	403339	272722	233082	305440	251879	201707	266820	266652	708911	341352	261770	300490	406626	271136	492563	302797	189950	250741	239112
574		C24 H44 N4 O4	Full match	No results	No results	No results		452.337	8.735	3.04462e+08	0	0	0		5	6	6			DDA for other ion	2.40873e+08	1.52876e+08	3.12103e+08	1.14967e+08	2.67109e+08	1.91778e+08	9.05929e+07	1.40337e+08	1.53825e+08	2.71547e+08	1.18484e+08	1.7908e+08	1.50895e+08	1.13193e+08	1.35624e+08	1.79978e+08	1.10596e+08	1.10268e+08	1.59411e+08	1.33536e+08	1.5667e+08	1.39884e+08	2.13858e+08	1.50074e+08	1.92533e+08	1.8538e+08	1.643e+08	1.32218e+08	1.7813e+08
575			No results	No results	No results	No results		555.726	0.139	4.17046e+07	0	0	0		5	13	10			DDA for preferred ion	1.77286e+07	2.97299e+07	4.55759e+07	2.24508e+07	1.69048e+07	1.98377e+07	1.57486e+07	1.16702e+07	2.41286e+07	1.89401e+07	1.67695e+07	1.56688e+07	1.3448e+07	1.64061e+07	1.37743e+07	2.06255e+07	1.53509e+07	1.73358e+07	9.60914e+06	1.44753e+07	1.56207e+07	2.16412e+07	1.01008e+07	2.01135e+07	2.45834e+07	1.56292e+07	1.41799e+07	1.39308e+07	1.35966e+07
576		C12 H34 N7 O4 P	Full match	No results	No results	No results		371.242	8.219	802518	0	0	0		5	7	6			No MS2	343672	280013	515042	349990	432288	915180	206250	244455	332489	310656	298044	291116	345205	242613	265419	274426	233262	219627	713960	295283	252063	261729	335313	256393	375157	451374	278631	233056	240320
577		C3 H5 Cl N2 O3 P4	Full match	No results	No results	No results		275.894	1.236	1.71828e+06	0	0	0		5	13	11			DDA for preferred ion	1.00886e+06	984268	1.24188e+06	1.5056e+06	739707	1.20981e+06	614876	790058	726145	979849	394575	636717	845773	704660	629720	955457	854746	1.09695e+06	542199	707321	872570	1.507e+06	585368	1.52652e+06	2.09843e+06	460622	903798	637258	557401
578		C12 H22 N2 O3	Full match	No results	No results	No results		242.163	9.868	3.03183e+06	0	0	0		5	11	8			DDA for preferred ion	680967	1.28178e+06	1.74309e+06	1.1521e+06	946103	3.72928e+06	581971	735305	1.1371e+06	486849	783042	587473	561715	941055	860073	590142	732883	774609	1.96762e+06	952821	612485	781836	1.02399e+06	717409	1.4196e+06	802274	514681	771012	608977
579		C16 H22 N5 O13 P	Full match	No results	No results	No results		523.095	2.13	2.2504e+07	0	0	0		5	8	8			DDA for preferred ion	1.32268e+07	9.27806e+06	1.53627e+07	1.07849e+07	1.68539e+07	1.79034e+07	5.5447e+06	5.98305e+06	8.69916e+06	1.05522e+07	5.74038e+06	8.61753e+06	4.97283e+06	7.17462e+06	5.78956e+06	8.69299e+06	6.09504e+06	1.17984e+07	1.11803e+07	9.74096e+06	9.70139e+06	1.63482e+07	1.06547e+07	8.68384e+06	1.31094e+07	1.59546e+07	1.82103e+07	1.58339e+07	2.49542e+07
580		C4 H16 P6	Full match	No results	No results	No results		249.968	1.137	6.06773e+07	0	0	0		5	6	5			DDA for preferred ion	5.35926e+07	5.96992e+07	5.08722e+07	4.95043e+07	3.45844e+07	5.74166e+07	3.03992e+07	4.38301e+07	4.23906e+07	4.95844e+07	3.14742e+07	3.1635e+07	4.25114e+07	3.51368e+07	3.40467e+07	4.33765e+07	4.2134e+07	5.502e+07	3.17171e+07	3.56764e+07	3.34609e+07	6.01013e+07	3.91467e+07	5.03724e+07	7.73485e+07	3.21838e+07	3.16691e+07	3.75047e+07	3.79306e+07
581		C8 H17 N3 O6 P4	Full match	No results	No results	No results		375.006	1.126	5.42539e+06	0	0	0		5	12	12			No MS2	6.18727e+06	5.86887e+06	5.19762e+06	5.76068e+06	5.34561e+06	5.80358e+06	4.89993e+06	4.96541e+06	4.13094e+06	4.26018e+06	4.70617e+06	3.97245e+06	5.19604e+06	5.80609e+06	4.51229e+06	1.14085e+06	5.27999e+06	4.87716e+06	4.17517e+06	4.35228e+06	5.48423e+06	3.84656e+06	4.14729e+06	4.02462e+06	3.92982e+06	4.45705e+06	3.77413e+06	5.38075e+06	4.06709e+06
582		C14 H6 N3 O4 P	Full match	No results	No results	No match		311.009	6.667	1.43365e+07	1	0	0		5	10	3			DDA for preferred ion	1.29969e+07	2.48513e+07	1.26869e+07	1.3002e+07	1.20225e+07	1.22182e+07	6.75481e+06	9.10874e+06	7.92756e+06	8.98646e+06	1.35266e+07	8.22607e+06	8.90743e+06	8.78338e+06	8.82661e+06	9.31925e+06	9.54808e+06	9.84708e+06	8.97524e+06	9.71976e+06	7.54465e+06	9.52729e+06	1.15444e+07	7.77388e+06	6.7533e+06	7.57448e+06	1.06562e+07	6.08524e+06	7.87536e+06
583		C12 H24 N2 O5	Full match	No results	No results	No results		276.169	7.248	833888	0	0	0		5	3	3			No MS2	220205	321580	498058	310843	339759	957324	173517	217623	329874	201951	251967	192835	234036	223000	205271	159330	193687	210824	781723	273542	203218	199360	330474	157566	362665	340195	168835	215477	198275
584		C6 H4 O2 P4	Full match	No results	No results	No results		231.916	1.03	5.84893e+06	0	0	0		5	14	12			DDA for preferred ion	6.85463e+06	5.99394e+06	4.51499e+06	3.6761e+06	4.04646e+06	3.60966e+06	3.33026e+06	3.60475e+06	3.90619e+06	3.92639e+06	3.60504e+06	2.91027e+06	3.55267e+06	3.57359e+06	4.35886e+06	4.02677e+06	3.26651e+06	4.0381e+06	1.80854e+06	2.4971e+06	3.05236e+06	4.45617e+06	3.12222e+06	5.22076e+06	7.7412e+06	3.53948e+06	3.54442e+06	3.57569e+06	4.4156e+06
585		C6 H2 O3 S3	Full match	No results	No results	No results		217.917	1.489	3.92186e+06	0	0	0		5	20	19			No MS2	2.96154e+06	1.84788e+06	2.02344e+06	1.87046e+06	1.38262e+06	2.41965e+06	836533	1.32562e+06	753727	1.67078e+06	714958	228733	1.09559e+06	1.00018e+06	1.3812e+06	3.22625e+06	1.38514e+06	3.1434e+06	409171	1.17526e+06	948616	4.6548e+06	1.63775e+06	4.25925e+06	2.58367e+06	393115	1.0465e+06	856595	1.1445e+06
586	p-Toluenesulfonic acid	C7 H8 O3 S	Full match	No results	No results	Full match		172.019	7.412	4.87216e+08	1	0	0		5	1	1			DDA for preferred ion	428623	222615	2.06036e+06	960006	2.68772e+06	1.17881e+06	650875	4.25612e+08	469111	1.16983e+06	726285	580298	891620	141154	245373	652045	620698	4.36829e+06	94739.8	984067	574244	221121	3.99539e+06	974684	8.6087e+06	176075	228707	5.00999e+08	245030
587		C28 H50 N5 O5 P	Full match	No results	No results	No results		567.354	14.978	3.14983e+07	0	0	0		5	3	1			DDA for preferred ion	3.57011e+07	4.94299e+07	2.8957e+07	3.53402e+07	2.76516e+07	3.22929e+07	3.01397e+07	1.90739e+07	3.36379e+07	2.08998e+07	3.36499e+07	3.01258e+07	2.57931e+07	2.53841e+07	2.99896e+07	3.35254e+07	3.15842e+07	1.99648e+07	2.43458e+07	2.46758e+07	2.4815e+07	2.13132e+07	2.5772e+07	2.423e+07	1.92357e+07	2.11092e+07	1.81194e+07	1.49286e+07	2.58465e+07
588		C23 H49 N9 O6 P2	Full match	No results	No results	No results		609.326	14.58	1.45522e+06	0	0	0		5	12	10			No MS2	1.25611e+06	1.23967e+06	937236	1.3529e+06	1.29717e+06	1.12965e+06	1.07594e+06	932724	1.10224e+06	991575	1.14308e+06	1.27033e+06	1.02699e+06	980128	1.03328e+06	1.59129e+06	1.16527e+06	911385	857582	912540	1.17917e+06	776826	897834	1.09245e+06	730087	947550	1.13199e+06	1.33894e+06	1.09728e+06
589		C5 H2 N4 O3	Full match	No results	No results	No results		166.013	1.434	5.42771e+06	0	0	0		5	19	19			DDA for preferred ion	6.72679e+06	3.3288e+06	4.76383e+06	3.05917e+06	3.15711e+06	1.48759e+06	2.87063e+06	2.02651e+06	2.24089e+06	2.90261e+06	3.35757e+06	3.76872e+06	2.07106e+06	2.29926e+06	4.15541e+06	2.4457e+06	2.91034e+06	1.4769e+06	3.17175e+06	2.79418e+06	1.69242e+06	1.27818e+06	2.74668e+06	1.96089e+06	1.43499e+06	2.44851e+06	1.46352e+06	2.35822e+06	1.55034e+06
590		C8 H18 O8	Full match	No results	No results	No results		242.099	1.173	3.90538e+06	0	0	0		5	13	9			DDA for preferred ion	4.05739e+06	5.38309e+06	2.39387e+06	3.88455e+06	2.20671e+06	3.0462e+06	3.09662e+06	3.04712e+06	2.18601e+06	2.86162e+06	2.8805e+06	2.30231e+06	3.12628e+06	3.1531e+06	2.61316e+06	4.29113e+06	4.26857e+06	4.71836e+06	1.90587e+06	2.38724e+06	2.64979e+06	2.95564e+06	2.28292e+06	3.70952e+06	3.49613e+06	1.53003e+06	1.6462e+06	1.91378e+06	1.59267e+06
591			No results	No results	No results	No results		197.892	1.534	1.43632e+07	0	0	0		5	14	14			DDA for preferred ion	1.27363e+07	1.18037e+07	5.74013e+06	8.41747e+06	7.64971e+06	5.92511e+06	1.60346e+07	8.09402e+06	7.7345e+06	3.94813e+06	4.77126e+06	1.66713e+06	6.08054e+06	5.04641e+06	4.79161e+06	7.62538e+06	7.2588e+06	1.31277e+07	2.98772e+06	5.63263e+06	4.9379e+06	8.77422e+06	6.04525e+06	1.36206e+07	1.51753e+07	2.69632e+06	4.62495e+06	4.55122e+06	4.89991e+06
592			No results	No results	No results	No results		173.03	1.192	3.39027e+07	0	0	0		5	7	4			DDA for preferred ion	3.42322e+07	5.66897e+07	2.58351e+07	2.94597e+07	2.60568e+07	2.78815e+07	2.34904e+07	2.4723e+07	1.86412e+07	2.17711e+07	2.33871e+07	1.89087e+07	2.1415e+07	1.95113e+07	1.63188e+07	2.06324e+07	2.62527e+07	2.47318e+07	2.16721e+07	1.84856e+07	1.70422e+07	2.29296e+07	2.00691e+07	2.16521e+07	1.9446e+07	1.61873e+07	1.60474e+07	1.51749e+07	1.73884e+07
593		C5 H2 N7 O3 P	Full match	No results	No results	No results		238.996	1.217	1.40162e+07	0	0	0		5	12	12			DDA for preferred ion	1.43947e+07	1.25225e+07	1.3683e+07	1.51207e+07	1.03292e+07	1.42576e+07	1.08224e+07	9.80843e+06	8.87299e+06	8.24123e+06	1.07471e+07	1.14616e+07	1.10898e+07	1.3069e+07	1.07741e+07	1.06583e+07	1.04008e+07	9.79185e+06	1.01982e+07	9.47603e+06	8.96629e+06	1.04702e+07	1.02976e+07	1.01517e+07	5.73033e+06	9.40941e+06	9.24439e+06	6.75425e+06	5.87283e+06
594			No results	No results	No results	No results		789.776	1.137	1.93627e+06	0	0	0		5	16	15			No MS2	1.22761e+06	1.20829e+06	1.30415e+06	1.07794e+06	839669	1.42876e+06	712301	1.20125e+06	1.04448e+06	1.40809e+06	685442	684914	983929	811227	762915	1.14113e+06	1.01105e+06	1.37296e+06	460302	828393	794462	1.96105e+06	947483	1.22909e+06	2.40743e+06	657969	894612	916895	938426
595		C2 H3 N2 O3 P	Full match	No results	No results	No results		133.988	1.033	2.43512e+06	0	0	0		5	5	5			No MS2	2.1867e+06	3.08584e+06	1.32661e+06	1.69691e+06	1.82736e+06	1.83413e+06	1.46345e+06	1.69438e+06	1.64539e+06	1.75666e+06	1.53245e+06	1.0867e+06	1.32811e+06	1.41003e+06	1.28395e+06	1.93179e+06	1.44173e+06	2.07889e+06	895942	1.2297e+06	1.34565e+06	1.86823e+06	1.32492e+06	2.30898e+06	3.21656e+06	1.35841e+06	1.3394e+06	1.02217e+06	1.85383e+06
596		C3 H5 N O8 P4 S	Full match	No results	No results	No results		338.868	0.054	1.40612e+07	0	0	0		5	14	13			No MS2	5.74274e+06	6.01588e+06	4.11479e+06	5.24847e+06	4.12477e+06	5.25867e+06	3.79649e+06	3.53831e+06	1.25728e+07	8.04397e+06	1.51724e+07	4.12904e+06	3.31052e+06	4.81628e+06	3.78852e+06	5.18723e+06	4.1998e+06	4.58127e+06	3.4512e+06	3.8534e+06	3.81788e+06	1.05476e+07	3.09096e+06	7.78323e+06	7.25803e+06	5.85964e+06	4.42036e+06	3.91656e+06	4.13467e+06
597		C23 H24 N9 P	Full match	No results	No results	No match		457.188	8.35	3.93629e+06	1	0	0		5	3	1			DDA for preferred ion	2.97669e+06	982354	4.05585e+06	906552	3.56732e+06	1.56678e+06	967351	1.49993e+06	1.4645e+06	3.96296e+06	1.24799e+06	3.6266e+06	3.84063e+06	1.0652e+06	1.54079e+06	3.89216e+06	1.2554e+06	1.29168e+06	1.75525e+06	1.56702e+06	1.75298e+06	1.24532e+06	2.18945e+06	1.48977e+06	1.87321e+06	3.38126e+06	2.84935e+06	1.88086e+06	1.77075e+06
598	2,2'-Methylenebis(4-methyl-6-tert-butylphenol)	C23 H32 O2	Full match	Full match	No results	Partial match		340.24	17.423	3.07054e+07	6	0	0		5	22	18			DDA for preferred ion	2.52597e+07	2.3186e+07	1.88549e+07	1.22473e+07	1.55382e+07	1.85011e+07	5.88885e+06	1.31163e+07	2.14757e+07	1.99153e+07	8.80915e+06	1.5611e+07	2.26045e+07	1.13558e+07	1.47307e+07	1.10273e+07	2.33277e+07	1.47663e+07	3.38079e+07	1.11403e+07	2.06708e+07	1.15571e+07	1.23806e+06	1.57767e+07	5.28588e+07	1.54265e+07	1.60194e+07	2.73358e+07	2.08617e+07
599		C38 H71 N10 O2 P3	Full match	No results	No results	No match		792.497	9.195	3.91362e+06	4	0	0		5	11	11			DDA for preferred ion	3.75747e+06	3.82443e+06	3.29694e+06	3.33856e+06	3.79477e+06	4.49423e+06	2.24303e+06	2.92817e+06	2.65991e+06	3.24167e+06	1.02627e+06	2.60485e+06	1.99731e+06	2.83175e+06	2.97349e+06	3.05707e+06	2.82992e+06	2.91942e+06	3.68277e+06	2.07729e+06	2.53085e+06	2.6717e+06	2.90787e+06	2.85891e+06	3.49115e+06	3.03977e+06	2.68512e+06	2.42818e+06	2.23102e+06
600		C14 H25 N O3	Full match	No results	No results	No results		255.184	11.671	3.76137e+06	0	0	0		5	13	13			DDA for preferred ion	817683	1.64668e+06	1.34922e+06	308483	728022	1.12783e+06	596501	1.95583e+06	569354	1.69339e+06	1.75356e+06	843557	926209	593943	423607	423669	970991	763775	493661	579991	372628	1.08431e+06	4.67761e+06	845089	857820	3.60293e+06	475795	1.42917e+06	2.32853e+06
601		C5 H20 N9 O4 P3 S2	Full match	No results	No match	No match		427.03	2.08	2.33275e+06	5	0	167	Superpathway of purine nucleotide salvage;Superpathway of chorismate metabolism;Methanobacterium thermoautotrophicum biosynthetic metabolism;Superpathway of butirocin biosynthesis;Superpathway of histidine, purine, and pyrimidine biosynthesis;Superpathway of glycolysis, pyruvate dehydrogenase, TCA, and glyoxylate bypass;Superpathway of aromatic amino acid biosynthesis;Superpathway of cytosolic gl…	5	16	16			No MS2	1.1568e+06	1.27604e+06	1.04875e+06	822205	695616	1.08037e+06	486500	652922	1.03833e+06	654280	344722	401448	493995	805339	640319	983813	717275	954426	858397	698780	613222	832379	728152	1.27964e+06	2.99948e+06	1.42585e+06	713617	1.05888e+06	1.5074e+06
602		C5 H10 N O6 P5 S	Full match	No results	No results	No results		366.891	1.064	2.60546e+06	0	0	0		5	16	15			DDA for preferred ion	155384	178279	193585	172008	284820	278207	104850	60993.6	144324	143699	97515.9	73670.3	130279	150984	53564	181913	107148	169422	3.50351e+06	73427.5	80847.3	200183	136163	136513	519244	193849	160566	212385	141767
603		C20 H27 N7 O13 P2	Full match	No results	No results	No results		635.115	6.57	1.93106e+06	0	0	0		5	8	8			DDA for preferred ion	773651	2.18492e+06	484319	863953	687957	504135	2.11548e+06	1.88288e+06	779004	767621	1.45593e+06	884531	521473	842698	999202	2.03741e+06	1.04824e+06	992515	332807	851087	711800	207402	360096	855812	1.64255e+06	590135	582062	351263	969659
604		C16 H23 N5 O5 P2	Full match	No results	No results	No results		427.117	7.27	1.36902e+07	0	0	0		5	11	8			DDA for preferred ion	1.04593e+07	1.57156e+07	1.47011e+07	1.14573e+07	7.48112e+06	1.12047e+07	4.45267e+06	5.40886e+06	4.79958e+06	7.16443e+06	5.28726e+06	6.01871e+06	3.40701e+06	3.33719e+06	3.88178e+06	6.7508e+06	4.0754e+06	3.81308e+06	7.85612e+06	8.2927e+06	7.11741e+06	9.80246e+06	9.47116e+06	8.3764e+06	7.87319e+06	1.09736e+07	1.08688e+07	9.7843e+06	1.17486e+07
605		C26 H48 N5 O5 P	Full match	No results	No results	No results		541.338	14.584	3.52343e+07	0	0	0		5	19	19			DDA for preferred ion	3.75473e+07	3.91425e+07	2.92035e+07	3.67521e+07	3.21533e+07	3.24905e+07	2.78471e+07	1.88497e+07	2.25925e+07	2.66546e+07	3.16688e+07	3.34112e+07	2.69498e+07	2.62675e+07	2.79729e+07	3.80668e+07	2.66157e+07	1.995e+07	2.09588e+07	2.8056e+07	2.73135e+07	2.00063e+07	2.441e+07	2.65683e+07	1.60722e+07	2.2792e+07	1.87368e+07	2.49127e+07	2.57554e+07
606	1872050	C12 H23 N O3	Full match	No results	No results	Full match		229.168	10.725	3.33617e+07	1	0	0		5	7	7			DDA for preferred ion	6.50988e+06	1.32634e+07	1.0094e+07	4.16663e+06	8.71247e+06	8.20547e+06	6.12095e+06	1.38389e+07	5.73418e+06	1.37209e+07	1.30256e+07	7.79245e+06	7.30067e+06	4.35786e+06	3.36323e+06	5.0055e+06	8.19123e+06	6.12897e+06	4.65107e+06	4.79236e+06	3.61488e+06	8.80038e+06	4.05077e+07	7.66424e+06	7.3125e+06	2.78734e+07	4.08958e+06	1.09082e+07	1.85056e+07
607	Medrogestone	C23 H32 O2	Full match	No results	No results	Full match		340.24	17.442	3.77088e+07	6	0	0		4	16	14			DDA for preferred ion	2.57512e+07	2.72694e+07	2.37933e+07	1.26277e+07	1.60798e+07	1.91367e+07	6.85673e+06	1.51979e+07	2.52416e+07	2.39433e+07	1.0468e+07	1.86555e+07	2.23023e+07	1.12524e+07	2.00057e+07	1.32793e+07	2.34069e+07	1.48767e+07	3.56209e+07	1.02124e+07	1.90534e+07	1.34911e+07	1.11895e+06	1.81259e+07	5.63748e+07	1.65289e+07	1.71931e+07	3.00225e+07	2.28673e+07
608		C3 H5 N O6 S	Full match	No results	No results	No results		182.984	1.146	1.83643e+06	0	0	0		5	10	6			No MS2	2.03084e+06	2.09324e+06	1.85195e+06	1.80343e+06	1.39567e+06	2.14957e+06	1.28885e+06	1.53095e+06	1.49468e+06	1.70271e+06	1.28145e+06	1.30632e+06	1.46464e+06	1.39817e+06	1.40873e+06	1.70456e+06	1.63593e+06	1.85784e+06	1.35253e+06	1.44116e+06	1.42279e+06	1.96113e+06	1.43442e+06	1.8486e+06	2.16942e+06	1.16834e+06	1.32691e+06	1.27914e+06	1.40137e+06
609		C5 H11 N O3 S2	Full match	No results	No results	No results		197.018	7.868	4.12128e+06	0	0	0		5	6	2			DDA for preferred ion	582285	632660	1.38871e+06	481485	4.95614e+06	1.21873e+06	682547	844379	506204	344584	598106	449049	788468	481871	400039	665083	614813	946554	841304	572503	511380	754843	1.50482e+06	616547	1.17604e+06	151163	412419	211889	243730
610		C9 H17 Cl N5 O2 P	Full match	No results	No results	No results		293.08	1.249	6.6258e+06	0	0	0		5	5	5			DDA for preferred ion	5.5313e+06	1.04571e+07	3.58223e+06	3.95467e+06	3.24941e+06	4.29585e+06	2.43608e+06	3.51709e+06	5.05827e+06	4.89726e+06	3.15251e+06	4.25684e+06	3.34082e+06	4.31463e+06	3.83671e+06	3.83904e+06	3.508e+06	3.87558e+06	3.07756e+06	3.18678e+06	3.0405e+06	3.60802e+06	2.64618e+06	3.01086e+06	4.72299e+06	3.86857e+06	4.08627e+06	3.58286e+06	4.59199e+06
611		C6 H23 N5 P4	Full match	No results	No results	No results		289.091	1.377	1.80343e+06	0	0	0		5	15	10			No MS2	1.24295e+06	2.6247e+06	1.31138e+06	953913	1.46229e+06	840438	1.33279e+06	1.36356e+06	798477	1.26514e+06	1.25581e+06	1.25805e+06	1.6058e+06	861878	1.11417e+06	836365	1.10264e+06	1.18301e+06	933469	688033	1.46663e+06	962667	1.19182e+06	781941	811918	565144	1.1341e+06	1.13169e+06	967166
612	glu-ser	C8 H14 N2 O6	Full match	No results	No results	Full match		234.085	1.326	8.00594e+06	5	0	0		5	5	5			DDA for preferred ion	6.3946e+06	7.19192e+06	5.60038e+06	6.57378e+06	4.70088e+06	5.96792e+06	4.31625e+06	7.6272e+06	6.98256e+06	3.50847e+06	8.70123e+06	4.41922e+06	5.48024e+06	4.29863e+06	4.59546e+06	5.10705e+06	4.86804e+06	3.52501e+06	7.33074e+06	4.58678e+06	5.10728e+06	3.22986e+06	4.59397e+06	4.30018e+06	3.50043e+06	7.38335e+06	6.46592e+06	2.4839e+06	4.75515e+06
613	acetic acid geranyl ester	C12 H20 O2	Full match	No results	No results	Full match		196.146	13.626	3.04679e+07	29	0	0		5	4	4			DDA for preferred ion	1.7997e+07	1.77494e+07	3.08197e+07	1.68642e+07	2.32072e+07	2.32806e+07	1.27267e+07	1.59355e+07	2.58658e+07	1.86794e+07	1.84379e+07	1.91761e+07	1.38461e+07	1.56191e+07	1.58953e+07	1.5439e+07	1.45467e+07	1.56332e+07	1.64863e+07	1.9183e+07	1.23952e+07	1.41179e+07	2.4976e+07	1.32293e+07	1.69295e+07	1.87894e+07	1.26211e+07	1.72636e+07	1.3617e+07
614		C19 H24 N10 O4	Full match	No results	No results	No results		456.197	7.067	7.53643e+06	0	0	0		5	9	7			DDA for preferred ion	5.91474e+06	4.06861e+06	5.45812e+06	7.35801e+06	7.3144e+06	7.58194e+06	5.46674e+06	4.628e+06	4.3569e+06	4.57742e+06	6.28309e+06	5.65751e+06	5.34107e+06	5.75455e+06	6.40385e+06	5.2104e+06	5.17257e+06	5.25451e+06	3.88692e+06	5.30872e+06	5.15082e+06	4.56365e+06	4.67885e+06	5.17333e+06	4.06465e+06	5.75223e+06	7.33034e+06	5.7756e+06	5.81097e+06
615		C3 H2 Cl N O8 S3	Full match	No results	No results	No results		310.864	0.82	1.83908e+07	0	0	0		5	24	18			No MS2	1.53203e+07	1.85577e+07	1.75612e+07	1.30879e+07	1.78813e+07	1.19094e+07	1.27339e+07	1.42984e+07	1.78323e+07	1.39034e+07	1.42873e+07	1.14067e+07	1.13853e+07	1.47149e+07	1.31944e+07	1.09988e+07	1.54771e+07	1.47729e+07	1.462e+07	9.12536e+06	7.64369e+06	1.20982e+07	1.31265e+07	1.23723e+07	1.29818e+07	1.60072e+07	9.43895e+06	1.20653e+07	8.7452e+06
616			No results	No results	No results	No results		551.736	0.085	2.03422e+07	0	0	0		5	14	12			No MS2	1.92317e+07	2.26415e+07	1.61785e+07	2.09705e+07	2.07023e+07	1.84337e+07	1.0036e+07	1.07039e+07	2.35617e+07	1.87804e+07	1.37053e+07	1.52869e+07	1.31879e+07	1.57893e+07	1.32182e+07	1.98527e+07	1.47808e+07	1.64562e+07	9.61622e+06	1.44627e+07	1.5413e+07	1.98483e+07	1.0738e+07	1.99804e+07	2.49824e+07	1.60011e+07	1.62266e+07	1.41721e+07	1.38747e+07
617		C2 H4 N2 P2 S	Full match	No results	No results	No results		149.957	1.031	2.15285e+06	0	0	0		5	7	5			No MS2	1.99423e+06	2.84561e+06	1.29331e+06	1.78263e+06	1.85798e+06	1.83503e+06	1.46723e+06	1.59424e+06	1.62706e+06	1.72637e+06	1.50124e+06	1.22193e+06	1.5528e+06	1.52063e+06	1.23716e+06	1.86346e+06	1.61573e+06	2.0077e+06	796511	1.22657e+06	1.30899e+06	1.8191e+06	1.45528e+06	2.16474e+06	2.66472e+06	1.16797e+06	1.40429e+06	977156	1.75435e+06
618		C7 H18 N O6 P	Full match	No results	No results	No results		243.087	1.245	7.05196e+06	0	0	0		5	10	9			DDA for other ion	4.4587e+06	1.08208e+07	3.19111e+06	3.60433e+06	2.66772e+06	3.45148e+06	3.01868e+06	2.78653e+06	3.82094e+06	4.10973e+06	2.93763e+06	3.11232e+06	2.3213e+06	3.7616e+06	2.84952e+06	2.52484e+06	3.24586e+06	2.39317e+06	2.63915e+06	2.42714e+06	2.68891e+06	2.80644e+06	2.65467e+06	2.12212e+06	3.31682e+06	3.12968e+06	2.53128e+06	3.18176e+06	3.28924e+06
619		C2 H8 N O7 P	Full match	No results	No results	No results		189.004	1.192	1.07042e+07	0	0	0		5	22	17			DDA for preferred ion	1.3032e+07	1.84151e+07	6.62608e+06	1.16459e+07	9.44179e+06	7.92898e+06	7.82527e+06	1.05409e+07	5.71372e+06	5.93703e+06	1.13785e+07	9.6083e+06	5.92228e+06	6.61939e+06	7.43571e+06	8.1497e+06	8.00441e+06	1.08101e+07	7.08127e+06	8.40687e+06	7.65454e+06	4.92233e+06	9.69794e+06	8.16787e+06	3.02249e+06	7.4673e+06	6.49761e+06	4.37797e+06	6.80223e+06
620			No results	No results	No results	No results		147.929	19.537	1.10044e+07	0	0	0		5	17	16			No MS2	1.00211e+07	1.33897e+07	8.97142e+06	1.13542e+07	9.52084e+06	9.58206e+06	6.57517e+06	6.57988e+06	8.50559e+06	8.73821e+06	5.27039e+06	5.67264e+06	5.26277e+06	9.59459e+06	4.98765e+06	1.07248e+07	6.75753e+06	5.87311e+06	9.50631e+06	9.523e+06	4.66894e+06	7.86562e+06	6.58485e+06	6.84476e+06	6.5135e+06	7.52914e+06	5.63274e+06	1.04422e+07	4.3008e+06
621		C13 H20 O4	Full match	No results	No results	No results		240.136	13.627	1.65859e+08	0	0	0		5	2	2			DDA for preferred ion	9.85131e+07	9.3662e+07	1.65414e+08	9.08824e+07	1.1541e+08	1.26447e+08	6.77249e+07	8.42172e+07	1.22422e+08	9.76724e+07	1.03273e+08	9.70054e+07	7.25738e+07	8.60007e+07	8.52618e+07	8.61964e+07	7.96321e+07	7.04203e+07	8.47864e+07	1.06318e+08	7.28131e+07	7.46905e+07	1.38684e+08	7.58817e+07	9.87895e+07	1.10767e+08	6.8518e+07	9.68818e+07	7.75089e+07
622			No results	No results	No results	No results		109.943	0.054	824156	0	0	0		5	23	21			No MS2	853383	524550	359120	598391	434859	324638	676242	442299	1.05629e+06	488470	715903	511803	289115	282297	380370	320992	450181	449717	218943	280959	533537	410590	326347	394372	297166	433947	326618	308605	160343
623		C29 H33 N4 O2 P3 S	Full match	No results	No results	No match		594.155	6.669	4.03659e+06	1	0	0		5	6	5			DDA for preferred ion	3.01049e+06	6.28547e+06	3.28555e+06	2.11513e+06	1.7978e+06	1.54772e+06	1.7482e+06	1.17872e+06	1.10847e+06	1.06898e+06	1.38876e+06	1.62402e+06	1.47609e+06	1.73708e+06	2.06984e+06	2.13821e+06	1.70354e+06	1.58958e+06	1.91163e+06	2.22407e+06	1.64058e+06	1.94729e+06	2.19711e+06	1.84285e+06	1.12755e+06	1.3466e+06	1.51669e+06	879252	1.38871e+06
624		C29 H61 N P6	Full match	No results	No results	No results		609.326	14.846	5.31566e+06	0	0	0		5	14	5			DDA for preferred ion	3.53395e+06	5.29789e+06	4.98969e+06	6.0753e+06	5.85155e+06	5.59566e+06	4.4761e+06	3.59793e+06	3.75532e+06	3.8025e+06	4.84444e+06	4.53958e+06	4.22294e+06	4.31516e+06	4.9013e+06	4.91885e+06	5.77262e+06	4.66268e+06	4.20488e+06	4.24691e+06	3.99855e+06	3.55308e+06	3.94437e+06	4.4631e+06	3.55765e+06	4.21131e+06	3.729e+06	4.55671e+06	4.47051e+06
625	Sepiapterin	C9 H11 N5 O3	Full match	Full match	No results	Not the top hit		237.086	7.058	7.23734e+08	12	0	0		5	3	3			DDA for preferred ion	7.56603e+08	9.19426e+08	7.1255e+08	7.01358e+08	7.2468e+08	7.35185e+08	6.27816e+08	6.53439e+08	6.48792e+08	6.5497e+08	6.75793e+08	7.43289e+08	7.15079e+08	7.50653e+08	6.7551e+08	6.02453e+08	7.06474e+08	7.29929e+08	5.43494e+08	5.55259e+08	5.30537e+08	5.65536e+08	5.50925e+08	5.50195e+08	5.34887e+08	5.05881e+08	5.38301e+08	4.80249e+08	5.43314e+08
626		C6 H5 Cl N3 O9 P3	Full match	No results	No results	No results		390.894	1.03	2.26279e+06	0	0	0		5	6	3			DDA for preferred ion	2.67829e+06	3.22687e+06	1.77804e+06	1.81038e+06	1.75221e+06	1.92411e+06	1.28441e+06	1.77073e+06	1.86742e+06	1.99821e+06	1.54341e+06	1.22003e+06	1.44648e+06	1.59211e+06	1.58507e+06	2.13496e+06	1.55663e+06	2.34227e+06	209172	910115	1.34873e+06	2.20031e+06	1.47439e+06	2.51272e+06	3.22054e+06	1.41708e+06	1.63967e+06	1.16923e+06	2.13379e+06
627			No results	No results	No results	No results		174.933	15.554	1.2429e+06	0	0	0		5	16	15			DDA for preferred ion	352076	582924	969937	274208	634919	1.52101e+06	315087	391877	682509	564750	576614	409931	365529	375358	322269	399264	681666	410198	525647	455747	361321	465428	704897	356947	958313	553292	452018	452428	507910
628			No results	No results	No results	No results		155.071	13.627	3.33636e+06	0	0	0		5	6	5			DDA for preferred ion	2.20687e+06	2.11728e+06	3.41054e+06	1.94355e+06	2.59852e+06	2.54241e+06	1.4188e+06	1.6263e+06	2.64095e+06	2.00961e+06	2.04242e+06	1.89708e+06	1.47157e+06	1.67434e+06	1.73068e+06	1.701e+06	1.5193e+06	1.59762e+06	1.97708e+06	2.1444e+06	1.24959e+06	1.61718e+06	3.01541e+06	1.50321e+06	1.99876e+06	1.97365e+06	1.4803e+06	1.92293e+06	1.30688e+06
629		C9 H8 Cl N3 O18	Full match	No results	No results	No results		480.949	1.147	5.27212e+06	0	0	0		5	11	8			No MS2	5.7099e+06	6.21589e+06	5.56956e+06	6.19915e+06	5.56793e+06	6.43079e+06	4.40261e+06	4.88543e+06	4.03506e+06	4.91163e+06	4.20751e+06	3.53337e+06	4.97679e+06	5.20883e+06	4.05073e+06	4.01185e+06	4.83479e+06	5.12548e+06	3.31128e+06	4.39651e+06	4.61738e+06	5.36088e+06	4.34581e+06	4.80861e+06	3.95078e+06	3.32379e+06	3.39235e+06	4.64716e+06	3.80042e+06
630		C19 H19 N5 O6 P2	Full match	No results	No results	No results		475.081	6.665	4.84712e+06	0	0	0		5	1	1			DDA for preferred ion	5.11658e+06	7.63043e+06	4.63226e+06	3.47058e+06	3.23404e+06	2.86474e+06	2.17054e+06	2.28149e+06	2.27601e+06	2.19856e+06	2.12458e+06	2.88552e+06	2.77307e+06	2.33902e+06	2.7773e+06	2.191e+06	2.68744e+06	2.86781e+06	3.41995e+06	2.80781e+06	2.02031e+06	3.0076e+06	3.14185e+06	3.14089e+06	2.48802e+06	1.83791e+06	3.08952e+06	2.30258e+06	2.02407e+06
631	L-Threonic acid	C4 H8 O5	Full match	Full match	No results	Partial match		136.037	1.337	7.32326e+07	4	0	0		5	12	12			DDA for preferred ion	5.47278e+07	3.99433e+07	5.40861e+07	7.93067e+07	6.71629e+07	4.90591e+07	4.86292e+07	5.91218e+07	2.89207e+07	4.08434e+07	4.84596e+07	5.80074e+07	7.07041e+07	4.70366e+07	5.60268e+07	6.29582e+07	5.21279e+07	5.46784e+07	2.90287e+07	5.12274e+07	5.23682e+07	4.24821e+07	3.63957e+07	4.01039e+07	1.54778e+07	2.90966e+07	4.24234e+07	5.67897e+07	2.68502e+07
632		C15 H29 N O4 S	Full match	No results	No results	No match		319.182	12.969	2.36684e+07	1	0	0		5	3	3			DDA for preferred ion	2.42904e+07	9.04557e+06	2.36399e+07	2.31973e+07	1.91974e+07	2.65047e+07	1.40604e+07	1.35854e+07	1.09828e+07	1.68119e+07	1.65574e+07	1.70548e+07	1.31394e+07	1.51425e+07	1.64378e+07	2.38121e+07	1.54168e+07	1.34776e+07	1.65485e+07	2.05518e+07	1.08665e+07	1.90194e+07	1.29896e+07	2.16428e+07	1.05093e+07	8.79861e+06	9.18459e+06	2.7846e+06	1.47914e+07
633			No results	No results	No results	No results		254.064	1.258	1.8702e+06	0	0	0		4	25	5			No MS2	794172	2.53666e+06	602698	1.11587e+06	496814	610659	1.55196e+06	776715	477360	405988	1.10341e+06	911561	1.12579e+06	1.18574e+06	895995	1.1274e+06	875279	566482	728023	588583	535072	408045	532624	460669	615902	858919	1.00057e+06	582428	526435
634			No results	No results	No results	No results		203.019	1.216	1.43847e+07	0	0	0		5	11	11			DDA for other ion	1.41487e+07	1.38904e+07	1.32381e+07	1.54349e+07	1.05207e+07	1.39832e+07	1.19726e+07	1.0313e+07	8.8044e+06	8.65212e+06	1.20767e+07	1.1796e+07	1.14047e+07	1.30721e+07	1.1667e+07	1.12379e+07	1.06497e+07	1.03284e+07	1.09867e+07	1.03433e+07	9.57642e+06	1.04914e+07	1.07156e+07	1.12605e+07	5.73805e+06	9.79926e+06	9.13019e+06	6.80426e+06	6.57873e+06
635		C11 H4 N2 O10 S3	Full match	No results	No results	No results		419.902	1.058	6.81935e+06	0	0	0		5	11	8			DDA for preferred ion	782495	956935	474276	535745	582531	682013	420687	468169	559105	597753	364367	373808	417195	423955	418252	614645	521885	615176	8.80215e+06	269102	319481	565247	397330	781744	802273	397126	377085	279561	502907
636		C H4 O9	Full match	No results	No results	No results		159.986	1.03	1.02635e+08	0	0	0		5	3	3			DDA for preferred ion	8.60809e+07	1.20925e+08	5.87781e+07	7.32303e+07	7.93524e+07	7.77087e+07	6.32088e+07	7.24245e+07	7.08571e+07	7.28348e+07	6.50595e+07	4.94001e+07	5.83075e+07	6.23223e+07	5.37904e+07	7.90722e+07	6.27365e+07	8.75369e+07	4.31805e+07	5.4172e+07	6.07529e+07	8.23647e+07	5.88724e+07	9.82366e+07	1.37443e+08	5.81985e+07	5.94149e+07	4.57482e+07	7.85224e+07
637		C31 H57 N5 O7	Full match	No results	No results	No results		611.427	8.992	4.71659e+08	0	0	0		5	6	6			DDA for preferred ion	3.44093e+08	3.23225e+08	4.66595e+08	2.27112e+08	3.61406e+08	3.71504e+08	1.77981e+08	2.76182e+08	3.14572e+08	4.00487e+08	2.47351e+08	2.88206e+08	2.39278e+08	2.36299e+08	2.19605e+08	3.03119e+08	2.25239e+08	2.26112e+08	3.17576e+08	2.31936e+08	2.71138e+08	2.3658e+08	3.73361e+08	2.66713e+08	4.00696e+08	3.09654e+08	2.60374e+08	2.63509e+08	3.1699e+08
638	5-({[(2R,4S,5R)-5-(6-Cyclopentyl-2-methyl-4-pyrimidinyl)-1-azabicyclo[2.2.2]oct-2-yl]methyl}amino)-5-oxopentanoic acid	C23 H34 N4 O3	No match	Invalid mass	No results	No results		396.251	13.17	2.87239e+07	0	0	0		5	4	4			DDA for preferred ion	1.23069e+07	1.97678e+07	2.85656e+07	1.32817e+07	2.01667e+07	2.75762e+07	1.24383e+07	1.48947e+07	1.12851e+07	1.37733e+07	1.46194e+07	1.02972e+07	1.15652e+07	1.50238e+07	1.45069e+07	1.08869e+07	1.28814e+07	1.30507e+07	2.36027e+07	1.54405e+07	1.49317e+07	1.50421e+07	1.91812e+07	1.09436e+07	2.25015e+07	1.4814e+07	1.43225e+07	1.74032e+07	1.37936e+07
639			No results	No results	No results	No results		103.964	1.227	3.08806e+06	0	0	0		5	16	12			No MS2	1.18715e+06	2.57139e+06	2.6622e+06	2.53166e+06	1.62497e+06	2.72817e+06	1.26608e+06	2.12039e+06	1.96422e+06	2.34195e+06	1.16453e+06	1.27717e+06	1.90188e+06	1.51473e+06	1.27644e+06	2.5402e+06	1.87356e+06	2.53108e+06	1.92759e+06	1.62071e+06	1.96913e+06	3.29841e+06	1.75191e+06	2.85195e+06	3.19568e+06	1.79807e+06	1.83242e+06	1.65672e+06	1.94161e+06
640	Quwenzhi	C11 H21 N O3	Full match	No results	No results	Full match		215.152	10.113	6.33424e+06	2	0	0		5	8	8			DDA for preferred ion	1.9997e+06	2.85685e+06	2.96939e+06	1.93752e+06	2.70547e+06	2.98809e+06	1.79512e+06	3.4678e+06	2.27187e+06	3.07631e+06	3.20948e+06	1.91811e+06	2.11553e+06	1.64163e+06	1.61019e+06	1.54006e+06	2.46937e+06	1.85512e+06	2.24469e+06	1.49802e+06	1.30308e+06	2.77899e+06	7.75548e+06	2.0036e+06	2.43857e+06	5.61284e+06	1.36289e+06	2.4713e+06	4.10751e+06
641	Juniperic acid	C16 H32 O3	Full match	No results	No results	Full match		272.235	17.035	2.4629e+06	12	0	0		5	4	3			DDA for preferred ion	1.50405e+06	1.78673e+06	2.39203e+06	1.3907e+06	2.08923e+06	2.20405e+06	1.42279e+06	1.10493e+06	1.3291e+06	1.32508e+06	1.58284e+06	1.7576e+06	1.55148e+06	1.29638e+06	1.60201e+06	1.50891e+06	1.3284e+06	1.11302e+06	2.41038e+06	1.52203e+06	1.43958e+06	1.37192e+06	1.74328e+06	1.434e+06	1.66579e+06	2.40609e+06	2.06767e+06	1.32125e+06	1.61015e+06
642		C8 H17 N5 S3	Full match	No results	No results	No results		279.064	1.387	1.25782e+06	0	0	0		5	26	15			No MS2	725313	426182	315720	1.04243e+06	635713	696378	312203	641715	313372	933411	416725	758397	1.25554e+06	475038	535240	814373	545534	706697	553453	1.15167e+06	517985	261444	500748	422768	989346	366349	1.98532e+06	461572	325051
643	butyl acrylate	C7 H12 O2	Full match	No results	Partial match	Full match		128.084	9.471	2.01261e+06	30	0	2	Other	5	13	12			DDA for preferred ion	1.58269e+06	1.62484e+06	2.09842e+06	1.57452e+06	1.77297e+06	1.88538e+06	966262	1.37024e+06	1.51422e+06	1.3978e+06	1.43782e+06	1.33513e+06	1.56557e+06	1.56195e+06	1.67558e+06	1.45785e+06	1.34442e+06	1.2257e+06	1.24787e+06	1.50085e+06	1.08468e+06	1.35362e+06	1.66502e+06	914783	1.72677e+06	1.29862e+06	979409	1.3989e+06	1.11332e+06
644		C28 H62 N3 O8 P	Full match	No results	No results	No results		599.426	9.597	1.37186e+06	0	0	0		5	9	8			No MS2	586540	404485	1.12513e+06	498966	686792	1.47552e+06	390278	469138	503928	585768	427239	519582	510432	454784	470419	481959	289352	450100	1.10947e+06	528289	446811	355005	544523	374175	801936	736565	378982	439084	375301
645		C11 H9 N9 O10 S2	Full match	No results	No results	No results		490.991	2.134	1.86208e+06	0	0	0		5	22	22			No MS2	1.53777e+06	2.05952e+06	955103	836424	1.04056e+06	2.02953e+06	420644	659384	1.26483e+06	1.47968e+06	862577	639123	265772	705560	427022	1.04077e+06	443265	1.49482e+06	1.56782e+06	900002	554999	1.07934e+06	1.29998e+06	677803	1.94548e+06	1.54862e+06	1.10558e+06	727432	1.65674e+06
646		C8 H13 N9 O3 P4	Full match	No results	No results	No results		407.009	1.393	981905	0	0	0		4	17	17			No MS2	1.20937e+06	674588	376416	140045	144314	149409	174019	151610	641743	474274	139909	132900	146029	127623	228590	136299	146348	133565	330861	161878	149692	242419	261983	138213	305837	460776	372662	257313	356774
647		C8 H9 Cl N9 O10 P5	Full match	No results	No results	No results		580.885	1.152	2.69709e+06	0	0	0		5	20	13			No MS2	2.22028e+06	1.47688e+06	1.65082e+06	2.5368e+06	2.88212e+06	2.3368e+06	1.99158e+06	1.828e+06	1.7246e+06	1.74415e+06	2.11466e+06	1.59757e+06	1.56227e+06	2.423e+06	1.78726e+06	1.64053e+06	2.01759e+06	2.13969e+06	1.35523e+06	2.07096e+06	2.47976e+06	1.6579e+06	1.85116e+06	1.53861e+06	936367	1.6113e+06	1.50168e+06	1.44517e+06	1.43281e+06
648	Cidofovir anhydrous	C8 H14 N3 O6 P	No results	No results	No results	Full match		279.062	1.374	1.17412e+06	2	0	0		5	9	8			No MS2	1.24284e+06	1.86472e+06	1.20669e+06	1.28559e+06	1.01112e+06	1.34798e+06	713998	1.01648e+06	1.05155e+06	886231	574279	814999	1.1206e+06	734742	1.03592e+06	901609	994459	899247	989820	1.09853e+06	850412	795183	959427	1.14592e+06	937321	668134	874452	772246	677886
649	Cytidine	C9 H13 N3 O5	No results	No results	Full match	Full match		243.086	1.343	5.61721e+06	6	0	2	Other	5	9	9			No MS2	5.11351e+06	8.64255e+06	4.75824e+06	4.8261e+06	3.87674e+06	3.84038e+06	2.45343e+06	2.91352e+06	3.8788e+06	4.66203e+06	2.86785e+06	2.70835e+06	3.34047e+06	2.91331e+06	4.1074e+06	2.61386e+06	4.46689e+06	3.27967e+06	4.22256e+06	4.19231e+06	3.3785e+06	2.53087e+06	3.95682e+06	3.43237e+06	3.34006e+06	4.30792e+06	3.32169e+06	3.42652e+06	3.11548e+06
650		C13 H5 Cl N3 O2 P	Full match	No results	No results	No results		300.981	6.669	4.37864e+06	0	0	0		5	9	5			DDA for preferred ion	4.38837e+06	7.42544e+06	3.47499e+06	3.1333e+06	4.52476e+06	3.10914e+06	2.67698e+06	2.7921e+06	2.55579e+06	2.99616e+06	3.02405e+06	2.53475e+06	2.66176e+06	2.65154e+06	2.47046e+06	2.19342e+06	3.07722e+06	3.05448e+06	3.4573e+06	2.92172e+06	2.55167e+06	2.48319e+06	3.145e+06	3.39588e+06	2.44157e+06	2.4309e+06	3.02068e+06	2.38833e+06	2.52639e+06
651	Capryloylglycine	C10 H19 N O3	Full match	No results	No results	Full match		201.136	9.446	1.20984e+06	5	0	0		5	12	7			DDA for preferred ion	350320	653251	386947	461454	792383	578560	368964	802851	434229	902679	518646	476824	451919	367361	295594	299052	523877	447497	337001	339507	319865	749298	1.5772e+06	463314	452432	1.16422e+06	300030	635166	870512
652		C21 H30 N7 P	Full match	No results	No results	No results		411.229	9.607	1.30249e+06	0	0	0		5	8	8			DDA for preferred ion	12036	13605.6	9023.74	8623.31	10645.6	9243.46	9521.19	11749.3	1.71286e+06	9660.43	9737	11045.4	9597.92	12741.3	10307.3	12566.6	9938.15	9827.12	16445.7	7732.2	7263.01	7662.8	7759.9	7582.85	8749.95	6988.14	6654.1	6662.52	6837.96
653	lysophosphatidylethanolamine (22:6(4Z,7Z,10Z,13Z,16Z,19Z)/0:0)	C27 H44 N O7 P	Full match	No results	No results	Full match		525.286	14.246	1.22318e+08	2	0	0		5	2	1			DDA for preferred ion	1.27106e+08	1.03886e+08	8.12097e+07	1.2658e+08	7.21419e+07	8.60248e+07	1.02496e+08	7.30288e+07	6.68876e+07	5.80583e+07	1.20479e+08	1.01584e+08	9.6602e+07	6.99445e+07	9.80516e+07	1.30834e+08	7.83944e+07	7.27474e+07	6.85245e+07	9.29157e+07	1.25582e+08	6.62393e+07	7.71193e+07	6.99504e+07	3.81894e+07	6.0332e+07	6.06652e+07	5.91783e+07	6.24152e+07
654		C10 H20 O5 S2	Full match	No results	No match	No match		284.075	9.704	1.02259e+06	2	0	5	Superpathway of purines degradation in plants;Purine nucleotides degradation II (aerobic);Purine nucleotides degradation I (plants);Other	5	8	5			DDA for preferred ion	776274	1.12979e+06	970026	462565	680302	915588	555502	646755	650125	644850	648848	557621	441934	428498	594194	477674	702730	503307	1.03784e+06	568419	1.00404e+06	464152	686660	623854	1.13498e+06	813706	541013	471936	834478
655		C42 H89 N3 O5 P2 S	Full match	No results	No results	No results		809.6	8.789	1.9687e+06	0	0	0		5	9	9			No MS2	1.16342e+06	1.00247e+06	1.96816e+06	1.11842e+06	1.50605e+06	1.8324e+06	662593	965347	1.0112e+06	1.23768e+06	1.00968e+06	915451	700527	907604	837305	917515	911382	1.14456e+06	1.11718e+06	1.02634e+06	981377	968131	1.27664e+06	1.04569e+06	1.49064e+06	1.03827e+06	743196	780299	991221
656	Amipylo	C16 H22 N4 O2	Full match	No results	No results	Not the top hit		302.173	15.993	1.97054e+07	2	0	0		5	13	13			DDA for other ion	1.26794e+07	1.68349e+07	2.06084e+07	9.1948e+06	1.51991e+07	1.402e+07	7.4172e+06	1.17292e+07	1.47868e+07	1.33553e+07	1.09993e+07	1.28486e+07	1.11634e+07	8.87993e+06	1.01805e+07	1.15107e+07	1.15824e+07	1.23509e+07	1.188e+07	1.08864e+07	1.47145e+07	8.93203e+06	1.52256e+07	9.9863e+06	1.53382e+07	1.45055e+07	1.20163e+07	1.04329e+07	1.39592e+07
657		C9 H27 N3 O17 P6 S4	Full match	No results	No results	No results		762.865	1.147	772371	0	0	0		5	17	10			No MS2	818785	792800	826175	826805	956117	1.04104e+06	728989	805639	631660	669871	606951	570665	602040	784076	660229	634183	793186	674174	428255	637284	655382	673199	625470	652515	508613	555823	480265	636332	481688
658		C18 H34 Cl N3 O3	Full match	No results	No results	No results		375.229	8.349	2.70753e+07	0	0	0		5	9	9			DDA for preferred ion	2.42447e+07	6.85761e+06	2.45853e+07	6.33843e+06	2.46566e+07	1.21213e+07	8.54045e+06	1.45564e+07	1.42686e+07	3.22088e+07	1.07825e+07	2.40295e+07	2.06441e+07	1.0579e+07	1.23221e+07	2.39617e+07	9.95645e+06	1.07553e+07	1.4255e+07	1.30619e+07	1.62236e+07	1.17613e+07	1.8277e+07	1.41542e+07	1.26643e+07	2.44212e+07	2.5244e+07	1.22708e+07	1.64108e+07
659	Uridine	C9 H12 N2 O6	Full match	Full match	Full match	Full match		244.07	1.409	4.12172e+07	4	0	2	Other	5	4	4			DDA for preferred ion	3.81412e+07	5.54011e+07	4.04127e+07	3.45303e+07	3.45177e+07	3.68328e+07	1.88855e+07	2.07058e+07	2.65334e+07	2.67257e+07	1.98708e+07	2.07166e+07	2.68041e+07	2.6486e+07	2.76657e+07	2.2044e+07	2.36748e+07	2.57201e+07	2.91134e+07	3.5268e+07	2.96793e+07	2.72247e+07	3.01322e+07	2.76889e+07	2.03175e+07	3.46031e+07	3.61458e+07	3.03326e+07	3.25579e+07
660		C6 H8 N4 O12 P2 S3	Full match	No results	No results	No results		485.878	1.139	1.35788e+07	0	0	0		5	10	9			DDA for preferred ion	1.18626e+07	1.0938e+07	1.1201e+07	1.08202e+07	8.11939e+06	1.33758e+07	6.77412e+06	1.00056e+07	9.5529e+06	1.13627e+07	6.61152e+06	6.89234e+06	9.20041e+06	7.92096e+06	7.39027e+06	9.64584e+06	9.25246e+06	1.36114e+07	6.21014e+06	7.95097e+06	7.87227e+06	1.38166e+07	9.41494e+06	1.13557e+07	1.69266e+07	6.94304e+06	7.15992e+06	8.87985e+06	8.5883e+06
661		C29 H18 N4 O8	Full match	No results	No results	No match		550.112	12.903	5.09662e+06	1	0	0		5	9	6			DDA for preferred ion	4.07776e+06	2.27456e+06	3.48948e+06	2.06332e+06	3.68855e+06	4.3382e+06	2.53778e+06	2.50365e+06	2.53053e+06	4.36619e+06	2.2804e+06	2.47388e+06	2.90596e+06	2.62466e+06	2.89481e+06	2.93785e+06	1.95972e+06	2.63564e+06	3.43352e+06	2.61902e+06	2.52953e+06	3.01525e+06	3.53122e+06	2.27787e+06	4.1512e+06	6.08987e+06	3.97215e+06	2.02203e+06	3.00368e+06
662	Guanine	C5 H5 N5 O	Full match	Full match	Full match	Full match		151.049	2.095	3.30632e+07	4	0	7	Superpathway of purine nucleotide salvage;Superpathway of purines degradation in plants;Purine nucleotides degradation II (aerobic);Purine nucleotides degradation I (plants);Other	5	10	9			DDA for preferred ion	2.20251e+07	4.35517e+07	2.20402e+07	2.43963e+07	2.64144e+07	3.5231e+07	2.06456e+07	2.0269e+07	2.28295e+07	2.2642e+07	2.01852e+07	1.75865e+07	1.95699e+07	1.97465e+07	1.92726e+07	3.28991e+07	2.28611e+07	3.44226e+07	1.75093e+07	2.00579e+07	1.58195e+07	3.72982e+07	1.98288e+07	2.32349e+07	3.59753e+07	2.03426e+07	2.22283e+07	2.02922e+07	2.91292e+07
663	undecenal	C11 H20 O	Full match	No results	No results	Full match		168.151	13.624	957828	7	0	0		5	3	3			No MS2	561470	521180	949341	507624	626964	659952	381137	466398	729148	561522	574996	520117	398103	462695	479404	520189	441019	421991	517464	567852	389392	375240	757361	415867	556649	650088	408890	530192	510778
664			No results	No results	No results	No results		101.933	19.582	1.98056e+06	0	0	0		5	13	12			DDA for preferred ion	1.5717e+06	1.62296e+06	1.23398e+06	1.58267e+06	1.74861e+06	1.64104e+06	1.09072e+06	1.14579e+06	1.9634e+06	1.36392e+06	1.17533e+06	1.08491e+06	1.98409e+06	1.39809e+06	1.27482e+06	1.32691e+06	1.36484e+06	1.09269e+06	2.5858e+06	1.56732e+06	846933	1.03154e+06	1.26608e+06	1.25315e+06	1.41331e+06	1.36494e+06	1.36335e+06	1.33501e+06	1.13574e+06
665		C14 H34 Cl N4 O5 P5	Full match	No results	No results	No results		528.092	7.051	2.12978e+06	0	0	0		5	10	9			No MS2	1.58638e+06	2.3839e+06	1.20392e+06	1.72144e+06	1.877e+06	1.721e+06	1.85126e+06	1.70008e+06	2.29224e+06	2.22126e+06	1.39795e+06	2.19227e+06	1.92574e+06	1.75305e+06	1.51254e+06	1.26964e+06	1.50061e+06	1.6202e+06	1.63738e+06	1.51325e+06	1.24148e+06	769663	1.43575e+06	1.27157e+06	1.69376e+06	1.40108e+06	1.44887e+06	1.33359e+06	1.54268e+06
666		C13 H34 N5 O4 P	Full match	No results	No results	No results		355.234	12.317	4.71337e+06	0	0	0		5	3	3			DDA for preferred ion	3.54345e+06	3.12169e+06	4.71986e+06	2.27871e+06	3.20186e+06	2.82728e+06	1.47762e+06	2.43168e+06	3.11768e+06	3.09387e+06	2.50161e+06	2.33997e+06	2.5407e+06	2.2104e+06	2.11014e+06	2.00863e+06	2.44323e+06	2.67315e+06	3.03256e+06	2.50637e+06	2.47319e+06	2.0042e+06	3.39822e+06	2.31151e+06	3.04422e+06	2.79045e+06	2.42766e+06	1.94144e+06	3.29112e+06
667		C29 H18 N O7 P S	Full match	No results	No results	No match		555.055	3.107	8.29405e+06	1	0	0		5	14	11			DDA for preferred ion	9.45556e+06	4.40689e+06	4.4412e+06	5.28195e+06	6.30817e+06	3.7821e+06	3.78042e+06	2.49964e+06	2.47891e+06	3.47901e+06	3.74939e+06	3.7576e+06	4.79278e+06	4.1036e+06	4.00705e+06	5.62533e+06	3.01015e+06	4.18306e+06	1.71266e+06	3.80673e+06	3.85712e+06	4.84923e+06	2.70849e+06	4.2758e+06	4.60187e+06	4.41293e+06	5.56944e+06	3.56156e+06	5.00918e+06
668		C24 H44 N5 O3 P	Full match	No results	No results	No match		481.317	15.969	1.17265e+07	3	0	0		5	11	8			DDA for preferred ion	1.2698e+07	1.03506e+07	1.06185e+07	1.38082e+07	1.06911e+07	1.19452e+07	6.99833e+06	8.00992e+06	9.17527e+06	8.10634e+06	8.0923e+06	9.99984e+06	8.28945e+06	1.05197e+07	1.06227e+07	1.28478e+07	9.64547e+06	8.7825e+06	8.32568e+06	1.05603e+07	9.39553e+06	8.46717e+06	5.69304e+06	9.63027e+06	3.99156e+06	6.86924e+06	7.1064e+06	8.72148e+06	9.37587e+06
669	1-Oleoyl-2-hydroxy-sn-glycero-3-PE	C23 H46 N O7 P	Full match	No results	No results	Full match		479.301	14.917	1.30748e+07	4	0	0		5	14	10			DDA for preferred ion	1.2789e+07	1.53645e+07	1.12281e+07	1.39915e+07	1.28792e+07	1.29223e+07	1.13518e+07	1.0161e+07	1.1312e+07	9.83115e+06	1.00727e+07	1.10977e+07	1.01293e+07	1.0069e+07	9.75767e+06	1.10819e+07	1.00112e+07	1.20973e+07	9.77858e+06	1.20249e+07	1.24838e+07	1.01976e+07	9.67144e+06	1.01726e+07	5.27512e+06	8.74902e+06	9.38325e+06	9.74758e+06	1.03526e+07
670		C17 H35 N O3	Full match	No results	No results	No results		301.262	12.536	1.17665e+06	0	0	0		5	6	5			No MS2	801973	652064	1.20753e+06	665746	831140	1.00483e+06	440433	614622	850273	711337	760810	604452	633235	748812	699661	436868	537839	592543	692206	766751	572575	598074	1.02851e+06	526153	845878	758005	540546	589959	620998
671		C18 H35 N3 O5	Full match	No results	No results	No results		373.258	9.258	4.74804e+06	0	0	0		5	9	6			DDA for preferred ion	1.46012e+06	1.44894e+06	2.98867e+06	1.85372e+06	1.99416e+06	4.95214e+06	1.2483e+06	1.42985e+06	2.05596e+06	1.66186e+06	1.42952e+06	1.28521e+06	1.43505e+06	1.52257e+06	1.50594e+06	1.21212e+06	1.14036e+06	1.21384e+06	4.5233e+06	1.6287e+06	1.41187e+06	1.27927e+06	1.9042e+06	1.22747e+06	2.15053e+06	2.3299e+06	1.27014e+06	1.63984e+06	1.36209e+06
672		C38 H75 N4 O P3	Full match	No results	No results	No results		696.516	8.646	1.81008e+06	0	0	0		5	11	11			No MS2	979055	1.13897e+06	1.7608e+06	806726	1.56905e+06	1.7044e+06	792100	1.1214e+06	1.21131e+06	1.44884e+06	1.04925e+06	957605	804567	772065	741832	972201	966647	1.10433e+06	1.29502e+06	1.22974e+06	995771	795113	1.09422e+06	1.0462e+06	1.84365e+06	1.25082e+06	923358	691643	989074
673		C25 H37 N7 O	Full match	No results	No results	No results		451.306	15.777	1.67396e+06	0	0	0		5	19	13			No MS2	1.62985e+06	1.1346e+06	1.34846e+06	1.63773e+06	1.21347e+06	1.37061e+06	1.42997e+06	1.07349e+06	1.29192e+06	921132	1.13406e+06	1.00663e+06	1.43826e+06	992101	1.75624e+06	999482	1.02889e+06	1.05583e+06	1.11614e+06	1.42776e+06	1.05601e+06	1.07847e+06	929160	1.07407e+06	514636	834399	1.00654e+06	1.1885e+06	698310
674		C10 H10 N7 O4 P	Full match	No results	No match	No match		323.052	1.378	6.06628e+06	4	0	21	Methanobacterium thermoautotrophicum biosynthetic metabolism;Other	5	9	7			DDA for preferred ion	6.33865e+06	8.79221e+06	5.7575e+06	6.14532e+06	5.33222e+06	4.81392e+06	3.93549e+06	3.80436e+06	3.98911e+06	5.15079e+06	4.00346e+06	4.2515e+06	4.88737e+06	4.91653e+06	5.50995e+06	4.59703e+06	4.63985e+06	5.55183e+06	4.64086e+06	5.09213e+06	4.80282e+06	4.484e+06	5.16579e+06	4.54502e+06	5.49444e+06	4.71101e+06	5.95841e+06	5.36451e+06	5.38142e+06
675	Traumatic Acid	C12 H20 O4	Full match	No results	No results	Full match		228.136	11.498	1.37343e+06	2	0	0		5	17	13			DDA for preferred ion	573509	890141	1.24741e+06	568813	1.16763e+06	1.29057e+06	651311	610476	735088	531185	705434	515072	805183	600392	460859	656539	565583	403678	1.13045e+06	878853	584265	905340	655202	754619	2.06829e+06	687056	878072	605068	309953
676	Methyl alpha-aspartylphenylalaninate	C14 H18 N2 O5	Full match	No results	No results	Full match		294.122	6.999	3.70002e+06	11	0	0		5	10	9			DDA for preferred ion	4.2707e+06	2.2573e+06	2.6803e+06	3.58804e+06	2.00383e+06	3.72388e+06	2.6487e+06	2.17422e+06	2.25496e+06	2.25738e+06	3.14342e+06	3.81293e+06	2.09865e+06	2.63653e+06	2.68998e+06	3.44813e+06	2.3334e+06	2.82218e+06	1.66054e+06	2.79655e+06	3.39876e+06	2.57373e+06	2.40384e+06	2.372e+06	3.32036e+06	2.12345e+06	2.9635e+06	1.78762e+06	4.22611e+06
677			No results	No results	No results	No results		208.844	1.28	6.7977e+06	0	0	0		5	20	16			No MS2	9.04309e+06	7.6585e+06	4.97291e+06	4.14968e+06	5.93325e+06	4.10994e+06	2.90135e+06	3.34909e+06	4.53559e+06	6.59981e+06	3.81369e+06	2.94083e+06	2.46542e+06	3.01112e+06	3.25582e+06	3.68537e+06	2.89423e+06	4.87436e+06	4.46919e+06	3.00752e+06	2.96326e+06	4.51105e+06	4.20307e+06	4.57661e+06	6.71996e+06	3.56934e+06	3.34073e+06	1.96459e+06	3.68061e+06
678		C38 H64 N10 O4	Full match	No results	No results	No results		724.511	9.188	8.56022e+08	0	0	0		5	3	3			DDA for preferred ion	5.96923e+08	7.32882e+08	8.55005e+08	5.43027e+08	6.81912e+08	8.87879e+08	4.13168e+08	5.77533e+08	7.24927e+08	6.4773e+08	3.86889e+08	4.88436e+08	4.0157e+08	4.58452e+08	4.82419e+08	5.03792e+08	4.99623e+08	5.52561e+08	6.94805e+08	5.37268e+08	5.73446e+08	5.42722e+08	7.99953e+08	5.52133e+08	8.53194e+08	6.30382e+08	4.72877e+08	5.54875e+08	6.85405e+08
679	L-Hexanoylcarnitine	C13 H25 N O4	Full match	No results	No results	Full match		259.178	10.15	1.31516e+06	2	0	0		5	9	9			DDA for preferred ion	528835	647362	692018	515311	618499	677053	376506	684079	479758	920559	775375	487065	448079	453902	352208	587750	576079	571597	490125	445834	368108	540311	1.57453e+06	517614	660652	1.0323e+06	282910	434207	943647
680		C24 H42 N5 O3 P	Full match	No results	No results	No match		479.301	15.148	2.619e+07	4	0	0		5	16	15			DDA for preferred ion	2.94425e+07	2.81429e+07	2.62375e+07	2.02285e+07	1.78996e+07	1.78289e+07	2.83341e+07	1.56322e+07	1.66986e+07	1.72385e+07	1.63813e+07	1.91362e+07	1.94635e+07	1.81771e+07	1.69255e+07	2.65608e+07	1.62369e+07	1.6321e+07	2.00811e+07	2.22579e+07	2.19807e+07	1.70376e+07	1.69773e+07	1.56441e+07	1.34862e+07	2.07606e+07	2.5934e+07	1.9401e+07	1.92503e+07
681		C17 H32 O3 S2	Full match	No results	No results	No match		348.179	15.99	1.61131e+07	2	0	0		5	15	14			DDA for preferred ion	1.00502e+07	1.35829e+07	1.6717e+07	7.31941e+06	1.19357e+07	1.11144e+07	6.02449e+06	9.29791e+06	1.19771e+07	1.06665e+07	8.68236e+06	1.02081e+07	9.2322e+06	7.07955e+06	8.38308e+06	9.07724e+06	9.11721e+06	9.88066e+06	9.75365e+06	8.66596e+06	1.15963e+07	7.15949e+06	1.19093e+07	7.77612e+06	1.13064e+07	1.07572e+07	8.53796e+06	7.97469e+06	1.06264e+07
682			No results	No results	No results	No results		193.94	0.066	4.28893e+06	0	0	0		5	10	7			DDA for preferred ion	771919	746981	599129	832426	636896	777898	552611	516369	891439	912315	750675	373595	471757	788319	588850	653557	605813	5.31272e+06	703761	534533	477183	593956	622475	762913	863202	587086	430917	522909	625418
683		C6 H Cl N8 O16 P2 S	Full match	No results	No results	No results		569.84	1.143	9.06446e+06	0	0	0		5	11	8			No MS2	8.92097e+06	7.05569e+06	7.80077e+06	8.23373e+06	6.70746e+06	1.01696e+07	5.60299e+06	8.13507e+06	7.65877e+06	8.86645e+06	5.65237e+06	5.04703e+06	6.77197e+06	6.48097e+06	6.09766e+06	7.2554e+06	7.28267e+06	1.03885e+07	4.78902e+06	6.40752e+06	6.34558e+06	9.80096e+06	6.45464e+06	7.843e+06	1.08675e+07	5.76978e+06	6.09261e+06	6.82613e+06	6.72559e+06
684		C17 H43 N10 O4 P	Full match	No results	No results	No results		482.32	15.971	3.19227e+06	0	0	0		5	6	6			No MS2	2.78242e+06	1.60269e+06	2.75336e+06	3.31755e+06	1.99667e+06	2.32281e+06	2.5441e+06	2.37945e+06	1.93434e+06	1.57777e+06	1.74243e+06	3.17007e+06	1.95035e+06	2.30025e+06	2.45785e+06	3.41094e+06	1.88643e+06	1.93197e+06	2.03057e+06	2.79629e+06	3.07149e+06	2.04779e+06	1.35832e+06	2.0301e+06	912318	1.56016e+06	1.71351e+06	2.61661e+06	2.20502e+06
685		C30 H44 N O9 P	Full match	No results	No results	No results		593.273	14.244	4.05519e+06	0	0	0		5	10	1			DDA for preferred ion	4.12311e+06	3.96305e+06	3.43248e+06	3.98087e+06	3.47839e+06	2.979e+06	4.30234e+06	3.24124e+06	2.17678e+06	2.89055e+06	3.79894e+06	4.11808e+06	3.29502e+06	2.63373e+06	3.63887e+06	4.0717e+06	3.64672e+06	3.56135e+06	3.4939e+06	3.21069e+06	3.73121e+06	2.64739e+06	2.74295e+06	2.7872e+06	2.04532e+06	2.83626e+06	2.97716e+06	2.92875e+06	2.83539e+06
686		C6 H12 N9 O4 P	Full match	No results	No results	No match		305.074	7.053	2.76313e+06	1	0	0		5	5	5			DDA for preferred ion	2.85029e+06	4.05211e+06	2.47497e+06	2.7241e+06	3.00153e+06	2.64473e+06	2.55099e+06	3.18696e+06	2.65144e+06	3.14366e+06	2.71439e+06	2.50026e+06	2.47938e+06	3.04313e+06	1.98311e+06	791557	2.55402e+06	2.70785e+06	2.6167e+06	2.26716e+06	1.86061e+06	2.22742e+06	2.32388e+06	2.21751e+06	2.47194e+06	1.94606e+06	1.94778e+06	1.96333e+06	2.21313e+06
687		C13 H5 N2 O3 P S2	Full match	No results	No results	No results		331.95	2.113	2.52956e+06	0	0	0		5	13	14			No MS2	1.42403e+06	3.08901e+06	2.50839e+06	1.55736e+06	2.06319e+06	2.77635e+06	1.83701e+06	1.50878e+06	1.41374e+06	2.30183e+06	2.23975e+06	1.22799e+06	601590	2.11508e+06	1.44726e+06	1.84509e+06	2.21934e+06	905199	1.31599e+06	1.88057e+06	683504	1.81226e+06	2.78021e+06	1.88321e+06	3.03589e+06	1.60229e+06	831089	2.07814e+06	941362
688		C19 H38 N4 O5	Full match	No results	No results	No results		402.284	7.368	1.19943e+06	0	0	0		5	4	4			DDA for preferred ion	384233	610989	747730	678957	585562	1.31313e+06	451785	436496	638420	456201	529903	322893	302771	467166	413096	346703	432149	515784	1.1487e+06	544015	424377	500170	553027	399051	897109	453816	284901	368104	409005
689		C7 H10 N6 O2	Full match	No results	No results	No results		210.087	9.866	1.44813e+06	0	0	0		5	20	16			DDA for preferred ion	935756	1.27405e+06	998099	800318	1.09371e+06	1.43206e+06	778060	1.0022e+06	789286	551280	815362	686002	869344	785278	707377	607270	723907	725584	1.3467e+06	825642	601522	1.17873e+06	868414	802632	1.65171e+06	942207	831154	929904	716230
690	lactide	C6 H8 O4	Full match	No results	Partial match	Full match		144.042	2.093	8.209e+08	18	0	1	Other	5	9	9			DDA for other ion	3.99854e+08	5.43915e+08	5.28213e+08	4.54663e+08	6.13145e+08	9.50352e+08	4.90858e+08	5.24056e+08	6.77391e+08	2.01653e+08	7.76727e+08	5.83251e+08	7.96587e+08	5.60814e+08	5.93974e+08	6.76528e+08	7.29853e+08	5.52931e+08	6.30273e+08	2.29923e+08	2.50851e+08	7.74794e+08	2.89065e+08	5.79397e+08	5.6623e+08	5.65349e+08	6.03243e+08	4.93166e+08	7.63107e+08
691		C27 H56 N O9 P	Full match	No results	No results	No results		569.37	16.332	6.35916e+06	0	0	0		5	11	8			DDA for preferred ion	6.7327e+06	5.74594e+06	5.97538e+06	6.45096e+06	5.89685e+06	5.7883e+06	5.3711e+06	4.17107e+06	3.97379e+06	4.59378e+06	6.83476e+06	6.4364e+06	4.2689e+06	5.28683e+06	4.9128e+06	6.60816e+06	5.96121e+06	4.43408e+06	5.01957e+06	5.78975e+06	4.60155e+06	5.55288e+06	4.21655e+06	4.21799e+06	4.38604e+06	3.98594e+06	4.16672e+06	3.67898e+06	5.14791e+06
692	Etretinate	C23 H30 O3	Full match	No results	No results	Full match		354.22	16.18	5.52882e+06	1	0	0		5	14	11			DDA for preferred ion	4.25286e+06	4.96818e+06	3.47866e+06	3.21116e+06	3.95002e+06	3.78493e+06	1.51975e+06	2.41155e+06	5.21707e+06	3.153e+06	3.12044e+06	3.60521e+06	5.64155e+06	2.20892e+06	4.19077e+06	3.32368e+06	3.81418e+06	2.73797e+06	5.99966e+06	1.9825e+06	6.10059e+06	2.73861e+06	2.2429e+06	3.54152e+06	8.236e+06	2.8856e+06	3.37116e+06	5.09615e+06	4.29658e+06
693	β-D-Glucopyranuronic acid	C6 H10 O7	Full match	Full match	Partial match	Partial match		194.042	1.256	1.4186e+08	24	0	5	Other	5	7	7			DDA for preferred ion	9.28279e+07	1.39095e+08	7.78971e+07	1.26106e+08	9.25674e+07	9.32848e+07	1.37327e+08	1.30546e+08	1.02875e+08	1.01661e+08	1.19715e+08	1.13814e+08	1.46929e+08	1.35719e+08	1.39019e+08	1.44953e+08	1.38434e+08	1.23357e+08	7.62785e+07	7.48901e+07	8.22866e+07	6.68884e+07	7.67128e+07	7.18882e+07	6.74529e+07	8.33893e+07	7.26056e+07	9.07139e+07	7.92239e+07
694	(2R)-3-[(Hydroxy{[(2R,3R,5S,6R)-2,3,4,5,6-pentahydroxycyclohexyl]oxy}phosphoryl)oxy]-1,2-propanediyl (9Z,9'Z,12'Z)bis(-9,12-octadecadienoate)	C45 H79 O13 P	No results	No results	No results	Full match		858.526	19.565	4.68751e+06	5	0	0		5	22	8			DDA for preferred ion	3.70561e+06	4.17342e+06	2.52263e+06	3.4139e+06	3.75052e+06	3.46742e+06	2.94506e+06	4.16319e+06	4.41567e+06	5.37565e+06	3.95615e+06	3.57169e+06	3.34645e+06	3.69855e+06	3.54402e+06	3.1526e+06	4.1612e+06	4.99961e+06	4.89835e+06	3.60229e+06	2.22537e+06	1.89452e+06	1.7176e+06	4.29837e+06	8.09144e+06	5.42458e+06	5.75997e+06	6.16472e+06	6.14993e+06
695		C9 H13 N O5 S2	Full match	No results	No results	No results		279.024	8.423	1.15682e+06	0	0	0		5	11	11			No MS2	15648.1	23005.7	14336.4	11048.2	14359.6	11806.7	10631.1	340637	12932	14875.1	11244.7	11637.6	13721	11023.1	10893.6	13188.9	11672.3	11915	13583.9	11478.8	11584.3	11425.6	12193.9	11756.4	13904.6	12523.9	13044.7	1.16992e+06	10831.2
696		C25 H47 N4 O6 P	Full match	No results	No results	No match		530.324	17.74	4.88988e+06	1	0	0		5	12	9			DDA for preferred ion	2.16218e+06	1.58552e+06	4.54198e+06	1.75944e+06	3.22908e+06	2.56351e+06	502468	909146	1.55102e+06	2.6995e+06	2.42263e+06	2.47291e+06	1.89924e+06	2.00937e+06	1.97017e+06	1.26059e+06	1.33221e+06	1.25998e+06	675525	2.45737e+06	756406	2.36752e+06	3.03139e+06	1.48719e+06	2.87503e+06	3.02697e+06	2.44381e+06	2.49905e+06	870384
697	1-Pentofuranosyl-2,4(1H,3H)-pyrimidinedione	C9 H12 N2 O6	Full match	No results	Full match	Full match		244.069	2.103	1.38715e+06	4	0	2	Other	5	13	10			DDA for preferred ion	411775	2.35784e+06	718400	623312	272672	601637	448124	316566	527226	341436	638080	381084	601345	453764	591872	661110	499228	472763	423860	581711	511698	488720	576747	476606	207584	142163	256312	229558	177271
698		C4 H13 N2 O8 P	Full match	No results	No results	No results		248.041	1.193	5.09555e+06	0	0	0		5	10	9			DDA for other ion	4.74324e+06	7.54782e+06	2.82447e+06	4.25359e+06	5.52186e+06	3.4842e+06	4.89973e+06	4.10452e+06	2.87276e+06	3.11363e+06	5.5135e+06	3.68833e+06	3.78635e+06	3.93013e+06	2.17884e+06	3.08645e+06	4.15622e+06	2.88122e+06	3.96605e+06	3.4024e+06	3.94161e+06	3.30489e+06	3.80658e+06	3.54741e+06	2.01814e+06	3.18258e+06	3.89906e+06	3.55188e+06	3.29005e+06
699		C20 H32 N4 O2 S	Full match	No results	No results	No match		392.224	18.834	2.69073e+06	2	0	0		5	15	15			DDA for preferred ion	1.78027e+06	2.38349e+06	2.61642e+06	1.70173e+06	1.96365e+06	1.74671e+06	1.00183e+06	1.5722e+06	1.94945e+06	1.82642e+06	1.40978e+06	1.60625e+06	1.56614e+06	1.51668e+06	1.2204e+06	1.84166e+06	1.49446e+06	1.40228e+06	1.52033e+06	1.779e+06	1.54161e+06	1.4889e+06	2.29074e+06	1.13005e+06	2.11223e+06	1.74385e+06	1.60536e+06	1.77154e+06	1.81976e+06
700		C8 H18 Cl N3 O9 P4	Full match	No results	No results	No results		458.968	1.131	3.65573e+06	0	0	0		5	13	11			No MS2	3.84862e+06	3.3315e+06	3.50358e+06	3.83305e+06	4.03633e+06	4.34415e+06	1.64242e+06	3.52046e+06	3.27395e+06	2.86397e+06	3.53425e+06	2.75652e+06	2.90469e+06	3.62348e+06	3.08432e+06	2.67999e+06	3.84139e+06	3.37486e+06	2.73098e+06	3.62125e+06	3.08947e+06	2.6597e+06	3.61539e+06	3.1951e+06	2.35468e+06	2.82977e+06	2.53792e+06	3.38083e+06	2.53514e+06
701	2-Isocapryloyl-3R-hydroxymethyl-gamma-butyrolactone	C13 H22 O4	Full match	No results	No results	Full match		242.152	14.049	2.67741e+06	3	0	0		5	8	8			DDA for preferred ion	1.8928e+06	1.6507e+06	2.63997e+06	1.01345e+06	2.12758e+06	2.11376e+06	1.27249e+06	1.76143e+06	2.03761e+06	2.14989e+06	1.76868e+06	2.07908e+06	1.68193e+06	1.68053e+06	1.41866e+06	1.92211e+06	1.41788e+06	1.65082e+06	1.5534e+06	1.72854e+06	2.04864e+06	801932	2.34623e+06	1.12282e+06	1.87319e+06	2.12264e+06	1.4287e+06	1.62797e+06	1.87707e+06
702		C4 H11 N4 O2 P5 S	Full match	No results	No results	No match		333.929	1.142	3.44018e+07	1	0	0		5	7	6			DDA for preferred ion	3.25253e+07	2.99752e+07	2.91829e+07	2.90973e+07	2.32309e+07	3.5194e+07	2.08586e+07	2.7284e+07	2.68972e+07	3.04791e+07	2.02089e+07	1.80547e+07	2.60803e+07	2.37732e+07	2.149e+07	2.72585e+07	2.60034e+07	3.37233e+07	1.96482e+07	2.37145e+07	2.24798e+07	3.66897e+07	2.48312e+07	3.1034e+07	4.37144e+07	2.06587e+07	2.01757e+07	2.53481e+07	2.43785e+07
703		C2 H4 N O6 P S	Full match	No results	No results	No results		200.949	19.608	2.54228e+06	0	0	0		5	22	9			DDA for preferred ion	3.122e+06	3.61307e+06	2.06693e+06	2.85814e+06	2.40362e+06	2.51429e+06	1.50086e+06	2.35461e+06	1.94079e+06	2.0529e+06	1.38445e+06	1.58925e+06	2.04783e+06	2.57743e+06	2.27895e+06	2.08918e+06	2.44292e+06	2.79244e+06	2.25134e+06	2.29641e+06	1.56276e+06	2.28218e+06	2.15777e+06	2.14839e+06	2.04498e+06	1.6162e+06	1.63725e+06	1.53458e+06	1.84137e+06
704		C38 H71 N9 O3 P2	Full match	No results	No results	No match		763.516	17.761	3.01171e+06	41	0	0		5	12	8			DDA for preferred ion	2.7628e+06	1.9975e+06	1.67496e+06	633369	3.11551e+06	612770	714312	1.79713e+06	763975	2.27171e+06	1.35e+06	781743	2.06647e+06	1.44449e+06	2.16801e+06	361635	1.5354e+06	423762	814551	2.94229e+06	686829	2.20716e+06	2.40046e+06	529771	3.9867e+06	496240	207194	346908	1.0248e+06
705		C18 H44 N9 P	Full match	No results	No results	No results		417.346	15.215	1.6966e+06	0	0	0		5	14	14			DDA for preferred ion	668708	920298	591134	272164	491428	686152	517195	829815	574061	846742	580932	616218	633796	449949	565184	492292	621198	705535	511485	488500	267054	661939	2.09459e+06	525850	579281	1.26572e+06	422399	739225	1.07524e+06
706		C2 H2 N2 O8	Full match	No results	No results	No results		181.98	1.142	4.61291e+07	0	0	0		5	6	4			DDA for preferred ion	4.5908e+07	4.93016e+07	4.15677e+07	4.20194e+07	3.53488e+07	4.7635e+07	3.20028e+07	3.97348e+07	3.93345e+07	4.33853e+07	3.18026e+07	4.18525e+06	3.95403e+07	3.50159e+07	3.38795e+07	3.91032e+07	3.93095e+07	4.65664e+07	3.3607e+07	3.52757e+07	3.42119e+07	4.95412e+07	3.71749e+07	4.62017e+07	5.83362e+07	3.23291e+07	3.5461e+07	3.44814e+07	3.558e+07
707		C24 H39 N7 O	Full match	No results	No results	No results		441.321	10	1.36233e+06	0	0	0		5	13	11			No MS2	562890	387329	1.16554e+06	474260	634212	1.44329e+06	383859	410759	593121	540090	483565	498239	542638	444966	484729	466622	325707	410838	1.10472e+06	574286	379943	344305	700582	413131	662432	769880	412408	501989	423965
708	(4S)-4-{[(9Z)-3-Hydroxy-9-hexadecenoyl]oxy}-4-(trimethylammonio)butanoate	C23 H43 N O5	Full match	No results	No results	Full match		413.314	14.745	1.18263e+06	1	0	0		5	14	14			No MS2	741057	532529	404888	262880	288251	311364	220572	630460	180561	592559	658389	371062	355281	195191	276943	165298	349881	291411	357567	239236	179076	322366	1.40858e+06	269614	176475	896977	163772	515674	628602
709		C10 H9 Cl N6 O2	Full match	No results	No results	No results		280.046	1.4	1.65812e+07	0	0	0		5	7	7			DDA for preferred ion	7.06431e+06	1.50817e+07	1.658e+07	1.29194e+07	1.18097e+07	1.30788e+07	6.53869e+06	8.67772e+06	9.36273e+06	1.05201e+07	7.44294e+06	8.74468e+06	1.00505e+07	9.66143e+06	9.70627e+06	8.22455e+06	1.0127e+07	9.01826e+06	9.9551e+06	1.21821e+07	1.12395e+07	1.00593e+07	1.15569e+07	1.02553e+07	7.72622e+06	1.33281e+07	1.38095e+07	1.07668e+07	1.15145e+07
710		C6 H16 N6 P2 S	Full match	No results	No results	No match		266.064	8.762	3.04949e+06	4	0	0		5	19	8			No MS2	2.21554e+06	4.17558e+06	2.82212e+06	1.76464e+06	2.10997e+06	1.97725e+06	1.27262e+06	2.55011e+06	1.86684e+06	1.96717e+06	1.37493e+06	1.4548e+06	1.06621e+06	1.46513e+06	874307	909904	1.62403e+06	2.06236e+06	3.59164e+06	1.85005e+06	1.40282e+06	1.4064e+06	1.7966e+06	1.78018e+06	2.09157e+06	1.12084e+06	1.43566e+06	758022	1.84846e+06
711		C11 H8 N3 O P S	Full match	No results	No results	No match		261.013	1.155	1.42201e+07	1	0	0		5	7	5			DDA for preferred ion	1.49886e+07	1.43043e+07	1.2473e+07	1.42927e+07	1.47011e+07	1.40659e+07	1.30786e+07	1.30522e+07	1.1201e+07	1.15325e+07	1.32004e+07	1.11915e+07	1.29429e+07	1.51436e+07	1.18152e+07	1.04784e+07	1.38065e+07	1.23706e+07	1.16934e+07	1.29481e+07	1.30915e+07	9.9059e+06	1.19909e+07	1.08807e+07	9.40475e+06	1.18903e+07	9.7437e+06	1.36389e+07	1.03219e+07
712		C9 H14 Cl N3 O3 P2 S	Full match	No results	No results	No results		340.991	10.597	4.34864e+06	0	0	0		5	12	10			DDA for preferred ion	4.39497e+06	5.33961e+06	2.45339e+06	3.10447e+06	4.053e+06	5.09162e+06	3.23814e+06	5.10503e+06	4.9387e+06	3.21703e+06	3.75805e+06	3.58285e+06	3.79309e+06	4.01594e+06	4.05274e+06	4.12918e+06	3.4759e+06	4.83663e+06	3.92806e+06	4.52688e+06	2.90356e+06	4.24032e+06	1.57059e+06	3.07187e+06	3.73514e+06	2.76879e+06	3.54095e+06	2.76886e+06	4.0125e+06
713		C13 H20 O4	Full match	No results	No results	No results		240.136	13.395	5.54806e+06	0	0	0		5	9	8			DDA for preferred ion	2.66277e+06	1.83183e+06	5.07405e+06	5.8165e+06	2.76015e+06	2.75608e+06	820471	1.18092e+06	4.18724e+06	3.02744e+06	684552	1.17304e+06	1.19004e+06	2.12098e+06	1.8684e+06	1.43846e+06	1.17128e+06	1.53986e+06	1.85288e+06	2.72139e+06	785654	6.14067e+06	1.24637e+06	3.19349e+06	2.35985e+06	1.23436e+06	733512	1.82954e+06	1.03854e+06
714		C14 H22 O4	Full match	No results	No results	No match		254.152	12.686	1.25349e+06	1	0	0		5	14	14			DDA for preferred ion	556626	709617	773717	845698	648952	1.03086e+06	439520	523723	853336	616509	625079	576930	521252	566178	579916	536820	450852	573018	862948	864733	525741	539513	691010	518292	639638	664194	591600	1.37891e+06	757624
715		C19 H27 N5 O14 P2	Full match	No results	No results	No results		611.104	6.569	1.20658e+06	0	0	0		5	13	8			No MS2	487501	1.28362e+06	322581	635672	382042	310934	1.41428e+06	953594	457927	499316	998386	521582	272944	455935	547056	1.04847e+06	555600	636393	222044	609633	499305	152080	194166	636459	1.09484e+06	421120	417507	273754	839700
716			No results	No results	No results	No results		165.934	1.065	3.25785e+06	0	0	0		5	8	8			DDA for preferred ion	32468.8	127659	53836.8	42653.9	143410	118703	47121.2	26161.8	80445.2	76578.8	28272.3	37408.8	45491	44909.1	23101.1	68862.7	44165.6	53774.4	4.45074e+06	31675.3	23580.5	80774.7	70123.2	73227.1	388394	57710.5	73660	46852.1	75049.6
717			No results	No results	No results	No results		1676.19	9.825	1.64915e+06	0	0	0		5	10	10			No MS2	1.16677e+06	1.38693e+06	1.67223e+06	992747	940237	1.40148e+06	826974	1.0677e+06	1.21392e+06	898333	1.12627e+06	790762	887827	925428	945414	961723	853754	865484	1.039e+06	1.10417e+06	968964	943858	1.08373e+06	1.10878e+06	1.72369e+06	1.01427e+06	809859	741133	1.21081e+06
718	L-(-)-methionine	C5 H11 N O2 S	No results	No results	Full match	Full match		149.051	1.536	4.76598e+06	7	0	27	Superpathway of butirocin biosynthesis;Other	5	11	5			No MS2	3.67578e+06	2.35543e+06	3.65677e+06	4.94574e+06	5.15498e+06	3.90739e+06	1.74875e+06	3.2079e+06	2.99299e+06	3.12597e+06	3.55345e+06	3.66869e+06	4.11331e+06	4.23835e+06	4.62689e+06	5.27031e+06	1.83e+06	3.78026e+06	2.96185e+06	3.13194e+06	2.11908e+06	3.45137e+06	3.18601e+06	4.09605e+06	2.11932e+06	2.40257e+06	2.29755e+06	1.68575e+06	3.00114e+06
719	1-Stearoyl-2-hydroxy-sn-glycero-3-PE	C23 H48 N O7 P	Full match	No results	No results	Full match		481.317	16.258	5.05494e+07	3	0	0		5	14	11			DDA for preferred ion	5.16138e+07	4.38802e+07	3.758e+07	5.3562e+07	4.50609e+07	5.05051e+07	4.36414e+07	3.50543e+07	4.16928e+07	1.17691e+07	3.43462e+07	1.83108e+07	3.64609e+07	5.19856e+07	5.16534e+07	5.04962e+07	3.98773e+07	4.34617e+07	3.80395e+07	4.67484e+07	4.56053e+07	1.14399e+07	3.46758e+07	4.16267e+07	1.98409e+07	3.84493e+07	3.7282e+07	4.60198e+07	3.8939e+07
720		C23 H31 O5 P	Full match	No results	No results	No match		418.189	12.027	1.85651e+06	1	0	0		5	6	6			DDA for preferred ion	1.6626e+06	2.36299e+06	1.84737e+06	1.17148e+06	1.28476e+06	1.37138e+06	1.01582e+06	1.64818e+06	1.45162e+06	1.71362e+06	1.30813e+06	1.01393e+06	1.18173e+06	1.17312e+06	1.00877e+06	914076	1.5223e+06	1.33833e+06	1.92597e+06	1.12343e+06	1.19646e+06	1.08673e+06	1.43849e+06	1.33275e+06	1.77446e+06	1.38803e+06	1.16419e+06	789522	1.67897e+06
721		C31 H58 N O2 P3	Full match	No results	No results	No results		569.37	16.032	1.63004e+06	0	0	0		5	15	14			No MS2	1.71431e+06	1.0656e+06	1.24929e+06	1.35947e+06	1.28248e+06	1.00885e+06	920034	837872	821992	973578	1.05782e+06	1.68072e+06	983172	867521	1.2599e+06	1.51552e+06	1.18171e+06	848018	851013	1.2018e+06	1.64865e+06	1.09045e+06	849175	1.02045e+06	609347	661575	1.30445e+06	794037	1.23903e+06
722		C3 H6 N2 O3 P2	Full match	No results	No results	No results		179.985	1.144	4.45956e+07	0	0	0		5	6	5			DDA for preferred ion	4.39034e+07	4.81853e+07	3.97947e+07	4.02338e+07	3.37756e+07	4.49316e+07	3.10188e+07	3.84731e+07	3.80219e+07	4.13099e+07	3.06319e+07	3.04657e+07	3.8019e+07	3.3723e+07	3.25449e+07	3.74678e+07	3.77314e+07	4.47597e+07	3.32012e+07	3.42508e+07	3.30095e+07	4.78404e+07	3.60041e+07	4.46027e+07	5.68366e+07	3.139e+07	3.43449e+07	3.35041e+07	3.45106e+07
723			No results	No results	No results	No results		99.9144	19.551	1.40081e+06	0	0	0		5	24	15			DDA for preferred ion	1.79739e+06	1.37786e+06	691990	1.23592e+06	1.28976e+06	1.10206e+06	833546	1.11851e+06	1.27407e+06	1.32102e+06	867029	1.01483e+06	959310	1.10032e+06	671252	845453	834936	1.05329e+06	1.41356e+06	910168	977495	1.13159e+06	904187	1.1331e+06	662673	825316	1.12504e+06	1.14457e+06	773235
724	ON1225000	C8 H12 O4	Full match	No results	No results	Full match		172.074	9.471	1.01112e+07	6	0	0		5	10	10			DDA for preferred ion	7.271e+06	7.35105e+06	1.03344e+07	6.96176e+06	8.28718e+06	9.1535e+06	5.19507e+06	6.26019e+06	7.59494e+06	6.40334e+06	7.32287e+06	6.10712e+06	6.8425e+06	7.52812e+06	7.2604e+06	6.21677e+06	6.70788e+06	5.82843e+06	6.75377e+06	6.581e+06	5.29515e+06	6.4786e+06	7.70119e+06	5.64581e+06	8.05279e+06	6.30346e+06	5.0927e+06	6.69051e+06	5.00107e+06
725	N-Tridecanoylglycine	C15 H29 N O3	Full match	No results	No results	Full match		271.215	12.515	2.66206e+06	1	0	0		5	9	9			DDA for preferred ion	1.44565e+06	1.92573e+06	2.04625e+06	1.62581e+06	2.40514e+06	1.71434e+06	1.08314e+06	1.809e+06	1.32728e+06	1.64724e+06	1.73786e+06	1.40344e+06	1.3929e+06	1.15728e+06	1.02693e+06	1.18325e+06	1.32972e+06	1.44406e+06	1.64861e+06	1.44631e+06	1.10259e+06	1.59577e+06	3.22158e+06	1.29593e+06	2.18826e+06	2.92145e+06	1.43956e+06	1.71662e+06	1.6797e+06
726		C12 H25 N O3	Full match	No results	No results	No results		231.183	9.913	6.41513e+06	0	0	0		5	5	2			DDA for preferred ion	4.0936e+06	4.0851e+06	6.17172e+06	3.09793e+06	4.65859e+06	4.44453e+06	2.26048e+06	3.78156e+06	5.2887e+06	4.16872e+06	3.03387e+06	3.35875e+06	3.02635e+06	3.28345e+06	3.52991e+06	2.73604e+06	3.11423e+06	3.12509e+06	3.39713e+06	4.40332e+06	3.2475e+06	3.74118e+06	5.89682e+06	3.07407e+06	4.29297e+06	4.53415e+06	2.94651e+06	3.47111e+06	3.64545e+06
727	4-Hydroxy-5-methylfuran-3(2H)-one	C5 H6 O3	Full match	No results	Partial match	Full match		114.032	1.396	4.44998e+06	7	0	18	Superpathway of aromatic compound degradation via 2-oxopent-4-enoate;Superpathway of aromatic compound degradation via 3-oxoadipate;Other	5	8	8			DDA for preferred ion	4.3608e+06	3.52029e+06	3.71025e+06	3.50429e+06	3.66653e+06	3.53725e+06	2.27241e+06	3.99008e+06	3.72763e+06	3.66233e+06	3.52406e+06	3.94301e+06	3.06001e+06	3.80634e+06	3.66253e+06	2.2777e+06	4.1676e+06	3.39713e+06	3.10364e+06	2.92114e+06	3.44626e+06	2.43969e+06	3.67145e+06	2.90185e+06	2.39979e+06	3.77347e+06	3.4193e+06	4.44677e+06	3.10491e+06
728		C25 H55 N3 O6 P2	Full match	No results	No results	No results		555.354	15.405	6.14274e+06	0	0	0		5	2	2			DDA for preferred ion	6.23981e+06	4.56786e+06	5.33952e+06	5.03258e+06	6.46678e+06	4.8054e+06	5.82567e+06	4.43967e+06	4.59012e+06	4.21704e+06	5.65065e+06	5.4473e+06	5.43333e+06	5.56284e+06	5.828e+06	5.98649e+06	6.83205e+06	4.3969e+06	4.12777e+06	4.01272e+06	5.3437e+06	4.37721e+06	5.11987e+06	4.29887e+06	3.53176e+06	4.93143e+06	5.16167e+06	3.82416e+06	4.92208e+06
729	3222	C16 H24 O2	Full match	No results	No results	Full match		248.178	15.288	8.03895e+06	5	0	0		5	6	5			DDA for preferred ion	5.69953e+06	5.87681e+06	7.83668e+06	3.97264e+06	7.74863e+06	6.19534e+06	4.66593e+06	5.16738e+06	5.95355e+06	5.70288e+06	5.64105e+06	4.43893e+06	4.06193e+06	4.87032e+06	4.43249e+06	4.62273e+06	5.42129e+06	4.89247e+06	6.2175e+06	5.09873e+06	5.00152e+06	4.40495e+06	8.98568e+06	4.28156e+06	7.74111e+06	6.78049e+06	4.56641e+06	5.29972e+06	5.60563e+06
730	4-Hydroxyprolylleucine	C11 H20 N2 O4	Full match	No results	No results	Full match		244.142	7.335	1.75473e+06	4	0	0		5	6	4			DDA for preferred ion	556029	541540	1.24883e+06	701722	735021	2.05857e+06	414375	513320	791701	640161	588229	603489	722175	616009	555015	541045	446133	504152	1.81719e+06	647540	555412	546258	744599	500648	653819	734363	452282	438941	487140
731	D-Xylonic acid	C5 H10 O6	Full match	No results	Full match	Full match		166.048	1.283	1.84804e+07	8	0	1	Other	5	12	12			DDA for preferred ion	1.08068e+07	2.76076e+07	1.74918e+07	1.35796e+07	1.2238e+07	1.47331e+07	1.72273e+07	1.1973e+07	1.33458e+07	8.74652e+06	1.45999e+07	1.63115e+07	1.6958e+07	1.1303e+07	1.01707e+07	1.17317e+07	9.63576e+06	1.00943e+07	1.21744e+07	1.15339e+07	1.91597e+07	1.08591e+07	1.80002e+07	1.05407e+07	1.14914e+07	1.3802e+07	1.76849e+07	1.9158e+07	1.26603e+07
732		C9 H12 N4 O9 P2	Full match	No results	No results	No results		382.009	7.051	5.99691e+06	0	0	0		5	10	10			DDA for preferred ion	7.08296e+06	7.1047e+06	5.82996e+06	5.96196e+06	5.75966e+06	5.38287e+06	5.97755e+06	5.84032e+06	1.34979e+06	5.86471e+06	5.40904e+06	5.29165e+06	6.17303e+06	5.32169e+06	4.90999e+06	4.19347e+06	5.06126e+06	4.99724e+06	5.70921e+06	5.11875e+06	3.775e+06	4.33695e+06	4.9522e+06	4.9235e+06	6.46492e+06	5.05913e+06	4.5131e+06	5.18899e+06	4.47641e+06
733	Methyl 3,4,5-trimethoxycinnamate	C13 H16 O5	Full match	No results	No results	Full match		252.1	12.336	1.1447e+07	6	0	0		5	9	7			DDA for preferred ion	1.25638e+07	1.39437e+07	1.0752e+07	1.29573e+07	1.01117e+07	1.09089e+07	1.02463e+07	1.33973e+07	1.14551e+07	9.85058e+06	1.00119e+07	9.68417e+06	9.38978e+06	1.16606e+07	9.41612e+06	1.05241e+07	1.02771e+07	9.01278e+06	1.14026e+07	1.04451e+07	8.4862e+06	9.65944e+06	1.0001e+07	9.24036e+06	1.14042e+07	8.33984e+06	8.66458e+06	7.87587e+06	8.80418e+06
734	Fenclonine	C9 H10 Cl N O2	Full match	No results	No results	Full match		199.04	7.656	5.70782e+07	1	0	0		5	6	6			DDA for preferred ion	6.26193e+07	9.17231e+07	5.18321e+07	5.57472e+07	6.03214e+07	5.86742e+07	4.7674e+07	5.64416e+07	5.78201e+07	5.52664e+07	4.53903e+07	4.44732e+07	4.3601e+07	6.06635e+07	4.36063e+07	4.31249e+07	5.03371e+07	5.03779e+07	6.62952e+07	4.55515e+07	4.57152e+07	4.99076e+07	5.7459e+07	4.97931e+07	5.78185e+07	4.67134e+07	4.77309e+07	4.52869e+07	4.65043e+07
735		C7 H18 N9 O5 P	Full match	No results	No results	No match		339.117	1.386	5.1003e+06	1	0	0		5	13	13			No MS2	1.3371e+06	1.07275e+06	1.10494e+06	860373	911413	842325	577674	584874	780014	892966	585858	766623	1.61796e+06	930093	1.85851e+06	2.00924e+06	1.11924e+06	1.4852e+06	1.16164e+06	849519	592934	814219	976560	282067	1.10492e+06	5.4193e+06	796370	4.59652e+06	5.03598e+06
736	2-[(2S,4aR,8aS)-2-Hydroxy-4a-methyl-8-methylenedecahydro-2-naphthalenyl]acrylic acid	C15 H22 O3	No results	Full match	Partial match	Partial match		250.157	16.047	3.22701e+07	35	0	1	Other	5	6	3			DDA for preferred ion	1.32333e+07	1.22047e+07	3.0618e+07	1.77585e+07	1.73915e+07	3.23638e+07	1.0151e+07	1.32901e+07	1.90451e+07	1.71276e+07	1.50109e+07	1.70099e+07	1.17265e+07	1.72921e+07	1.43734e+07	1.67328e+07	1.09474e+07	1.22762e+07	1.20773e+07	1.99062e+07	1.5102e+07	1.43757e+07	1.86086e+07	1.23637e+07	1.75072e+07	6.10154e+06	1.16372e+07	2.05611e+07	1.59881e+07
737		C H N3 O10 P2	Full match	No results	No results	No results		276.913	1.03	1.25972e+07	0	0	0		5	9	8			DDA for preferred ion	1.4981e+07	1.51592e+07	9.83295e+06	9.00594e+06	9.75178e+06	9.17363e+06	9.26279e+06	8.21607e+06	1.0333e+07	1.01468e+07	9.17824e+06	7.71088e+06	7.8442e+06	9.11428e+06	9.48354e+06	9.35793e+06	8.53241e+06	9.05938e+06	3.35147e+06	6.01138e+06	8.06196e+06	1.08981e+07	8.36739e+06	1.14471e+07	1.25473e+07	7.85008e+06	8.77367e+06	7.47453e+06	1.03066e+07
738		C16 H23 Cl N4 O2	Full match	No results	No results	No match		338.15	15.988	2.93498e+06	18	0	0		5	13	10			DDA for preferred ion	1.56902e+06	1.88634e+06	2.37335e+06	1.22639e+06	2.13971e+06	1.71e+06	796715	1.56364e+06	1.72097e+06	1.67661e+06	1.61294e+06	1.7032e+06	1.22924e+06	1.06762e+06	1.0206e+06	1.49922e+06	1.73467e+06	1.51643e+06	1.49213e+06	1.43498e+06	2.03042e+06	1.08269e+06	2.21407e+06	1.52507e+06	2.96624e+06	2.7507e+06	2.55506e+06	1.80003e+06	2.32312e+06
739		C14 H27 N4 O5 P	Full match	No results	No results	No match		362.171	13.027	5.0847e+07	1	0	0		5	8	6			DDA for preferred ion	4.68e+07	4.5074e+07	5.32467e+07	4.95821e+07	4.82362e+07	5.31943e+07	3.50304e+07	4.10493e+07	5.90589e+07	4.88554e+07	4.96187e+07	4.25713e+07	4.56316e+07	3.94014e+07	3.99862e+07	3.8062e+07	4.84465e+07	4.39801e+07	4.95393e+07	4.83259e+07	4.05218e+07	4.04598e+07	2.18626e+07	4.1623e+07	4.99009e+07	4.79091e+07	3.8246e+07	3.92018e+07	4.42845e+07
740			No results	No results	No results	No results		155.935	1.242	3.40884e+07	0	0	0		5	7	6			DDA for preferred ion	2.98977e+07	2.72869e+07	2.85842e+07	3.10265e+07	2.28155e+07	3.01427e+07	1.97504e+07	2.73166e+07	2.31697e+07	2.61886e+07	1.92294e+07	2.21687e+07	2.7125e+07	2.23052e+07	2.07725e+07	2.86049e+07	2.61275e+07	3.02462e+07	2.15602e+07	2.34946e+07	2.52305e+07	3.71287e+07	2.39071e+07	3.83753e+07	4.03691e+07	2.08296e+07	2.72755e+07	2.23161e+07	2.36909e+07
741		C17 H32 N2 O4	Full match	No results	No results	No results		328.236	9.924	1.73669e+06	0	0	0		5	13	12			DDA for preferred ion	683260	582172	1.34566e+06	579375	913690	1.84227e+06	383071	509040	719607	555828	505602	535833	684861	691705	514946	560818	397754	535787	1.43448e+06	785699	580396	568000	762931	409756	840662	954113	463961	524217	459802
742		C2 H7 O P5 S	Full match	No results	No results	No results		233.891	1.515	3.44948e+06	0	0	0		5	10	10			No MS2	2.03171e+06	678195	970800	1.61749e+06	1.71834e+06	1.5801e+06	808385	1.20777e+06	661991	1.3133e+06	917473	228771	908183	682363	1.66166e+06	2.88567e+06	1.21482e+06	2.29268e+06	563074	1.28103e+06	1.07456e+06	3.13849e+06	1.41406e+06	4.05411e+06	4.89534e+06	507966	1.29738e+06	916132	1.05634e+06
743		C13 H20 O4	Full match	No results	No results	No results		240.136	13.884	1.38736e+07	0	0	0		5	9	9			DDA for preferred ion	7.60215e+06	7.5493e+06	1.40241e+07	8.91092e+06	1.463e+07	1.13124e+07	7.43441e+06	8.33598e+06	8.3713e+06	8.84183e+06	9.18089e+06	1.08935e+07	6.23964e+06	6.89857e+06	7.09299e+06	1.03656e+07	6.00992e+06	9.58268e+06	3.07442e+06	9.49593e+06	7.32986e+06	7.57752e+06	1.21887e+07	1.15557e+07	9.64862e+06	9.28633e+06	5.10391e+06	1.03054e+07	8.43779e+06
744		C2 H N3 O5 P2	Full match	No results	No results	No results		208.938	19.984	1.27716e+08	0	0	0		5	24	20			DDA for preferred ion	1.15295e+08	3.53449e+06	1.16786e+08	1.42577e+08	1.17596e+08	1.25438e+08	9.59286e+07	1.08896e+08	8.89527e+07	9.45915e+07	1.04717e+08	1.20164e+08	1.00711e+08	1.25243e+08	994971	8.92405e+07	1.30771e+08	9.70878e+07	1.162e+08	1.32162e+08	9.01039e+07	1.08275e+08	8.49242e+07	8.82384e+07	875449	6.93209e+07	9.86098e+07	8.97209e+07	5.31837e+07
745			No results	No results	No results	No results		1675.19	9.831	3.47228e+06	0	0	0		5	21	20			No MS2	1.68143e+06	2.16511e+06	3.3051e+06	1.49244e+06	1.4015e+06	3.58925e+06	1.2011e+06	1.74382e+06	1.75379e+06	1.55229e+06	1.74979e+06	1.27295e+06	1.35702e+06	1.14166e+06	1.42289e+06	1.4091e+06	1.42398e+06	1.01075e+06	1.73901e+06	1.85943e+06	1.40851e+06	1.3871e+06	1.51673e+06	1.92117e+06	3.56862e+06	1.70888e+06	1.31973e+06	1.42378e+06	3.17583e+06
746		C6 H12 N3 O12 P S2	Full match	No results	No results	No results		412.962	1.152	5.90396e+06	0	0	0		5	10	8			DDA for preferred ion	5.87127e+06	6.0596e+06	5.12001e+06	6.20029e+06	6.33092e+06	6.20352e+06	4.80969e+06	5.44509e+06	4.29233e+06	5.02667e+06	5.14831e+06	4.28719e+06	5.07965e+06	6.22019e+06	4.97757e+06	4.25088e+06	5.7981e+06	5.58552e+06	4.3262e+06	5.19647e+06	5.77255e+06	5.21975e+06	5.19568e+06	5.19987e+06	4.59141e+06	4.7039e+06	4.14037e+06	5.59229e+06	4.7646e+06
747		C24 H24 N4	Full match	No results	No results	No results		368.199	14.87	1.89711e+06	0	0	0		5	4	4			No MS2	643642	545242	512303	452633	391682	385482	372013	327622	346534	275477	341927	281284	514156	277370	305440	487209	699370	354893	512742	265582	472175	739624	346432	338947	324001	429580	220365	426142	2.01407e+06
748		C H2 Cl N2 O9 P3	Full match	No results	No results	No results		313.867	0.063	1.64261e+06	0	0	0		5	20	19			No MS2	664862	764789	1.75877e+06	935781	721443	977259	596478	684037	1.02968e+06	1.0238e+06	901378	571184	604689	1.42775e+06	570112	749250	577813	654007	550791	653425	656096	787659	883963	1.15748e+06	926339	705311	588542	676137	673438
749	(+/-)-2-Hydroxyglutaric acid	C5 H8 O5	Full match	No results	Partial match	Full match		148.037	2.246	2.08592e+06	21	0	3	Other	5	10	10			DDA for preferred ion	2.00061e+06	2.14853e+06	1.9699e+06	2.08709e+06	2.00103e+06	2.14041e+06	1.57487e+06	1.18689e+06	1.34245e+06	1.33256e+06	1.3262e+06	1.83517e+06	1.90285e+06	1.59135e+06	2.10893e+06	1.86201e+06	1.93753e+06	1.64046e+06	1.87152e+06	1.74769e+06	1.72439e+06	1.76079e+06	1.68666e+06	1.42733e+06	1.06953e+06	1.4213e+06	1.37975e+06	1.38159e+06	1.17534e+06
750		C5 H11 N3 O9 S	Full match	No results	No results	No results		289.02	10.592	1.48512e+06	0	0	0		5	20	16			No MS2	1.05784e+06	2.50457e+06	1.06543e+06	1.13212e+06	1.91814e+06	1.8157e+06	1.36483e+06	1.56753e+06	1.72172e+06	1.20822e+06	1.5784e+06	1.44864e+06	1.21678e+06	1.18926e+06	897622	1.17313e+06	1.76746e+06	1.54207e+06	1.43073e+06	1.15214e+06	1.09206e+06	1.51698e+06	1.25154e+06	1.2529e+06	1.58968e+06	967436	1.23647e+06	628809	1.13767e+06
751		C11 H25 N8 O P	Full match	No results	No results	No match		316.189	12.3	1.11245e+06	2	0	0		5	16	15			No MS2	427368	491409	661522	375119	637067	582955	304900	445780	349745	301928	440519	263181	398976	520179	333663	337777	556372	433922	643348	456787	289878	1.22179e+06	457661	295329	769457	282018	301160	431224	260452
752		C22 H22 N6 O2	Full match	No results	No results	No results		402.179	16.92	2.28424e+06	0	0	0		5	10	10			No MS2	60512.8	313196	156370	10694.9	10035	10048.9	12270.5	36097	15113.8	12352.2	59144.2	10812.5	187318	9848.3	8841.46	12377.5	509016	10805	18069.4	11459.6	37614.4	659100	669474	22998.9	13613.8	620845	11538.5	42846.5	2.57907e+06
753		C3 H N3 O5 P2 S	Full match	No results	No results	No results		252.911	1.621	6.06993e+06	0	0	0		5	22	15			DDA for preferred ion	5.83042e+06	1.65497e+06	2.65242e+06	3.31874e+06	3.38305e+06	3.21169e+06	2.10515e+06	1.96898e+06	1.56401e+06	2.14002e+06	2.06837e+06	422503	3.58369e+06	1.67062e+06	2.61156e+06	4.47555e+06	3.36007e+06	2.78958e+06	474439	2.35605e+06	1.90493e+06	8.1907e+06	3.2031e+06	7.78749e+06	7.03267e+06	1.64028e+06	3.20682e+06	2.68843e+06	2.8765e+06
754		C36 H89 N8 O2 P7	Full match	No results	No results	No results		882.526	19.566	7.88362e+06	0	0	0		5	29	19			DDA for preferred ion	5.59502e+06	7.88066e+06	4.42444e+06	5.9148e+06	6.71765e+06	5.3873e+06	5.35849e+06	7.20731e+06	9.61104e+06	9.84905e+06	5.68891e+06	6.40384e+06	6.00679e+06	6.72565e+06	6.1846e+06	5.82626e+06	7.22736e+06	6.04342e+06	3.76666e+06	4.1229e+06	4.10124e+06	5.92133e+06	5.68792e+06	7.34227e+06	9.90674e+06	6.71682e+06	7.63777e+06	9.10736e+06	7.74744e+06
755		C21 H11 Cl N O8 P3 S	Full match	No results	No results	No results		564.911	1.143	4.0932e+06	0	0	0		5	15	11			No MS2	4.63289e+06	4.45656e+06	4.2515e+06	4.67266e+06	4.25657e+06	4.33815e+06	3.71041e+06	3.96747e+06	3.56551e+06	3.77976e+06	3.51439e+06	3.07891e+06	3.98446e+06	4.15374e+06	3.39635e+06	3.76332e+06	4.23329e+06	4.14252e+06	2.74869e+06	3.77203e+06	3.72875e+06	4.3726e+06	3.3899e+06	3.90461e+06	3.01725e+06	2.92393e+06	3.02543e+06	3.46647e+06	3.10786e+06
756	Glycopyrrolate	C19 H28 N O3	No results	No results	No results	Invalid mass		318.205	16.962	4.13245e+07	7	0	0		5	8	7			DDA for preferred ion	3.69869e+07	3.4507e+07	3.99106e+07	2.38664e+07	3.40081e+07	2.86497e+07	1.93484e+07	2.65951e+07	3.24952e+07	4.04738e+07	2.51589e+07	3.02473e+07	2.61283e+07	2.77302e+07	2.45306e+07	3.14358e+07	2.69764e+07	2.81587e+07	2.84617e+07	3.17437e+07	3.00624e+07	2.50056e+07	3.7834e+07	2.68752e+07	3.87853e+07	4.02244e+07	3.8035e+07	2.63933e+07	3.47849e+07
757		C17 H22 Cl N7 S3	Full match	No results	No results	No results		455.078	10.589	1.51529e+06	0	0	0		5	11	7			No MS2	1.30839e+06	2.01636e+06	1.55035e+06	1.10504e+06	1.59112e+06	1.89191e+06	1.08583e+06	1.58391e+06	1.66717e+06	1.22865e+06	1.2563e+06	1.44516e+06	1.00468e+06	1.15762e+06	1.03461e+06	1.12609e+06	1.39954e+06	1.28935e+06	1.64655e+06	1.50906e+06	1.21179e+06	1.27887e+06	1.40473e+06	1.05957e+06	1.56167e+06	1.18517e+06	934960	840934	1.32473e+06
758			No results	No results	No results	No results		837.595	9.325	5.00483e+08	0	0	0		5	6	6			DDA for preferred ion	3.77309e+08	4.44745e+08	4.94731e+08	3.18296e+08	4.08689e+08	4.74083e+08	2.65631e+08	3.49277e+08	4.12639e+08	3.91864e+08	3.41957e+08	3.02715e+08	2.58174e+08	3.07138e+08	3.14036e+08	3.07377e+08	3.01216e+08	3.43335e+08	4.30892e+08	3.72894e+08	3.57313e+08	3.47392e+08	5.05332e+08	3.38018e+08	4.96231e+08	3.93909e+08	3.10043e+08	3.39291e+08	4.144e+08
759	8-Hydroxyoctanoic acid	C8 H16 O3	Full match	No results	No results	Full match		160.11	10.557	1.37605e+06	19	0	0		5	18	18			DDA for preferred ion	249101	248921	307654	197049	346413	382459	326442	237517	278468	299668	303178	245592	1.41237e+06	221797	191911	219645	247911	201973	663998	215467	104835	235539	397292	241364	243056	418262	182653	227884	327400
760	13S-hydroxyoctadecadienoic acid	C18 H32 O3	Full match	No results	No results	Full match		296.235	15.019	3.01952e+06	14	0	0		5	7	7			DDA for preferred ion	227244	552753	1.09977e+06	513891	897076	3.40358e+06	1.87521e+06	480861	726390	332824	412991	557094	1.8578e+06	490645	770422	450697	286540	357355	783615	681527	569863	406679	673068	374008	956440	773066	359804	252740	524280
761	acetic acid geranyl ester	C12 H20 O2	Full match	No results	No results	Full match		196.146	13.392	1.50618e+06	29	0	0		5	11	11			DDA for preferred ion	744422	426908	1.23099e+06	1.55476e+06	773239	736796	266619	257416	1.24387e+06	890487	236093	290082	341801	572546	508252	397607	300835	415541	548127	753551	271807	1.73494e+06	316089	875501	636401	393098	251200	559355	295299
762	(1E)-N-Hydroxy-4-(methylsulfanyl)-1-butanimine	C5 H11 N O S	Full match	No results	No results	Full match		133.056	6.895	1.14724e+07	1	0	0		5	11	11			DDA for preferred ion	878378	1.51279e+06	3.592e+06	1.34913e+06	1.3031e+07	4.12576e+06	2.29079e+06	3.71758e+06	3.12416e+06	1.47727e+06	2.04717e+06	2.41255e+06	4.79623e+06	3.40919e+06	3.08341e+06	4.496e+06	3.18581e+06	7.70017e+06	2.33089e+06	2.06825e+06	1.35324e+06	4.86773e+06	6.12347e+06	1.54067e+06	6.39125e+06	343877	806088	725069	553641
763			No results	No results	No results	No results		100.933	19.614	1.04777e+07	0	0	0		4	7	1			DDA for preferred ion	7.29257e+06	8.95261e+06	5.02195e+06	8.94198e+06	5.08098e+06	9.8459e+06	5.2289e+06	9.80532e+06	1.11042e+07	6.31328e+06	6.09156e+06	5.97118e+06	5.5282e+06	6.38447e+06	5.50822e+06	6.16687e+06	9.31546e+06	6.67817e+06	6.85247e+06	6.25901e+06	7.30027e+06	4.9691e+06	7.15304e+06	9.20829e+06	7.68819e+06	9.91542e+06	8.63429e+06	4.35065e+06	5.5091e+06
764	Itaconic acid	C5 H6 O4	No results	No results	Partial match	Full match		130.027	1.39	2.58073e+07	11	0	4	Other	5	13	10			DDA for preferred ion	1.97235e+07	1.93299e+07	1.97373e+07	2.26582e+07	1.85743e+07	2.08348e+07	1.60214e+07	1.66333e+07	1.44442e+07	1.51235e+07	1.4831e+07	1.60846e+07	1.72988e+07	1.71873e+07	1.83027e+07	2.02239e+07	1.82594e+07	1.9455e+07	1.59352e+07	1.71774e+07	1.67693e+07	1.91596e+07	1.78857e+07	1.6877e+07	1.72202e+07	2.76149e+07	2.78321e+07	2.3015e+07	3.11737e+07
765	Itaconic acid	C5 H6 O4	Full match	No results	Partial match	Full match		130.027	2.09	6.51254e+06	11	0	4	Other	5	8	8			DDA for preferred ion	3.89467e+06	3.17653e+06	4.86056e+06	5.10248e+06	4.33962e+06	5.32567e+06	3.32352e+06	3.45031e+06	3.71833e+06	4.14193e+06	4.03032e+06	3.87555e+06	4.80122e+06	4.17552e+06	5.06404e+06	5.08068e+06	4.71868e+06	5.93685e+06	3.40108e+06	4.06062e+06	3.18725e+06	4.44468e+06	4.21467e+06	3.88301e+06	3.3498e+06	4.11695e+06	4.27923e+06	3.07002e+06	6.95902e+06
766		C6 H20 Cl N9 O12 P6 S2	Full match	No results	No results	No results		694.878	1.151	1.87852e+06	0	0	0		5	17	14			No MS2	1.47473e+06	1.02613e+06	1.09289e+06	1.82115e+06	1.73252e+06	1.43458e+06	1.38839e+06	1.25375e+06	1.16478e+06	1.20855e+06	1.48732e+06	984690	1.07429e+06	1.59202e+06	1.10777e+06	1.19507e+06	1.33438e+06	1.5408e+06	890200	1.49117e+06	1.81266e+06	1.22018e+06	1.29416e+06	1.0959e+06	747685	1.14022e+06	1.04874e+06	948691	1.01026e+06
767		C28 H53 N3 O6 P2	Full match	No results	No results	No results		589.339	14.351	9.468e+06	0	0	0		5	6	6			DDA for preferred ion	8.41585e+06	9.66418e+06	4.97101e+06	8.38825e+06	5.11343e+06	3.7035e+06	7.39646e+06	4.44163e+06	8.22529e+06	6.18962e+06	8.5286e+06	8.66806e+06	8.80109e+06	6.00163e+06	9.53597e+06	9.6911e+06	5.91606e+06	6.78525e+06	5.76117e+06	7.46176e+06	7.70148e+06	5.66216e+06	5.52635e+06	5.94421e+06	2.3117e+06	2.97453e+06	4.28249e+06	2.66016e+06	3.99393e+06
768	4-Oxoproline	C5 H7 N O3	Full match	Full match	Partial match	Not the top hit		129.043	2.458	1.83594e+08	11	0	2	Superpathway of butirocin biosynthesis;Other	5	9	9			DDA for preferred ion	1.46693e+08	1.41165e+08	1.71717e+08	1.46039e+08	1.6768e+08	1.60739e+08	1.37997e+08	1.06962e+08	1.11059e+08	1.02666e+08	1.27818e+08	1.38377e+08	1.59647e+08	1.44798e+08	1.83411e+08	1.52687e+08	1.37922e+08	9.36421e+07	1.3055e+08	1.45688e+08	1.21683e+08	1.40843e+08	1.36267e+08	1.17355e+08	1.00395e+08	1.25015e+08	1.31067e+08	1.11941e+08	8.56789e+07
769		C10 H19 N3 O10 S2	Full match	No results	No results	No results		405.051	2.186	7.6128e+06	0	0	0		5	7	7			DDA for preferred ion	3.11766e+06	5.71886e+06	4.12304e+06	3.01228e+06	2.87203e+06	3.46351e+06	1.5587e+06	1.19088e+06	2.08437e+06	1.89272e+06	1.14981e+06	545643	893714	1.37203e+06	1.35363e+06	2.04116e+06	1.55112e+06	3.94818e+06	1.80268e+06	3.18387e+06	2.38574e+06	6.12031e+06	2.52995e+06	5.44597e+06	1.00588e+07	2.85102e+06	5.57062e+06	2.78552e+06	6.47307e+06
770	N-Undecanoylglycine	C13 H25 N O3	Full match	No results	No results	Full match		243.184	11.32	5.91007e+07	1	0	0		5	8	8			DDA for preferred ion	3.67946e+07	4.06694e+07	5.16737e+07	3.23036e+07	5.33233e+07	3.66159e+07	2.92154e+07	3.58279e+07	2.7378e+07	4.07591e+07	4.336e+07	2.87654e+07	2.89061e+07	2.79967e+07	2.39339e+07	2.29554e+07	3.14777e+07	2.76785e+07	3.2483e+07	2.72581e+07	2.44817e+07	3.58594e+07	7.28349e+07	3.47879e+07	4.17762e+07	4.77341e+07	2.90361e+07	3.94645e+07	3.91306e+07
771	4-Undecylbenzenesulfonic acid	C17 H28 O3 S	Full match	No results	No results	Full match		312.176	19.531	4.58053e+07	1	0	0		5	11	10			DDA for preferred ion	2.48819e+07	2.67419e+07	2.06716e+07	3.35684e+07	5.28358e+07	3.54439e+07	2.09836e+07	2.35738e+07	2.54877e+07	4.88195e+07	3.07329e+07	6.18703e+06	3.41218e+07	2.49971e+07	2.08026e+07	2.67365e+07	3.36975e+07	2.6441e+07	2.66065e+07	2.57837e+07	2.27216e+07	2.99288e+07	2.33675e+07	3.4258e+07	3.48986e+07	1.91851e+07	1.83761e+07	2.06806e+07	2.38426e+07
772	4-(5,6-Dihydroxy-6-methyl-1-hepten-2-yl)-1-methyl-1,2-cyclohexanediol	C15 H28 O4	Full match	No results	No results	Full match		272.199	12.013	1.08381e+06	1	0	0		5	7	4			No MS2	1.17238e+06	1.18899e+06	927507	910158	1.1487e+06	856107	1.1704e+06	1.15431e+06	1.2458e+06	1.26815e+06	1.02251e+06	888405	1.07812e+06	1.00041e+06	943987	824012	992159	1.00405e+06	1.31113e+06	877768	896728	1.06204e+06	908043	895350	1.46708e+06	1.09224e+06	861004	801228	957594
773	Spaglumic acid	C11 H16 N2 O8	Full match	No results	No results	Full match		304.091	3.143	6.31124e+06	3	0	0		5	8	6			DDA for preferred ion	7.4058e+06	3.44838e+06	4.38874e+06	4.75178e+06	4.09136e+06	6.23386e+06	2.72465e+06	2.7098e+06	2.5916e+06	2.84766e+06	2.14833e+06	2.33789e+06	1.91261e+06	3.49934e+06	2.91496e+06	3.7975e+06	2.36586e+06	2.37782e+06	2.62215e+06	4.09967e+06	4.44837e+06	3.85375e+06	4.15615e+06	3.18831e+06	4.08183e+06	6.77484e+06	7.3143e+06	4.40311e+06	4.38922e+06
774		C10 H7 N3 O6 S	Full match	No results	No results	No results		297.005	1.399	1.69914e+07	0	0	0		5	24	22			DDA for preferred ion	2.01126e+07	6.37285e+06	6.02409e+06	3.64784e+06	3.51295e+06	2.91367e+06	3.33454e+06	2.54053e+06	3.14239e+06	3.13298e+06	3.86264e+06	4.98609e+06	2.98294e+06	2.96108e+06	5.29227e+06	3.95048e+06	3.07703e+06	2.81985e+06	5.65371e+06	4.31762e+06	4.0989e+06	3.96341e+06	3.96472e+06	4.9766e+06	5.66865e+06	4.83649e+06	4.00403e+06	5.07499e+06	4.86969e+06
775		C31 H52 Cl N9 O	Full match	No results	No results	No results		601.398	8.997	4.82404e+07	0	0	0		5	15	15			DDA for preferred ion	5.18623e+07	5.11495e+07	5.0465e+07	2.86996e+07	4.81882e+07	4.24046e+07	3.12283e+07	4.12029e+07	4.71673e+07	4.80656e+07	3.1906e+07	3.63568e+07	4.24575e+07	4.51436e+07	3.50651e+07	4.91895e+07	3.2415e+07	4.57219e+07	4.6785e+07	4.27956e+07	3.27446e+07	3.33938e+07	5.36137e+07	4.30596e+07	3.94309e+07	3.75419e+07	3.86892e+07	3.16892e+07	4.12152e+07
776		C19 H30 N2 O5 S2	Full match	No results	No results	No results		430.158	13.032	5.22131e+06	0	0	0		5	12	10			DDA for preferred ion	5.44564e+06	5.43733e+06	5.59955e+06	5.48472e+06	5.19321e+06	5.66502e+06	3.96111e+06	4.62176e+06	6.00001e+06	4.4965e+06	4.97392e+06	4.86018e+06	4.2483e+06	2.54749e+06	4.28168e+06	4.7685e+06	4.19244e+06	5.01556e+06	5.68585e+06	4.79189e+06	4.72115e+06	4.11672e+06	5.29863e+06	4.65511e+06	5.30419e+06	4.85715e+06	4.68634e+06	4.35559e+06	4.33971e+06
777	Dimethyl (3-oxocyclohexyl)malonate	C11 H16 O5	Full match	No results	No results	Full match		228.1	10.14	2.27279e+06	2	0	0		5	4	4			DDA for preferred ion	1.32812e+06	1.09515e+06	2.30319e+06	1.47503e+06	1.53018e+06	1.97356e+06	815018	1.07611e+06	1.78849e+06	1.22027e+06	1.32249e+06	891550	1.08858e+06	1.33223e+06	1.38434e+06	915577	1.107e+06	768700	1.23853e+06	1.5269e+06	863922	1.3783e+06	1.91822e+06	1.0672e+06	1.63296e+06	1.2327e+06	650604	1.14872e+06	973216
778	(2R)-3-{[(2-Aminoethoxy)(hydroxy)phosphoryl]oxy}-2-hydroxypropyl (9Z)-9-hexadecenoate	C21 H42 N O7 P	Full match	No results	No results	Full match		451.27	13.841	1.91781e+06	2	0	0		5	20	16			DDA for preferred ion	1.83314e+06	2.79277e+06	530242	450473	391167	445979	488709	303759	470879	269059	354774	351374	472434	759615	354736	375890	234163	267436	657345	402673	452487	267944	465573	374709	411882	400472	457101	428504	615088
779		C13 H35 N O3 P6	Full match	No results	No results	No results		439.105	13.03	3.6227e+06	0	0	0		5	14	13			DDA for preferred ion	3.48473e+06	3.42988e+06	3.17202e+06	3.2843e+06	3.07991e+06	3.44221e+06	2.70891e+06	3.24949e+06	3.50059e+06	4.06829e+06	3.32852e+06	3.04262e+06	2.94431e+06	3.11739e+06	2.91772e+06	3.1233e+06	2.84834e+06	3.37137e+06	3.20692e+06	2.92153e+06	2.78488e+06	2.76441e+06	2.93873e+06	3.12405e+06	2.67906e+06	3.64855e+06	2.61206e+06	2.35981e+06	578793
780			No results	No results	No results	No results		1788.27	9.857	2.68157e+06	0	0	0		5	3	3			No MS2	2.15033e+06	2.32353e+06	2.70827e+06	1.64728e+06	1.79959e+06	2.82405e+06	1.07525e+06	1.78438e+06	2.08963e+06	1.81229e+06	1.51688e+06	1.42342e+06	1.48793e+06	1.70249e+06	1.51371e+06	1.7285e+06	1.53335e+06	1.71188e+06	1.92574e+06	1.98248e+06	1.70556e+06	1.87284e+06	2.32401e+06	2.19682e+06	2.81958e+06	1.85085e+06	1.34763e+06	1.3895e+06	2.16345e+06
781		C2 H3 Cl N3 P7	Full match	No results	No results	No results		320.819	1.3	1.26466e+06	0	0	0		5	27	17			No MS2	1.26526e+06	1.54655e+06	667977	820606	818630	423786	851788	894218	1.78943e+06	1.22877e+06	699786	709324	462619	611191	225393	715681	532780	592127	1.43328e+06	570695	394707	564059	962845	863482	1.61967e+06	1.08082e+06	548037	693241	925511
782		C5 H9 N6 O3 P7	Full match	No results	No results	No results		417.891	1.144	1.81038e+07	0	0	0		5	8	6			DDA for preferred ion	1.7285e+07	1.54759e+07	1.54156e+07	1.52088e+07	1.34493e+07	1.89339e+07	1.18336e+07	1.53081e+07	1.54565e+07	1.71171e+07	1.18617e+07	1.08951e+07	1.41095e+07	1.39401e+07	1.28378e+07	1.48875e+07	1.4843e+07	1.81869e+07	1.07115e+07	1.35083e+07	1.34381e+07	2.01366e+07	1.35274e+07	1.64761e+07	2.13861e+07	1.16244e+07	1.3169e+07	1.41289e+07	1.36651e+07
783			No results	No results	No results	No results		174.933	0.768	2.86409e+07	0	0	0		5	16	15			DDA for preferred ion	3.57584e+07	2.0456e+07	2.08725e+07	1.85807e+07	1.86637e+07	1.55731e+07	1.57485e+07	1.52971e+07	2.72233e+07	1.85006e+07	1.87496e+07	1.73691e+07	1.16998e+07	1.98644e+07	1.21042e+07	1.47184e+07	1.83405e+07	1.58872e+07	2.63925e+07	1.57129e+07	1.54259e+07	1.85242e+07	1.47873e+07	2.12837e+07	1.92332e+07	1.28817e+07	2.12969e+07	1.3244e+07	1.57192e+07
784	VS1150000	C18 H34 O4	Full match	No results	No results	Full match		314.246	13.662	2.01136e+06	7	0	0		5	20	13			DDA for preferred ion	1.1088e+06	1.51993e+06	2.32986e+06	1.20443e+06	1.92241e+06	1.32302e+06	1.01401e+06	1.03739e+06	1.01995e+06	911673	905247	1.04499e+06	864741	1.19422e+06	1.01778e+06	1.38844e+06	944682	1.46021e+06	1.40386e+06	905806	833330	1.36183e+06	1.37377e+06	1.13233e+06	755652	600563	1.00178e+06	780191	826829
785		C12 H16 N8 O7 P2	Full match	No results	No match	No match		446.061	1.283	4.76547e+06	1	0	1	Other	5	6	6			DDA for preferred ion	5.32879e+06	7.65764e+06	3.28883e+06	4.33157e+06	3.23471e+06	3.40073e+06	3.67111e+06	3.45249e+06	3.23582e+06	3.85116e+06	3.28161e+06	3.59074e+06	3.87602e+06	3.29547e+06	4.10433e+06	3.31159e+06	2.90134e+06	3.35397e+06	3.37987e+06	2.78768e+06	3.7473e+06	3.64402e+06	3.41248e+06	2.74029e+06	1.7851e+06	2.29472e+06	1.69616e+06	2.32972e+06	2.18425e+06
786	L-(+)-Alanine	C3 H7 N O2	Full match	No results	Not the top hit	Full match		89.0477	1.432	2.76628e+07	10	0	31	Superpathway of aromatic compound degradation via 2-oxopent-4-enoate;Methanobacterium thermoautotrophicum biosynthetic metabolism;Superpathway of aromatic compound degradation via 3-oxoadipate;Other	3	11	9			DDA for preferred ion	1.99864e+07	1.86229e+06	2.95479e+07	2.20937e+07	1.98646e+07	1.7529e+07	2.13684e+07	1.45037e+07	3.23381e+06	2.53836e+06	3.08377e+07	1.75226e+07	2.2434e+07	1.86636e+07	1.99291e+07	2.25882e+07	2.09892e+07	2.72353e+06	1.55021e+07	2.31791e+07	1.68212e+07	2.01253e+07	1.82074e+07	1.47893e+07	322353	1.71665e+07	1.71e+07	1.70063e+07	1.00484e+06
787			No results	No results	No results	No results		88.9333	0.586	280765	0	0	0		3	21	15			No MS2	11410.8	52677.4	112981	145756	147654	42500.2	24682.3	118605	108646	8330.37	81994.6	20583.6	225880	8530.71	359088	86103.9	31283.5	32865.8	71075.6	90326.4	40883.6	29041.4	76979.1	74725.6	63576.2	69626.4	69756.7	49006	47422
788	Pantothenic acid	C9 H17 N O5	Full match	Full match	Partial match	Partial match		219.111	7.078	7.55143e+07	2	0	5	Other	5	3	3			DDA for preferred ion	6.07124e+07	5.10523e+07	6.05803e+07	6.63983e+07	6.30718e+07	7.36351e+07	4.62814e+07	4.24197e+07	4.1801e+07	4.51527e+07	5.01638e+07	4.85969e+07	4.75644e+07	4.79721e+07	5.42041e+07	5.00019e+07	4.45439e+07	5.0772e+07	5.20187e+07	5.87551e+07	5.92306e+07	5.51873e+07	5.31159e+07	5.39732e+07	5.67528e+07	6.88242e+07	7.8789e+07	7.13427e+07	7.22703e+07
789		C18 H46 N9 O6 P	Full match	No results	No results	No results		515.332	8.74	4.68939e+06	0	0	0		5	12	11			DDA for preferred ion	5.06108e+06	3.89405e+06	4.91511e+06	3.16233e+06	5.18331e+06	4.33855e+06	2.66212e+06	2.57314e+06	4.31541e+06	2.92024e+06	2.75305e+06	3.25748e+06	3.56534e+06	3.41628e+06	3.74598e+06	2.41688e+06	3.29975e+06	2.0112e+06	3.18096e+06	3.79502e+06	4.52042e+06	4.37106e+06	5.30056e+06	2.40193e+06	4.37968e+06	4.47446e+06	3.98703e+06	4.02772e+06	4.39487e+06
790		C3 H2 O P2 S	Full match	No results	No results	No results		147.931	19.554	5.28266e+07	0	0	0		5	19	19			DDA for preferred ion	5.43843e+07	5.56923e+07	3.05894e+07	4.019e+07	4.78006e+07	5.68335e+07	4.38599e+07	5.1261e+07	4.19907e+07	3.09736e+07	4.05172e+07	4.11066e+07	4.19126e+07	5.86575e+07	4.60823e+07	4.31737e+07	4.0969e+07	4.77026e+07	5.19586e+07	4.14944e+07	4.88197e+07	3.97926e+07	4.9422e+07	3.30542e+07	5.88379e+07	4.46482e+07	4.93725e+07	3.97733e+07	4.73692e+07
791		C4 H15 N9 O5 P2	Full match	No results	No results	No match		331.068	2.364	1.45045e+06	2	0	0		5	9	9			No MS2	459234	1.60295e+06	223680	567233	320633	337360	1.36926e+06	885796	503344	377655	983966	482334	593710	737128	1.08607e+06	1.54714e+06	698859	610402	236168	507412	470001	229948	235458	537264	559921	265443	139560	54357.6	358167
792		C26 H32 Cl N2 O2 P	Full match	No results	No results	No results		470.187	11.751	5.50653e+06	0	0	0		4	10	6			DDA for preferred ion	7479.83	9885.79	6426.32	6806.27	7372.68	7180.95	6507.84	6620.73	7532.28	6585.83	6254.02	5995.76	5962.97	6560.05	5906.82	6577.31	7051.11	7427.46	7448.91	6185.94	5838.41	6426.03	6528.91	6477.58	6877.52	5811.45	5.05373e+06	5497.82	5506.33
793		C26 H52 O S3	Full match	No results	No results	No results		476.318	17.239	2.94654e+06	0	0	0		5	24	20			DDA for preferred ion	1.00537e+06	1.96136e+06	11187.7	947686	673797	2.89323e+06	771128	1.03135e+06	17143.4	749710	644595	606651	433361	1.44325e+06	13815.9	592510	1.03512e+06	1.07963e+06	937245	1.67666e+06	16140.3	794815	2.00663e+06	529843	31605.6	1.09514e+06	1.02006e+06	463113	1.04391e+06
794	D-(-)-Glutamine	C5 H10 N2 O3	Full match	Full match	Full match	Full match		146.069	1.224	3.46182e+08	9	0	45	Superpathway of purine nucleotide salvage;Superpathway of chorismate metabolism;Superpathway of butirocin biosynthesis;Superpathway of histidine, purine, and pyrimidine biosynthesis;Kanamycin biosynthesis;Superpathway of aromatic amino acid biosynthesis;Chitin biosynthesis;Other	5	8	4			DDA for preferred ion	3.16491e+08	1.4634e+08	2.64443e+08	3.18755e+08	4.03458e+08	3.52001e+08	2.81193e+08	2.7219e+08	2.6661e+08	2.84319e+08	3.13497e+08	2.6746e+08	3.12598e+08	3.18808e+08	2.74832e+08	2.5864e+08	2.95249e+08	3.19606e+08	2.80678e+08	2.83295e+08	2.88431e+08	2.84637e+08	2.52539e+08	2.67635e+08	2.61923e+08	2.79717e+08	2.91713e+08	3.2071e+08	2.48993e+08
795		C8 H13 N3 O7 S	Full match	No results	No results	No results		295.048	1.533	6.24259e+06	0	0	0		5	11	10			DDA for preferred ion	5.04228e+06	2.49661e+06	4.70934e+06	4.93132e+06	4.74246e+06	5.82814e+06	2.67927e+06	2.87129e+06	2.59208e+06	3.24331e+06	2.83805e+06	1.0712e+06	2.52109e+06	2.36224e+06	3.65563e+06	4.44229e+06	3.73174e+06	4.25605e+06	1.81739e+06	4.49288e+06	3.92023e+06	7.48222e+06	4.12269e+06	6.27542e+06	5.85738e+06	2.60249e+06	4.68346e+06	3.56233e+06	5.2942e+06
796		C17 H19 N7 O7 S	Full match	No results	No results	No results		465.106	10.592	3.92483e+06	0	0	0		5	8	7			DDA for preferred ion	3.24704e+06	4.89091e+06	4.09443e+06	2.59705e+06	3.88683e+06	4.38558e+06	2.54841e+06	4.07671e+06	4.10951e+06	3.22955e+06	3.07746e+06	3.08981e+06	2.6856e+06	2.85534e+06	2.86078e+06	3.10349e+06	3.69927e+06	3.28992e+06	4.50634e+06	3.64862e+06	3.46869e+06	3.08453e+06	3.78613e+06	2.79726e+06	4.10298e+06	3.08813e+06	2.62629e+06	2.56806e+06	3.86811e+06
797		C16 H24 Cl N10 P	Full match	No results	No results	No match		422.163	13.481	3.67064e+06	4	0	0		5	15	11			DDA for preferred ion	2.27355e+06	2.97329e+06	2.76246e+06	2.35588e+06	2.64826e+06	3.64238e+06	1.77547e+06	2.35562e+06	2.11739e+06	1.9287e+06	2.19133e+06	1.48703e+06	2.00586e+06	1.67227e+06	1.77266e+06	2.10599e+06	1.53778e+06	1.78623e+06	3.9656e+06	2.16175e+06	3.97182e+06	1.64597e+06	2.66472e+06	1.97969e+06	3.14117e+06	3.11239e+06	2.1617e+06	2.25885e+06	2.15311e+06
798	N-lauroylglycine	C14 H27 N O3	Full match	No results	No results	Full match		257.199	11.914	3.01946e+06	1	0	0		5	12	9			DDA for preferred ion	1.01652e+06	1.31486e+06	1.46032e+06	578354	1.15037e+06	1.08539e+06	698610	1.67018e+06	705239	1.57436e+06	1.73265e+06	1.05059e+06	899742	771131	536497	732394	1.04828e+06	885763	932877	619370	429675	1.32805e+06	3.62558e+06	1.06309e+06	1.17669e+06	3.73544e+06	625167	1.37647e+06	2.15258e+06
799	2-(6,10-Dimethyl-8-oxospiro[4.5]dec-6-en-2-yl)-2-hydroxypropyl hexopyranoside	C21 H34 O8	Full match	No results	No results	Full match		414.226	12.363	2.28238e+06	1	0	0		5	11	11			DDA for preferred ion	826077	1.13208e+06	2.27689e+06	1.28836e+06	1.416e+06	2.4147e+06	1.20816e+06	950676	1.71431e+06	1.14719e+06	2.03194e+06	1.06017e+06	720843	1.18416e+06	1.35798e+06	831291	1.08858e+06	484889	1.20284e+06	1.8291e+06	544348	1.21713e+06	2.2652e+06	899583	1.92975e+06	1.56243e+06	455825	1.49034e+06	621044
800		C14 H30 O5 S	Full match	No results	No results	No results		310.181	19.53	1.25667e+07	0	0	0		5	7	7			DDA for preferred ion	2.92822e+06	5.79841e+06	3.74364e+06	5.82096e+06	1.44208e+07	6.05053e+06	2.63049e+06	4.14259e+06	2.99944e+06	1.09495e+07	1.05901e+07	6.62019e+06	4.98655e+06	6.08379e+06	2.55295e+06	5.0643e+06	3.51892e+06	3.2654e+06	5.45067e+06	6.1785e+06	3.76519e+06	8.9838e+06	4.95042e+06	3.75746e+06	5.92748e+06	4.45551e+06	3.85531e+06	3.92952e+06	4.05573e+06
801	(+/-)-Camphoric acid	C10 H16 O4	Full match	No results	No results	Full match		200.105	9.807	3.29469e+06	7	0	0		5	18	16			DDA for preferred ion	3.87943e+06	4.10372e+06	2.9756e+06	3.15901e+06	2.54414e+06	3.43146e+06	2.37463e+06	2.81395e+06	3.38746e+06	2.78559e+06	2.34334e+06	2.4511e+06	2.79179e+06	3.14253e+06	2.61526e+06	2.49508e+06	2.84872e+06	2.74848e+06	3.10391e+06	2.7961e+06	2.69828e+06	3.26679e+06	2.67145e+06	3.14098e+06	3.40689e+06	2.31198e+06	2.58288e+06	2.56373e+06	2.63576e+06
802		C2 H8 O3 P6 S2	Full match	No results	No results	No results		329.834	0.145	4.12055e+06	0	0	0		5	16	14			No MS2	856453	1.29493e+06	416477	1.26555e+06	667860	1.04714e+06	392360	731558	802679	816780	410225	496278	453438	347414	390253	324342	1.01746e+06	523689	1.10362e+06	4.38597e+06	662724	661308	814180	892499	617263	628573	444085	644966	857462
803		C25 H26 N4 O3	Full match	No results	No results	No results		430.202	17.773	2.7279e+06	0	0	0		5	11	11			DDA for preferred ion	901238	1.08629e+06	1.20643e+06	163800	1.18276e+06	945997	168545	925041	157543	1.86093e+06	978520	1.20756e+06	1.14989e+06	821976	779447	193954	1.07288e+06	767082	186383	1.14827e+06	286989	1.25036e+06	1.79481e+06	674949	3.84477e+06	1.20764e+06	1.91561e+06	2.70299e+06	1.5231e+06
804		C20 H3 Cl N6 O14 P4 S3	Full match	No results	No results	No results		805.75	1.143	2.1586e+06	0	0	0		5	17	14			No MS2	2.04107e+06	1.31738e+06	1.78784e+06	1.51157e+06	1.53305e+06	2.35832e+06	1.11834e+06	1.62694e+06	1.58283e+06	1.75893e+06	1.13066e+06	1.15701e+06	1.48358e+06	1.35326e+06	1.35962e+06	1.75676e+06	1.35825e+06	2.10023e+06	904246	1.49867e+06	1.48103e+06	2.33145e+06	1.39351e+06	1.79034e+06	2.51199e+06	1.27125e+06	1.29839e+06	1.32429e+06	1.70323e+06
805		C6 H12 N7 O4 P S	Full match	No results	No results	No results		309.04	1.211	3.12867e+06	0	0	0		5	11	11			No MS2	1.55149e+06	1.60439e+06	1.10914e+06	1.76812e+06	1.69133e+06	1.62403e+06	2.26543e+06	1.81531e+06	1.30007e+06	966244	1.60647e+06	1.30296e+06	1.65546e+06	1.59636e+06	1.58309e+06	966630	1.2066e+06	1.28028e+06	1.5074e+06	1.64139e+06	2.36893e+06	1.18095e+06	1.24368e+06	1.39139e+06	1.42616e+06	2.33512e+06	2.38091e+06	3.36148e+06	1.67963e+06
806	glu-thr	C9 H16 N2 O6	No results	No results	No results	Full match		248.101	1.382	4.758e+06	2	0	0		5	5	4			No MS2	4.05463e+06	2.05184e+06	3.29475e+06	3.36203e+06	2.95341e+06	3.63108e+06	3.75292e+06	3.16609e+06	3.47246e+06	4.213e+06	3.34381e+06	3.88215e+06	3.52377e+06	4.12849e+06	3.83514e+06	5.13589e+06	4.57316e+06	4.22165e+06	2.90352e+06	3.16221e+06	3.45155e+06	2.1914e+06	2.48268e+06	3.08093e+06	2.26275e+06	2.56267e+06	2.45888e+06	2.61379e+06	2.5655e+06
807			No results	No results	No results	No results		130.936	19.532	1.23652e+06	0	0	0		5	13	10			DDA for preferred ion	1.04005e+06	1.38621e+06	773106	962472	1.27088e+06	748881	741864	849979	964128	752157	632923	726927	667343	973864	774222	609914	791557	611526	934377	865917	792281	969722	1.06891e+06	719677	941331	839348	975981	1.33905e+06	998666
808		C33 H55 N8 O11 P	Full match	No results	No results	No results		770.372	17.156	2.24078e+06	0	0	0		5	4	4			DDA for preferred ion	6781.41	7655.42	44572.9	1.41023e+06	6139.85	27839.6	1.21043e+06	5584.89	74098.7	5604.78	21991	5221.35	4627.44	5168.14	8608.84	2.37501e+06	11530.8	5630.11	2.23633e+06	6892.84	2.16461e+06	24753.5	7030.19	7158.8	7353.93	6067.57	5976.24	23584.7	164906
809		C6 H17 Cl N3 O11 P5	Full match	No results	No results	No results		496.923	1.151	6.83051e+06	0	0	0		5	15	12			DDA for other ion	6.10101e+06	5.0247e+06	5.54908e+06	5.97308e+06	7.02086e+06	5.81818e+06	6.24091e+06	5.82963e+06	5.80321e+06	4.8418e+06	6.01657e+06	4.90023e+06	5.19019e+06	6.54406e+06	5.18485e+06	4.81296e+06	6.45109e+06	6.19884e+06	4.7113e+06	5.73946e+06	6.58571e+06	4.95463e+06	5.64671e+06	4.91355e+06	3.48835e+06	5.16659e+06	4.84357e+06	5.79963e+06	4.77771e+06
810			No results	No results	No results	No results		99.9465	19.539	3.3708e+07	0	0	0		5	8	7			DDA for preferred ion	3.17531e+06	4.87831e+07	3.16162e+07	3.49034e+07	3.9234e+07	3.1661e+07	2.57719e+07	2.94124e+07	3.34194e+07	2.79472e+07	2.65421e+07	3.12865e+07	2.75488e+07	3.41656e+07	2.32359e+07	2.95931e+07	3.26108e+07	3.04565e+07	3.87803e+07	2.97838e+07	2.29279e+07	3.15865e+07	2.95441e+07	3.01189e+07	3.07252e+07	2.08007e+07	3.07432e+07	3.0855e+07	2.59987e+07
811	Quingestrone	C26 H38 O2	Full match	No results	No results	Full match		382.287	18.07	1.39316e+06	2	0	0		5	14	14			DDA for preferred ion	801168	1.74008e+06	1.21806e+06	1.3088e+06	1.18762e+06	1.30843e+06	958857	1.36871e+06	1.35766e+06	1.14748e+06	1.05447e+06	990133	715798	1.47282e+06	930079	842866	773105	1.22164e+06	1.19255e+06	1.27567e+06	1.33691e+06	945165	1.08373e+06	1.07516e+06	1.66734e+06	1.41586e+06	1.40058e+06	1.32207e+06	1.43205e+06
812	2-Oxobutyric acid	C4 H6 O3	Full match	No results	Partial match	Full match		102.032	2.089	7.69408e+08	9	0	15	Superpathway of L-threonine metabolism;Other	5	10	9			DDA for preferred ion	3.82365e+08	5.16783e+08	4.98786e+08	4.27593e+08	5.70496e+08	6.27177e+08	5.08409e+08	5.38951e+08	6.92921e+08	2.05783e+08	7.86264e+08	5.87171e+08	7.89294e+08	5.52843e+08	5.82098e+08	6.59296e+08	7.08208e+08	5.33572e+08	6.80886e+08	2.47553e+08	2.68389e+08	8.2303e+08	3.05793e+08	6.09415e+08	6.4281e+08	6.3583e+08	6.75214e+08	5.48416e+08	8.44185e+08
813		C6 H7 N6 O5 P	Full match	No results	No results	No results		274.022	1.3	1.97673e+06	0	0	0		5	16	16			DDA for preferred ion	279904	360119	278982	535982	211055	690190	305081	155379	304928	259252	106140	63374.8	120344	147837	165717	462124	263211	1.04232e+06	113166	359164	217895	1.09214e+06	153266	921545	1.79002e+06	1.46956e+06	2.04011e+06	1.71278e+06	1.81178e+06
814		C23 H49 Cl O2 P4 S3	Full match	No results	No match	No match		612.152	1.385	5.02689e+06	2	0	4	Other	5	16	15			No MS2	3.82642e+06	3.92575e+06	1.95338e+06	3.65021e+06	3.83014e+06	2.87314e+06	2.49124e+06	3.28441e+06	2.64455e+06	3.09067e+06	3.32653e+06	2.91645e+06	2.78492e+06	1.86509e+06	2.98878e+06	2.42478e+06	2.92751e+06	3.03875e+06	2.35362e+06	3.97012e+06	4.44202e+06	2.93696e+06	3.80737e+06	2.44538e+06	2.30145e+06	2.97194e+06	3.50555e+06	5.5283e+06	2.64006e+06
815		C7 H14 Cl N6 O13 P7 S3	Full match	No results	No results	No results		737.763	1.146	3.49515e+06	0	0	0		5	17	11			No MS2	3.32693e+06	2.15429e+06	2.05634e+06	2.86119e+06	3.42537e+06	3.66246e+06	2.7797e+06	3.14626e+06	3.04398e+06	3.4232e+06	2.73782e+06	2.4933e+06	2.00344e+06	3.23048e+06	2.42356e+06	3.14012e+06	3.10933e+06	3.7075e+06	2.2257e+06	2.77711e+06	2.9804e+06	3.68531e+06	2.66433e+06	2.80505e+06	3.16101e+06	2.63649e+06	2.64069e+06	2.8631e+06	2.83739e+06
816		C6 H21 N9 O S	Full match	No results	No match	No results		267.159	15.806	1.19812e+07	0	0	1	Other	5	11	4			No MS2	4.47681e+06	8.57931e+06	7.39144e+06	4.8014e+06	1.52856e+07	9.90853e+06	5.74747e+06	4.88877e+06	9.23044e+06	8.14235e+06	6.40334e+06	4.42198e+06	8.72596e+06	3.90774e+06	6.54009e+06	2.90301e+06	4.56888e+06	7.19727e+06	7.355e+06	7.23116e+06	2.87589e+06	7.17734e+06	1.07312e+07	5.93618e+06	6.19699e+06	5.28776e+06	5.03737e+06	5.04841e+06	5.02134e+06
817	5-hydroxyisouric acid	C5 H4 N4 O4	Full match	No results	Partial match	Full match		184.023	1.592	4.80482e+06	2	0	2	Superpathway of purines degradation in plants;Other	5	3	2			No MS2	2.15821e+06	2.69884e+06	2.39601e+06	3.12792e+06	3.36317e+06	2.62374e+06	5.28575e+06	2.30263e+06	2.11576e+06	2.10871e+06	3.17959e+06	3.45684e+06	3.17433e+06	2.78602e+06	3.29967e+06	2.28978e+06	3.46698e+06	1.81567e+06	2.25615e+06	2.89298e+06	2.85524e+06	1.72712e+06	2.54847e+06	1.85881e+06	1.00293e+06	2.80029e+06	1.74953e+06	2.25446e+06	2.04185e+06
818		C3 H6 Br Cl N5 O7 P7	Full match	No results	No results	No results		554.73	0.045	9.21304e+06	0	0	0		5	9	7			No MS2	4.87555e+06	5.78384e+06	4.34325e+06	2.56458e+06	5.34019e+06	6.22714e+06	3.80395e+06	3.6377e+06	7.20044e+06	8.1018e+06	5.94168e+06	4.87695e+06	3.73611e+06	4.94987e+06	3.92384e+06	5.58406e+06	4.72112e+06	4.45102e+06	2.75317e+06	5.09696e+06	4.14133e+06	5.49771e+06	3.79344e+06	6.0889e+06	4.97842e+06	5.52639e+06	9.0278e+06	4.36708e+06	2.16576e+06
819	Embelin	C17 H26 O4	Full match	No results	No results	Full match		294.183	13.025	2.14362e+09	8	0	0		5	1	1			DDA for preferred ion	1.32169e+09	1.24614e+09	2.13539e+09	1.34112e+09	1.64495e+09	1.72327e+09	9.96844e+08	1.36252e+09	1.93834e+09	1.47649e+09	1.52294e+09	1.4625e+09	1.56037e+09	1.3061e+09	1.18002e+09	1.28717e+09	1.12063e+09	1.07563e+09	1.43663e+09	1.58717e+09	1.22197e+09	1.08466e+09	2.13435e+09	1.26462e+09	1.33768e+09	1.79307e+09	1.2822e+09	1.24393e+09	1.48698e+09
820			No results	No results	No results	No results		128.878	19.806	2.57954e+07	0	0	0		5	10	9			DDA for preferred ion	1.64728e+07	3.48782e+07	1.8023e+07	1.94886e+07	2.08425e+07	2.03312e+07	1.57731e+07	1.72166e+07	2.215e+07	1.94422e+07	2.13876e+07	1.37241e+07	1.75356e+07	1.82229e+07	2.62586e+07	1.74747e+07	1.31545e+07	2.04888e+07	1.88473e+07	2.33269e+07	1.87706e+07	1.4288e+07	1.72623e+07	1.65838e+07	2.1191e+07	1.84925e+07	1.55738e+07	1.83486e+07	1.45479e+07
821			No results	No results	No results	No results		118.932	19.529	3.74908e+06	0	0	0		5	11	9			No MS2	2.60699e+06	4.13873e+06	2.48915e+06	3.80903e+06	3.5128e+06	2.66744e+06	2.81984e+06	3.36408e+06	3.7851e+06	3.30134e+06	2.46998e+06	1.92031e+06	2.95941e+06	3.29888e+06	2.6864e+06	2.67948e+06	2.09817e+06	3.04785e+06	4.35285e+06	2.93041e+06	1.84602e+06	2.66252e+06	3.1815e+06	2.27773e+06	3.39054e+06	2.21449e+06	3.29826e+06	4.22032e+06	3.90825e+06
822		C H2 Cl N7 O	Full match	No results	No results	No results		163.001	1.214	720294	0	0	0		5	8	8			No MS2	401232	1.13643e+06	332419	311449	270478	407427	193481	323292	237402	240587	126886	193234	215075	166983	138334	222392	224178	293633	299224	165946	408769	693509	294638	365492	439038	204186	230868	92523.4	267269
823		C23 H45 N O6	Full match	No results	No results	No results		431.325	14.679	1.83354e+06	0	0	0		5	12	10			DDA for preferred ion	359351	556291	461349	146368	283889	272927	296691	612073	237245	723029	519481	348151	414304	220536	193439	311003	267234	374279	317489	266453	191708	347538	2.34184e+06	246726	312265	1.97887e+06	222632	468991	690996
824			No results	No results	No results	No results		160.972	1.332	3.25858e+06	0	0	0		5	6	6			DDA for other ion	2.04966e+06	3.02538e+06	2.68697e+06	2.89469e+06	3.65677e+06	3.2411e+06	3.01586e+06	3.0798e+06	2.54908e+06	2.2357e+06	3.13376e+06	2.34562e+06	2.70516e+06	3.30305e+06	2.53217e+06	2.05366e+06	2.8155e+06	2.01114e+06	2.7827e+06	2.59508e+06	3.09367e+06	2.26752e+06	3.40167e+06	2.3435e+06	2.04972e+06	1.84415e+06	1.46225e+06	2.13649e+06	2.02201e+06
825	.alpha.-Aminoadipic acid	C6 H11 N O4	Full match	No results	Not the top hit	Full match		161.069	2.504	5.11065e+06	16	0	10	Superpathway of butirocin biosynthesis;Kanamycin biosynthesis;Other	5	15	14			DDA for preferred ion	4.56384e+06	4.0799e+06	4.61211e+06	4.54404e+06	3.59056e+06	4.25415e+06	3.88543e+06	3.38076e+06	3.89862e+06	3.11379e+06	3.62989e+06	4.39303e+06	4.54248e+06	4.07815e+06	5.1948e+06	4.50734e+06	3.32863e+06	4.09232e+06	2.71983e+06	4.43778e+06	4.06936e+06	3.3015e+06	4.21874e+06	3.92557e+06	2.86735e+06	3.14436e+06	3.31095e+06	2.5281e+06	2.74212e+06
826		C5 H14 N2 O2 P2	Full match	No results	No results	No match		196.052	1.442	6.6384e+07	3	0	0		5	13	12			DDA for preferred ion	5.83662e+07	7.33933e+07	6.27418e+07	5.81759e+07	5.55691e+07	5.64826e+07	6.13418e+07	6.21549e+07	5.24538e+07	5.37539e+07	4.9304e+07	4.60989e+07	4.99935e+07	6.95245e+07	4.61644e+07	5.66552e+07	6.68108e+07	5.16683e+07	5.18197e+07	5.40967e+07	5.68191e+07	4.56916e+07	4.90546e+07	6.16272e+07	4.56918e+07	6.24934e+07	5.58238e+07	5.75089e+07	4.51286e+07
827		C39 H71 N9 O5 P2	Full match	No results	No results	No match		807.506	19.587	2.62881e+06	24	0	0		5	20	20			No MS2	2.27673e+06	2.70047e+06	1.51818e+06	2.00899e+06	2.4846e+06	2.67444e+06	2.22618e+06	3.0328e+06	2.45302e+06	2.56508e+06	2.79608e+06	2.37872e+06	2.65225e+06	2.47929e+06	2.11549e+06	1.68424e+06	2.06939e+06	2.29155e+06	2.2782e+06	1.80292e+06	1.76663e+06	2.05208e+06	2.39448e+06	2.63553e+06	3.0936e+06	2.58955e+06	2.30845e+06	1.92216e+06	1.56994e+06
828	(8E)-2-Amino-8-octadecene-1,3,4-triol	C18 H37 N O3	Full match	No results	No results	Full match		315.278	13.557	6.60503e+06	1	0	0		5	3	3			DDA for preferred ion	5.44595e+06	5.13775e+06	6.51413e+06	3.26226e+06	4.75614e+06	4.11415e+06	2.53666e+06	4.54403e+06	3.47268e+06	4.78217e+06	3.74736e+06	4.49552e+06	4.248e+06	3.74379e+06	4.05309e+06	3.26525e+06	3.33772e+06	4.64244e+06	5.00962e+06	3.86016e+06	5.41214e+06	3.40152e+06	6.31745e+06	3.99508e+06	4.94364e+06	5.10656e+06	5.11876e+06	3.9296e+06	6.03225e+06
829	ibufenac	C12 H16 O2	Full match	No results	No results	Full match		192.115	13.288	2.60991e+06	27	0	0		5	7	5			DDA for preferred ion	3.12812e+06	2.87575e+06	2.18712e+06	1.83814e+06	1.95099e+06	2.57681e+06	2.34914e+06	2.44673e+06	2.15834e+06	2.41602e+06	2.47554e+06	1.80452e+06	2.71474e+06	2.11122e+06	1.89265e+06	2.52996e+06	2.15394e+06	2.08026e+06	2.57753e+06	2.18449e+06	1.79598e+06	2.19143e+06	1.9465e+06	2.15147e+06	2.57875e+06	2.02144e+06	1.57539e+06	1.80708e+06	2.23412e+06
830		C5 H12 Cl N O2	Full match	No results	No results	No match		153.056	1.284	6.75874e+06	2	0	0		5	6	4			No MS2	7.94734e+06	6.32593e+06	6.20774e+06	6.56034e+06	7.58021e+06	7.44353e+06	5.35452e+06	6.03233e+06	5.01533e+06	6.82018e+06	6.48807e+06	5.65059e+06	5.43283e+06	4.95408e+06	4.84201e+06	5.41972e+06	5.84345e+06	5.22617e+06	5.89337e+06	6.40363e+06	6.43688e+06	7.58494e+06	6.30295e+06	6.3505e+06	5.396e+06	4.07913e+06	4.41742e+06	4.01254e+06	5.29706e+06
831			No results	No results	No results	No results		174.933	19.619	2.67116e+07	0	0	0		5	17	8			DDA for preferred ion	2.54929e+07	3.38491e+07	1.93693e+07	2.16546e+07	2.62782e+07	2.52141e+07	2.54106e+07	2.27188e+07	2.34896e+07	2.34876e+07	1.99075e+07	2.00768e+07	2.17621e+07	2.41075e+07	1.95511e+07	1.74895e+07	2.35286e+07	2.5718e+07	2.59547e+07	2.24481e+07	2.02668e+07	2.24956e+07	2.48555e+07	2.37076e+07	2.40813e+07	1.98341e+07	1.80212e+07	1.94014e+07	1.90809e+07
832		C3 H3 O2 P5 S	Full match	No results	No results	No results		257.854	19.749	950213	0	0	0		5	14	11			No MS2	720200	1.40469e+06	799844	709658	994617	885920	810167	848094	774521	928366	947719	722446	890196	649807	692917	833904	792445	1.04394e+06	745828	790762	731469	847442	623651	1.02707e+06	964306	689564	641895	442116	490884
833	Myristyl sulfate	C14 H30 O4 S	Full match	No results	No results	Full match		294.187	12.782	2.18696e+07	1	0	0		5	26	19			DDA for preferred ion	2.68969e+06	1.70292e+07	8.76166e+06	1.41509e+07	1.23884e+07	2.04707e+07	2.56899e+06	1.0719e+07	9.6918e+06	9.93739e+06	9.72816e+06	1.01584e+07	1.72765e+06	1.79975e+07	1.17313e+07	9.35067e+06	1.01988e+07	9.99736e+06	2.07837e+06	1.41853e+07	1.40968e+07	9.78831e+06	1.29949e+07	1.12006e+07	2.81062e+07	1.79622e+07	1.04363e+07	1.1605e+07	1.04879e+07
834		C8 H20 N O2 P	Full match	No results	No results	No results		193.123	13.026	2.0099e+06	0	0	0		5	10	9			DDA for preferred ion	1.19623e+06	1.10329e+06	1.95349e+06	1.13849e+06	1.6338e+06	1.50317e+06	804102	1.26116e+06	1.65345e+06	1.38427e+06	1.23555e+06	1.30014e+06	1.24201e+06	1.05504e+06	1.12657e+06	1.09324e+06	960771	1.06398e+06	1.21907e+06	1.65625e+06	1.24416e+06	1.06676e+06	2.16339e+06	1.0679e+06	1.31086e+06	1.60615e+06	1.15141e+06	1.15377e+06	1.19643e+06
835	(-)-pinellic acid	C18 H34 O5	Full match	No results	No results	Full match		330.241	11.38	1.12989e+07	7	0	0		5	21	19			DDA for preferred ion	1.95509e+06	1.9499e+06	2.16342e+06	1.93606e+06	1.53943e+06	1.16454e+07	3.7137e+06	1.3999e+06	2.05931e+06	1.33694e+06	2.22539e+06	1.41982e+06	4.37428e+06	1.29641e+06	2.12031e+06	1.20254e+06	1.2781e+06	750053	2.65897e+06	1.43954e+06	1.65569e+06	1.90031e+06	1.66674e+06	2.0272e+06	2.06049e+06	1.8707e+06	1.22705e+06	1.92816e+06	1.47572e+06
836		C2 H P3	Full match	No results	No results	No results		117.929	19.532	2.78755e+07	0	0	0		5	20	19			DDA for preferred ion	2.0492e+07	2.62728e+07	1.90295e+07	2.70678e+07	2.41121e+07	1.51076e+07	1.84767e+07	1.4639e+07	1.80484e+07	1.69234e+07	2.11474e+07	1.1133e+07	1.273e+07	1.61995e+07	1.95329e+07	1.62639e+07	1.87841e+07	1.50325e+07	2.14633e+07	2.40708e+07	1.38015e+07	2.24984e+07	1.92913e+07	1.3967e+07	1.59692e+07	2.75416e+07	1.48442e+07	1.53216e+07	1.1787e+07
837		C10 H7 N3 O6 S	Full match	No results	No results	No results		297.005	1.529	7.88e+06	0	0	0		5	12	12			DDA for preferred ion	9.63865e+06	3.69724e+06	4.8524e+06	3.82333e+06	6.44809e+06	4.63654e+06	3.81803e+06	3.76137e+06	4.47416e+06	4.71977e+06	5.1096e+06	5.38136e+06	4.14343e+06	3.31814e+06	5.4093e+06	3.05967e+06	3.48453e+06	2.99269e+06	4.5413e+06	4.12911e+06	5.58213e+06	3.5128e+06	4.91622e+06	3.1966e+06	2.28332e+06	5.09197e+06	5.47038e+06	6.3085e+06	4.79429e+06
838	Trifluoroacetic acid	C2 H F3 O2	No results	No results	No results	Full match		113.993	19.536	8.16817e+07	1	0	0		5	13	12			DDA for preferred ion	8.74287e+07	8.9854e+07	7.28369e+07	7.97763e+07	7.3177e+07	8.71687e+07	7.95298e+07	8.42554e+07	7.2034e+07	8.7092e+07	6.17695e+07	6.94508e+07	6.9324e+07	7.48762e+07	7.55108e+07	8.00416e+07	7.68261e+07	8.99082e+07	9.76117e+07	7.78426e+07	7.0763e+07	7.4748e+07	8.21321e+07	7.05318e+07	7.79033e+07	7.61682e+07	6.20444e+07	6.80821e+07	8.12643e+07
839		C7 H9 N4 O P	Full match	No results	No results	No match		196.052	2.321	1.00631e+08	3	0	0		5	17	15			DDA for preferred ion	1.01061e+08	1.47899e+08	8.43662e+07	9.06257e+07	9.21807e+07	9.99034e+07	7.7043e+07	8.59148e+07	1.11284e+08	9.41824e+07	6.73855e+07	5.5118e+07	7.51678e+07	9.48149e+07	8.29479e+07	8.79358e+07	9.25939e+07	8.28411e+07	8.6463e+07	6.63146e+07	7.32668e+07	1.09678e+08	8.91635e+07	1.0814e+08	1.53839e+08	1.07512e+08	9.32756e+07	9.04737e+07	9.62058e+07
840	Benzyl butyrate	C11 H14 O2	Full match	No results	No results	Full match		178.099	12.74	3.23556e+06	35	0	0		5	8	7			DDA for preferred ion	3.34541e+06	4.42484e+06	3.33146e+06	3.33403e+06	3.30217e+06	3.76473e+06	2.81581e+06	2.96343e+06	3.50355e+06	3.01398e+06	3.00282e+06	3.02028e+06	2.69944e+06	2.93655e+06	3.00287e+06	2.84088e+06	2.9488e+06	3.04354e+06	3.57818e+06	2.79328e+06	2.71708e+06	3.26671e+06	3.46403e+06	2.84737e+06	3.53496e+06	2.8164e+06	2.54687e+06	2.77101e+06	2.6075e+06
841		C5 H13 N2 O7 P	Full match	No results	No results	No match		244.046	1.221	2.50255e+07	1	0	0		5	8	7			DDA for preferred ion	9.43178e+06	4.22416e+06	8.06107e+06	1.18646e+07	1.54064e+07	9.77118e+06	2.73882e+07	1.00571e+07	8.86371e+06	8.2726e+06	2.57243e+07	9.81622e+06	2.30133e+07	1.19822e+07	9.04889e+06	8.02072e+06	9.88619e+06	8.68203e+06	4.68557e+06	9.34675e+06	1.01053e+07	5.55215e+06	8.26556e+06	2.22048e+07	7.45167e+06	2.12137e+07	8.1926e+06	1.06534e+07	8.16748e+06
842			No results	No results	No results	No results		174.933	15.872	2.58409e+06	0	0	0		5	9	8			DDA for preferred ion	2.33189e+06	2.98504e+06	2.27148e+06	1.83965e+06	2.12251e+06	3.02225e+06	1.81707e+06	1.9923e+06	2.90197e+06	2.62642e+06	1.5998e+06	1.98163e+06	1.93689e+06	2.31514e+06	1.9305e+06	1.99228e+06	2.14081e+06	2.09347e+06	2.3398e+06	2.18891e+06	1.8979e+06	2.254e+06	2.03458e+06	1.8604e+06	1.62249e+06	1.41546e+06	1.56687e+06	1.76133e+06	1.44325e+06
843	12-Hydroxylauric acid	C12 H24 O3	Full match	No results	No results	Full match		216.172	14.309	2.18597e+06	4	0	0		5	8	7			DDA for preferred ion	1.43428e+06	1.22541e+06	2.12163e+06	1.59553e+06	1.58615e+06	2.2685e+06	892694	1.14824e+06	1.80808e+06	1.75882e+06	1.42175e+06	1.32911e+06	1.16256e+06	1.42013e+06	1.48712e+06	1.37515e+06	881067	1.13353e+06	1.65431e+06	1.59028e+06	1.32941e+06	1.23699e+06	1.78522e+06	1.12818e+06	1.57516e+06	1.37838e+06	982138	1.24239e+06	1.2512e+06
844	Metirosine	C10 H13 N O3	Full match	No results	No results	Full match		195.089	13.787	4.00933e+06	12	0	0		5	11	10			DDA for preferred ion	4.41723e+06	5.5394e+06	3.57224e+06	4.27678e+06	4.29228e+06	4.18917e+06	3.7324e+06	4.06402e+06	4.6016e+06	4.10912e+06	3.57619e+06	3.8116e+06	3.81966e+06	4.41723e+06	3.26996e+06	3.69294e+06	4.05709e+06	4.23513e+06	4.3297e+06	3.69734e+06	3.00267e+06	3.97437e+06	4.17448e+06	3.89371e+06	4.37824e+06	3.48392e+06	3.42833e+06	3.37194e+06	3.50888e+06
845	Guanidinoethyl Sulfonate	C3 H9 N3 O3 S	Full match	No results	No results	Full match		167.036	1.314	1.11657e+06	1	0	0		5	8	7			No MS2	600423	921558	1.07201e+06	1.00812e+06	878087	618890	545677	917785	1.02048e+06	958212	648613	585993	538816	864831	612657	916562	827010	356576	872845	609666	536803	1.05647e+06	781656	903092	1.17789e+06	531021	700133	784316	795479
846		C30 H53 N3 O6 P2	Full match	No results	No results	No results		613.338	14.13	6.79654e+07	0	0	0		5	5	5			DDA for preferred ion	4.5195e+07	5.60001e+07	4.19607e+07	3.83128e+07	3.27652e+07	4.69451e+07	5.0362e+07	3.15655e+07	4.24218e+07	4.595e+07	5.52069e+07	5.45358e+07	3.8905e+07	4.44383e+07	5.13679e+07	7.24991e+07	5.39491e+07	3.23689e+07	4.42134e+07	3.85132e+07	4.31815e+07	3.65598e+07	3.08735e+07	4.16156e+07	2.92977e+07	2.89737e+07	2.30507e+07	2.38104e+07	3.98565e+07
847		C8 H18 O3 S	Full match	No results	No results	No results		194.098	10.48	1.23081e+06	0	0	0		5	6	6			No MS2	182111	265342	217039	171245	381260	261412	175557	871592	289214	176542	189335	140689	175101	158348	133306	146880	176806	263075	230624	177751	231908	209284	392983	179970	567640	114274	136053	1.27149e+06	159407
848		C2 H8 N3 O2 P7	Full match	No results	No results	No results		322.879	0.069	3.77916e+06	0	0	0		5	22	22			No MS2	4.47343e+06	3.63183e+06	3.07586e+06	2.22704e+06	3.29361e+06	2.90089e+06	2.96448e+06	952935	2.76858e+06	4.24012e+06	2.33876e+06	3.26304e+06	2.75169e+06	3.00112e+06	3.074e+06	3.47537e+06	2.11147e+06	3.38097e+06	1.9155e+06	2.53993e+06	2.94461e+06	3.90454e+06	2.91427e+06	4.00992e+06	2.74666e+06	3.32763e+06	2.82888e+06	4.0109e+06	3.53921e+06
849		C10 H14 N O4 P3	Full match	No results	No results	No results		305.015	10.592	1.27171e+07	0	0	0		5	8	8			DDA for other ion	1.1587e+07	1.58794e+07	1.02089e+07	8.5216e+06	1.25914e+07	1.38308e+07	9.57342e+06	1.54302e+07	1.524e+07	9.51233e+06	1.13891e+07	1.10378e+07	1.03171e+07	1.03701e+07	1.03853e+07	1.13622e+07	1.06674e+07	1.18658e+07	1.29149e+07	1.2265e+07	9.26894e+06	1.22338e+07	9.43307e+06	1.00759e+07	1.42278e+07	1.11621e+07	1.19161e+07	8.40327e+06	1.32029e+07
850		C23 H50 Cl N3 O6 S	Full match	No results	No results	No results		531.31	14.844	2.82137e+06	0	0	0		5	8	2			DDA for preferred ion	2.20355e+06	2.45746e+06	2.27836e+06	2.53597e+06	2.44785e+06	2.42245e+06	2.70987e+06	1.97331e+06	2.01501e+06	1.85471e+06	2.57488e+06	2.87933e+06	2.08346e+06	2.16652e+06	2.07488e+06	2.47473e+06	2.6527e+06	2.29894e+06	2.07669e+06	2.291e+06	2.63953e+06	2.20486e+06	1.70342e+06	2.32942e+06	1.83543e+06	2.13171e+06	2.33925e+06	2.07177e+06	2.39929e+06
851		C3 H7 O P5	Full match	No results	No results	No results		213.918	19.526	1.69011e+06	0	0	0		5	18	14			DDA for preferred ion	939921	1.1595e+06	788306	1.2413e+06	1.18302e+06	982029	892983	1.02375e+06	951546	902340	836837	939140	724876	766302	862867	955308	992593	881393	1.50441e+06	1.0432e+06	818676	934375	1.12827e+06	824531	1.38774e+06	1.52987e+06	1.2858e+06	993118	1.03974e+06
852			No results	No results	No results	No results		131.952	1.446	4.09589e+06	0	0	0		5	21	21			No MS2	4.97083e+06	2.8165e+06	2.64081e+06	1.92177e+06	1.98888e+06	1.50144e+06	2.05082e+06	2.19284e+06	2.41314e+06	2.3249e+06	2.33075e+06	2.2484e+06	2.00649e+06	2.16056e+06	2.78822e+06	1.84212e+06	2.1311e+06	1.71131e+06	2.89804e+06	2.27444e+06	1.97316e+06	1.87244e+06	2.35849e+06	2.00576e+06	2.6968e+06	2.14e+06	1.93585e+06	2.44965e+06	1.6994e+06
853		C25 H46 O12 S	Full match	No results	No results	No match		570.272	8.736	1.02886e+07	3	0	0		5	17	6			DDA for preferred ion	6.07688e+06	6.57961e+06	9.7669e+06	7.17533e+06	1.3289e+07	9.80256e+06	4.97933e+06	6.28599e+06	7.38077e+06	9.26469e+06	5.70642e+06	7.54467e+06	8.54224e+06	6.36526e+06	5.74101e+06	1.00599e+07	6.05086e+06	6.38707e+06	6.39403e+06	7.09114e+06	8.46494e+06	7.31631e+06	9.98014e+06	8.35318e+06	7.91772e+06	8.68541e+06	7.16226e+06	5.71412e+06	7.26199e+06
854			No results	No results	No results	No results		99.9459	19.57	1.56809e+06	0	0	0		5	11	5			No MS2	1.5608e+06	2.70408e+06	1.54746e+06	1.17094e+06	1.40829e+06	1.54046e+06	1.40873e+06	1.59868e+06	1.74869e+06	1.24102e+06	1.04111e+06	1.49908e+06	1.31514e+06	1.63893e+06	1.23656e+06	1.62712e+06	1.10869e+06	1.19557e+06	1.90217e+06	1.20089e+06	1.44252e+06	1.41361e+06	1.54664e+06	1.33599e+06	1.7922e+06	920113	1.40912e+06	943124	1.30612e+06
855	2-Amino-6-(1,2-dihydroxypropyl)-4(1H)-pteridinon	C9 H11 N5 O3	Full match	No results	No results	Full match		237.086	1.398	1.56639e+07	13	0	0		5	13	10			DDA for preferred ion	1.06106e+07	2.67518e+07	1.07841e+07	1.10456e+07	9.43074e+06	1.17133e+07	1.0764e+07	9.51229e+06	1.30535e+07	1.02979e+07	8.43673e+06	1.114e+07	1.32881e+07	1.08326e+07	1.41823e+07	1.2415e+07	1.45052e+07	1.20078e+07	1.18209e+07	1.07322e+07	9.0922e+06	9.45918e+06	1.20041e+07	9.01332e+06	6.35933e+06	6.08618e+06	6.95236e+06	6.26696e+06	7.23828e+06
856		C23 H42 N5 O3 P	Full match	No results	No results	No match		467.301	15.504	5.62168e+06	2	0	0		5	8	5			DDA for preferred ion	4.31442e+06	4.05415e+06	4.80154e+06	4.70893e+06	3.72263e+06	4.22808e+06	4.88762e+06	3.6363e+06	3.9051e+06	3.55217e+06	4.301e+06	4.6552e+06	4.46819e+06	3.5401e+06	3.99175e+06	5.18817e+06	4.01551e+06	4.3285e+06	3.61715e+06	5.07226e+06	5.54587e+06	4.26921e+06	3.24533e+06	3.63977e+06	2.42933e+06	3.37152e+06	3.07955e+06	3.49186e+06	3.07231e+06
857			No results	No results	No results	No results		100.933	19.534	3.37134e+07	0	0	0		5	15	12			DDA for preferred ion	3.31497e+07	3.41412e+07	2.69968e+07	2.42467e+07	3.16704e+07	2.54565e+07	4.18671e+06	2.07916e+07	1.59815e+07	2.31273e+07	1.70025e+07	2.4286e+07	2.67547e+07	2.68742e+07	2.38467e+07	2.53243e+07	2.13992e+07	2.48764e+07	4.33799e+07	2.82747e+07	1.46145e+07	2.80629e+07	2.62829e+07	1.90624e+07	2.96851e+07	1.45748e+07	1.71538e+07	2.57495e+07	1.83319e+07
858		C8 H19 N4 O3 P	Full match	No results	No results	No match		250.121	12.744	1.23753e+06	11	0	0		5	15	14			No MS2	1.33582e+06	1.40732e+06	935329	1.28123e+06	942273	814651	992894	1.056e+06	1.20201e+06	1.25636e+06	1.01596e+06	1.06285e+06	900420	859586	1.06916e+06	951780	824611	886430	1.00927e+06	1.05292e+06	901279	1.2104e+06	1.09856e+06	914785	1.12594e+06	989063	919960	789805	910111
859		C2 H7 Cl N O P S2	Full match	No results	No results	No results		190.939	0.057	5.44599e+06	0	0	0		5	8	6			No MS2	2.15357e+06	2.90472e+06	1.79871e+06	2.84102e+06	1.94964e+06	1.21338e+06	5.91394e+06	1.68382e+06	1.21339e+06	2.98607e+06	1.94249e+06	1.51397e+06	1.48951e+06	2.48804e+06	1.52957e+06	2.12861e+06	2.05984e+06	1.78643e+06	1.93052e+06	2.14013e+06	1.40209e+06	1.79009e+06	1.87698e+06	2.24957e+06	3.10027e+06	1.71079e+06	1.4647e+06	1.68388e+06	1.80628e+06
860		C5 H6 N4 O7 S	Full match	No results	No results	No results		265.996	2.24	4.92675e+07	0	0	0		5	18	17			DDA for preferred ion	2.64176e+07	2.75245e+07	2.919e+07	3.18629e+07	2.63861e+07	2.9161e+07	2.46244e+07	2.51584e+07	1.99046e+07	2.12693e+07	1.89095e+07	9.03436e+06	2.00439e+07	1.71197e+07	2.60175e+07	3.15975e+07	2.49062e+07	4.0406e+07	1.3397e+07	2.36227e+07	1.67596e+07	6.14535e+07	2.90524e+07	5.56231e+07	6.55409e+07	1.89495e+07	3.15701e+07	2.34801e+07	3.11314e+07
861	Dodecyl sulfate	C12 H26 O4 S	Full match	Full match	No results	Partial match		266.155	15.798	1.13713e+08	1	0	0		5	23	22			DDA for preferred ion	6.9799e+07	7.59965e+07	8.89192e+07	6.35553e+07	1.08635e+08	1.05247e+08	6.19315e+07	7.37878e+07	1.18549e+08	6.71621e+07	7.93111e+07	5.81551e+07	1.04567e+08	7.60696e+07	6.10759e+07	5.9949e+07	4.66523e+07	7.98078e+07	7.98115e+07	9.19433e+07	5.69047e+07	9.36234e+07	7.34836e+07	6.35146e+07	1.10564e+08	7.37272e+07	6.60022e+07	5.48996e+07	8.44744e+07
862	1-Stearoyl-2-hydroxy-sn-glycero-3-PE	C23 H48 N O7 P	Full match	No results	No results	Full match		481.317	14.844	1.6394e+08	3	0	0		5	4	4			DDA for preferred ion	1.58365e+08	1.44139e+08	1.41231e+08	1.70905e+08	1.49916e+08	1.43707e+08	1.59633e+08	1.28013e+08	1.22025e+08	1.14636e+08	1.60537e+08	1.68621e+08	1.29997e+08	1.278e+08	1.44496e+08	1.54573e+08	1.57293e+08	1.26251e+08	1.33088e+08	1.42733e+08	1.6076e+08	1.20347e+08	1.1882e+08	1.40469e+08	1.158e+08	1.34163e+08	1.26562e+08	1.46783e+08	1.52577e+08
863		C11 H7 N5 O6 S	Full match	No results	No results	No results		337.011	7.05	4.38297e+06	0	0	0		5	7	7			DDA for preferred ion	4.73432e+06	5.5564e+06	4.10274e+06	3.32364e+06	4.4266e+06	3.91775e+06	4.25536e+06	4.12321e+06	4.95523e+06	4.68404e+06	4.61091e+06	4.18501e+06	4.1912e+06	4.80485e+06	998327	3.4296e+06	4.08492e+06	4.36842e+06	4.39217e+06	4.20551e+06	3.21384e+06	3.43416e+06	4.19045e+06	3.74924e+06	4.81296e+06	3.36516e+06	3.70901e+06	3.57542e+06	3.89682e+06
864		C26 H48 N5 O5 P	Full match	No results	No results	No results		541.339	14.844	1.61404e+08	0	0	0		5	4	4			DDA for preferred ion	1.56415e+08	1.42228e+08	1.39494e+08	1.68708e+08	1.47839e+08	1.41892e+08	1.57499e+08	1.26364e+08	1.2038e+08	1.13029e+08	1.58489e+08	1.66005e+08	1.28397e+08	1.26075e+08	1.42488e+08	1.52388e+08	1.55107e+08	1.24527e+08	1.31485e+08	1.40724e+08	1.5856e+08	1.18738e+08	1.17533e+08	1.38668e+08	1.14292e+08	1.32191e+08	1.24658e+08	1.45692e+08	1.50538e+08
865			No results	No results	No results	No results		103.964	1.125	1.95555e+06	0	0	0		5	12	11			DDA for preferred ion	2.15128e+06	2.94567e+06	1.73287e+06	1.88536e+06	1.76417e+06	1.95767e+06	1.83851e+06	2.07861e+06	2.04829e+06	2.0773e+06	1.79478e+06	1.4771e+06	2.03126e+06	1.69267e+06	1.22692e+06	1.76496e+06	1.80865e+06	2.03541e+06	1.73625e+06	1.76627e+06	1.8157e+06	1.99732e+06	1.96879e+06	1.70945e+06	2.03717e+06	1.54586e+06	1.69885e+06	1.86386e+06	1.28725e+06
866		C4 H5 N2 O15 P3	Full match	No results	No results	No results		413.89	1.245	3.56812e+06	0	0	0		5	11	11			No MS2	3.40469e+06	2.30953e+06	2.38819e+06	3.99516e+06	3.23463e+06	2.60044e+06	3.79953e+06	3.01452e+06	2.89027e+06	2.48575e+06	3.45517e+06	2.85945e+06	3.41979e+06	3.87752e+06	3.11567e+06	3.45269e+06	2.98152e+06	2.827e+06	1.77654e+06	2.98883e+06	3.26671e+06	1.53884e+06	2.45215e+06	3.25312e+06	1.7903e+06	2.24349e+06	2.12149e+06	1.94578e+06	2.15156e+06
867		C14 H29 N O3	Full match	No results	No results	No results		259.215	11.134	7.41063e+06	0	0	0		5	7	5			DDA for preferred ion	5.23202e+06	5.59963e+06	7.12546e+06	3.536e+06	5.20234e+06	4.65767e+06	2.68427e+06	4.79014e+06	6.36254e+06	5.71393e+06	4.16349e+06	4.96266e+06	4.41336e+06	3.90728e+06	4.42994e+06	3.54228e+06	4.17892e+06	4.30624e+06	4.82257e+06	4.9335e+06	5.74599e+06	4.30042e+06	7.83984e+06	4.42694e+06	5.84582e+06	5.62001e+06	5.02118e+06	4.74507e+06	5.91718e+06
868		C26 H42 N5 O4 P	Full match	No results	No results	No match		519.296	14.246	2.96166e+07	2	0	0		5	7	3			DDA for preferred ion	3.05223e+07	2.89923e+07	2.46942e+07	2.42874e+07	2.28777e+07	1.84853e+07	3.12783e+07	2.18891e+07	2.04694e+07	1.91452e+07	2.57148e+07	3.02012e+07	2.95344e+07	2.11029e+07	3.02783e+07	2.55014e+07	2.39728e+07	2.24222e+07	2.25068e+07	2.58005e+07	2.57813e+07	2.1097e+07	2.33069e+07	2.11881e+07	1.11854e+07	1.79239e+07	1.83849e+07	1.81615e+07	1.90897e+07
869		C H4 N8 O2 P4 S	Full match	No results	No results	No results		315.913	1.243	1.69809e+07	0	0	0		5	5	5			No MS2	1.31603e+07	1.04151e+07	1.20819e+07	1.83274e+07	1.38023e+07	1.37977e+07	1.40335e+07	1.48044e+07	1.20486e+07	1.2949e+07	1.30628e+07	1.31578e+07	1.46832e+07	1.39323e+07	1.2662e+07	1.53874e+07	1.4253e+07	1.40868e+07	9.84553e+06	1.31426e+07	1.34283e+07	9.9405e+06	1.20838e+07	1.6079e+07	1.22952e+07	1.04125e+07	1.11265e+07	1.11335e+07	1.18023e+07
870		C10 H9 N3 O5 P2 S	Full match	No results	No results	No results		344.974	1.154	1.28503e+07	0	0	0		5	13	12			DDA for preferred ion	1.22595e+07	9.588e+06	9.66153e+06	1.10597e+07	1.30902e+07	1.18057e+07	1.12583e+07	1.11303e+07	1.04233e+07	9.56907e+06	1.23298e+07	9.90473e+06	1.05004e+07	1.23748e+07	1.11135e+07	9.88316e+06	1.18955e+07	9.6904e+06	1.02871e+07	1.26815e+07	1.11431e+07	8.66694e+06	1.15962e+07	1.01565e+07	7.05721e+06	1.06579e+07	9.5262e+06	1.2454e+07	9.90243e+06
871			No results	No results	No results	No results		114.933	19.525	2.68931e+07	0	0	0		5	9	8			DDA for preferred ion	3.12111e+07	2.82378e+07	2.01517e+07	2.82827e+07	2.44156e+07	2.04906e+07	2.19081e+07	2.22276e+07	2.75335e+07	2.43713e+07	1.73498e+07	1.1868e+07	2.15798e+07	2.3493e+07	1.74058e+07	2.63794e+07	1.98074e+07	2.43967e+07	2.8318e+07	2.62312e+07	1.65469e+07	2.31619e+07	2.1401e+07	2.67157e+07	2.24671e+07	3.04543e+07	2.26412e+07	2.68841e+07	1.90968e+07
872		C17 H35 N4 O P3	Full match	No results	No results	No match		404.202	2.334	1.52078e+06	1	0	0		5	9	3			No MS2	1.26221e+06	843892	1.34077e+06	1.09499e+06	1.10752e+06	1.25054e+06	1.02196e+06	870829	1.12917e+06	967604	966997	978505	887472	963726	1.46766e+06	965490	968194	1.0565e+06	1.16292e+06	1.21888e+06	954759	1.32827e+06	1.0334e+06	1.05133e+06	1.03536e+06	1.88684e+06	1.55912e+06	1.28839e+06	1.56826e+06
873	n-Butyl lactate	C7 H14 O3	Full match	No results	No results	Full match		146.094	10.163	5.56982e+06	8	0	0		5	13	12			DDA for preferred ion	1.57664e+06	1.35499e+06	2.00529e+06	1.82075e+06	1.69814e+06	3.39882e+06	2.0243e+06	1.96311e+06	1.84352e+06	1.78563e+06	1.67064e+06	1.2062e+06	5.72152e+06	1.86178e+06	1.31888e+06	1.39163e+06	1.50525e+06	978131	3.61537e+06	1.62005e+06	998698	1.74986e+06	1.68423e+06	853793	2.40774e+06	1.22673e+06	1.04858e+06	1.71011e+06	1.2857e+06
874	allophanic acid	C2 H4 N2 O3	Full match	No results	Full match	Full match		104.022	0.155	1.7162e+08	1	0	2	Other	5	11	11			DDA for preferred ion	2.96464e+07	2.09024e+08	1.28733e+08	1.40916e+08	1.8105e+08	1.67336e+08	1.54659e+08	1.20743e+08	1.28511e+08	2.82275e+07	1.85695e+08	1.56879e+08	2.92398e+07	1.12818e+08	1.52933e+08	1.28969e+08	1.59374e+08	1.45037e+08	1.78274e+08	3.89205e+07	2.4282e+07	1.5253e+08	1.48598e+08	1.41005e+08	3.73425e+07	1.70332e+08	1.26778e+08	1.27722e+08	2.52043e+07
875	12-Hydroxylauric acid	C12 H24 O3	Full match	No results	No results	Full match		216.172	13.804	1.41852e+06	4	0	0		5	6	4			DDA for preferred ion	696481	579355	1.35772e+06	606572	725999	1.40656e+06	506438	645251	835217	703719	688842	623002	584869	616984	562750	492856	445183	516860	787521	711141	625850	600349	852373	572762	791602	698289	542133	673685	606047
876	L-Phenylalanine	C9 H11 N O2	Full match	Full match	Full match	Full match		165.079	6.669	2.73903e+07	17	0	13	Superpathway of chorismate metabolism;Superpathway of scopolin and esculin biosynthesis;Superpathway of aromatic amino acid biosynthesis;Other	5	14	4			DDA for preferred ion	1.37413e+07	3.90512e+07	1.86308e+07	1.1787e+07	9.80111e+06	1.07495e+07	9.83365e+06	8.04016e+06	5.88491e+06	8.85112e+06	8.96755e+06	1.44348e+07	9.11386e+06	8.66904e+06	1.06015e+07	1.26979e+07	9.9575e+06	1.01722e+07	1.18644e+07	1.37396e+07	1.10911e+07	1.51109e+07	1.06132e+07	1.21906e+07	7.71304e+06	9.2873e+06	1.24325e+07	7.70818e+06	1.08496e+07
877		C12 H16 O13	Full match	No results	No results	No results		368.059	8.841	1.54965e+07	0	0	0		5	19	14			DDA for preferred ion	1.34012e+07	1.60577e+07	9.81515e+06	1.27077e+07	1.21441e+07	1.1685e+07	1.14399e+07	1.60841e+07	1.96991e+07	1.23508e+07	1.13232e+07	7.77572e+06	1.53993e+07	1.07363e+07	9.48534e+06	1.13128e+07	7.8612e+06	1.21528e+07	3.77552e+06	1.22429e+07	1.04645e+07	1.34574e+07	1.34272e+07	1.11899e+07	7.82265e+06	1.15576e+07	1.29391e+07	1.03026e+07	1.21121e+07
878			No results	No results	No results	No results		175.871	19.571	8.55578e+06	0	0	0		5	14	11			DDA for preferred ion	7.13532e+06	9.56687e+06	6.10714e+06	6.80315e+06	6.63904e+06	7.01836e+06	6.37327e+06	7.65467e+06	6.62276e+06	7.07248e+06	6.88536e+06	5.71312e+06	5.97866e+06	7.43932e+06	7.22835e+06	7.13689e+06	7.15206e+06	7.02399e+06	1.10672e+07	7.21864e+06	5.73792e+06	6.22389e+06	6.8102e+06	5.90735e+06	7.34502e+06	5.41541e+06	5.285e+06	5.73353e+06	6.83102e+06
879		C14 H25 N O4	Full match	No results	No results	No results		271.179	11.062	2.13032e+06	0	0	0		5	13	13			DDA for preferred ion	308183	493886	472406	137550	285524	283596	187403	833642	279849	583635	665915	309457	366324	164887	150213	226046	371997	249090	140241	204429	139045	386923	2.58022e+06	356013	276277	1.5533e+06	207344	615327	895206
880	Biopterin	C9 H11 N5 O3	Full match	Full match	No results	Partial match		237.086	3.109	4.36144e+07	13	0	0		5	5	5			DDA for preferred ion	2.74223e+07	6.2392e+07	4.30172e+07	3.08085e+07	2.48722e+07	2.99463e+07	2.87576e+07	2.56443e+07	2.5668e+07	2.73151e+07	3.1209e+07	2.34817e+07	2.74815e+07	2.09376e+07	2.83239e+07	2.95363e+07	2.5379e+07	1.97385e+07	3.77991e+07	2.78858e+07	2.09074e+07	2.94824e+07	3.12337e+07	1.98746e+07	2.46221e+07	2.90357e+07	2.98197e+07	2.50243e+07	2.31111e+07
881	Butylparaben	C11 H14 O3	Full match	No results	No results	Full match		194.094	12.451	9.77952e+06	39	0	0		5	3	3			DDA for preferred ion	6.89694e+06	7.8725e+06	9.79834e+06	7.52361e+06	7.58401e+06	8.26729e+06	6.51469e+06	7.32011e+06	9.06148e+06	7.4583e+06	8.54117e+06	5.67534e+06	6.87753e+06	6.79045e+06	7.01269e+06	7.54677e+06	7.316e+06	6.51473e+06	1.00358e+07	7.66423e+06	6.75866e+06	6.8918e+06	9.20662e+06	6.95028e+06	9.71895e+06	8.17601e+06	6.31817e+06	7.33752e+06	6.66294e+06
882	Trifluoroacetic acid	C2 H F3 O2	No results	No results	No results	Full match		113.993	1.146	3.14292e+08	1	0	0		5	5	4			DDA for preferred ion	3.25133e+08	3.47124e+08	2.80916e+08	3.01264e+08	2.58285e+08	3.2796e+08	2.6528e+08	3.02162e+08	3.11085e+08	3.14639e+08	2.55622e+08	2.53537e+08	2.98597e+08	2.75633e+08	2.59943e+08	2.83047e+08	2.96844e+08	3.30473e+08	2.91934e+08	2.87267e+08	2.77435e+08	3.58538e+08	3.01003e+08	3.30447e+08	3.80327e+08	2.64749e+08	2.7435e+08	2.74344e+08	2.70503e+08
883		C6 H11 O7 P	Full match	No results	No results	No results		226.024	3.193	1.06158e+07	0	0	0		5	22	19			DDA for preferred ion	6.9843e+06	7.7602e+06	9.41654e+06	5.47969e+06	6.10079e+06	1.07336e+07	6.35771e+06	7.89425e+06	5.47025e+06	5.92873e+06	5.62357e+06	4.19535e+06	5.56388e+06	5.45878e+06	5.45406e+06	3.19957e+06	4.80031e+06	8.96452e+06	1.34251e+07	7.90223e+06	7.60985e+06	4.50542e+06	4.68267e+06	6.37708e+06	8.72631e+06	6.50134e+06	4.94682e+06	3.60974e+06	3.7129e+06
884	SL9650000	C29 H44 O2	Full match	No results	No results	Full match		424.334	19.261	7.10603e+06	3	0	0		5	24	20			DDA for preferred ion	3.53125e+06	8.24499e+06	3.81811e+06	5.3834e+06	4.43157e+06	2.80823e+06	2.72474e+06	5.46804e+06	6.9221e+06	2.44914e+06	2.65221e+06	2.34771e+06	5.57938e+06	7.06219e+06	3.28545e+06	5.65978e+06	6.83784e+06	7.89134e+06	8.69713e+06	3.11053e+06	6.24672e+06	2.19616e+06	3.52117e+06	4.32436e+06	3.66556e+06	3.74745e+06	2.40218e+06	4.41957e+06	4.9116e+06
885		C22 H40 N5 O3 P	Full match	No results	No results	No match		453.286	14.525	1.28704e+07	2	0	0		5	6	5			DDA for preferred ion	1.04772e+07	9.23932e+06	9.37017e+06	9.89437e+06	8.86003e+06	7.3275e+06	1.29309e+07	9.11966e+06	8.70736e+06	7.40238e+06	8.73811e+06	8.72138e+06	1.04167e+07	9.06484e+06	1.04741e+07	9.93058e+06	9.6072e+06	9.2705e+06	7.51463e+06	9.72575e+06	1.31068e+07	9.43276e+06	8.28016e+06	7.41947e+06	4.19857e+06	9.49185e+06	9.96107e+06	1.18565e+07	7.53556e+06
886		C3 H N7 O2 P2	Full match	No results	No results	No results		228.967	2.468	2.77831e+06	0	0	0		5	5	4			No MS2	2.30606e+06	2.44597e+06	2.47436e+06	2.35251e+06	2.85477e+06	2.17197e+06	2.35831e+06	2.1004e+06	2.1561e+06	2.09547e+06	2.53963e+06	2.56513e+06	2.45953e+06	2.56752e+06	2.7651e+06	1.98513e+06	2.24661e+06	1.88901e+06	2.11802e+06	2.55209e+06	2.39643e+06	2.17247e+06	2.40057e+06	1.61596e+06	1.73558e+06	2.49488e+06	2.27334e+06	2.11336e+06	1.73332e+06
887		C9 H13 O13 P5 S2	Full match	No results	No results	No results		547.849	1.12	1.28326e+06	0	0	0		3	9	1			No MS2	36698.5	111769	37019.5	42633.6	75000.1	71218.8	111879	91486.8	90972.6	49895.4	46613.7	40260.8	53505.3	44655	51329.3	34164	57957.5	50306	2.12815e+06	51691.3	47478.9	153212	56772.2	42872.2	164725	122233	50447.6	157689	58203.2
888	Sebacic acid	C10 H18 O4	Full match	No results	No results	Full match		202.121	10.561	7.76036e+06	9	0	0		5	17	14			DDA for preferred ion	6.40783e+06	7.87298e+06	5.77876e+06	4.80605e+06	6.96246e+06	7.26575e+06	5.1267e+06	7.2162e+06	7.12158e+06	6.45229e+06	5.93036e+06	4.59438e+06	5.90506e+06	5.5365e+06	5.14512e+06	5.36248e+06	5.21983e+06	6.41385e+06	9.81712e+06	6.46319e+06	5.87139e+06	8.63525e+06	6.2339e+06	6.28218e+06	1.01094e+07	7.17453e+06	6.64084e+06	5.76985e+06	6.36018e+06
889	(2R)-3-{[(2-Aminoethoxy)(hydroxy)phosphoryl]oxy}-2-[(9Z,12Z)-9,12-octadecadienoyloxy]propyl (7Z,10Z,13Z,16Z,19Z)-7,10,13,16,19-docosapentaenoate	C45 H76 N O8 P	No results	No results	No results	Full match		789.532	17.765	1.82954e+06	38	0	0		5	12	6			No MS2	1.09642e+06	981245	694688	277973	1.86027e+06	341814	335665	785175	941164	1.19855e+06	755686	355355	1.15722e+06	694060	758676	227140	851552	230901	453148	1.46394e+06	354527	1.14658e+06	1.36591e+06	328973	1.07263e+06	199714	98457.7	105005	387703
890			No results	No results	No results	No results		217.936	1.235	3.95755e+07	0	0	0		5	4	4			DDA for preferred ion	3.44579e+07	3.1276e+07	3.18154e+07	4.36106e+07	3.21731e+07	3.71074e+07	3.31138e+07	3.31e+07	2.82472e+07	3.23025e+07	2.97532e+07	3.08219e+07	3.74076e+07	3.14955e+07	3.11237e+07	3.80751e+07	3.58799e+07	3.42999e+07	2.74816e+07	3.16402e+07	3.28019e+07	3.19882e+07	2.99426e+07	4.31127e+07	3.42207e+07	2.77749e+07	2.87541e+07	2.70112e+07	2.87904e+07
891		C8 H17 Cl O8	Full match	No results	No results	No results		276.061	1.291	1.81234e+06	0	0	0		5	10	9			DDA for preferred ion	1.45954e+06	1.34972e+06	1.24485e+06	1.22165e+06	1.5393e+06	1.14503e+06	1.55625e+06	1.77325e+06	848565	1.19797e+06	979390	1.673e+06	1.49402e+06	1.38506e+06	1.69955e+06	941103	1.16996e+06	1.18797e+06	861942	1.22765e+06	1.52469e+06	862082	1.25377e+06	1.35667e+06	780038	1.04957e+06	679540	1.75223e+06	1.29328e+06
892			No results	No results	No results	No results		145.931	19.53	3.39556e+08	0	0	0		5	15	15			DDA for preferred ion	2.67093e+08	3.18419e+08	1.9427e+08	2.89695e+08	2.45082e+08	3.23169e+08	2.3089e+08	2.80702e+08	3.25751e+08	2.46961e+08	1.83027e+08	2.00445e+08	2.58775e+08	2.74479e+08	2.09718e+08	2.2541e+08	2.64411e+08	3.15653e+08	3.20761e+08	2.7505e+08	2.53195e+08	2.92541e+08	2.57526e+08	2.21192e+08	1.90508e+08	2.51069e+08	3.75423e+08	3.26534e+08	1.94398e+08
893		C12 H3 N4 P7 S2	Full match	No results	No results	No results		483.796	0.218	2.00285e+07	0	0	0		5	19	17			DDA for preferred ion	9.79609e+06	1.74186e+07	1.06922e+07	1.19375e+07	1.39221e+07	1.30753e+07	1.05424e+07	8.32655e+06	2.55603e+07	1.33121e+07	1.34452e+07	9.02331e+06	9.00134e+06	1.78998e+07	8.37688e+06	1.29051e+07	2.08324e+07	1.04628e+07	7.98191e+06	1.95512e+07	1.00667e+07	1.38612e+07	5.64882e+06	1.4137e+07	1.18772e+07	1.074e+07	1.0317e+07	9.20536e+06	9.95331e+06
894		C3 H8 N7 O10 P5	Full match	No results	No results	No results		456.902	1.236	2.8247e+06	0	0	0		5	13	13			No MS2	1.96097e+06	622350	1.63494e+06	2.10975e+06	2.82026e+06	1.7561e+06	2.65464e+06	2.14013e+06	1.79992e+06	1.53591e+06	2.71399e+06	2.47805e+06	2.40094e+06	2.45918e+06	2.07328e+06	1.63782e+06	2.28152e+06	1.77449e+06	1.25024e+06	2.31719e+06	2.90398e+06	1.30005e+06	1.78568e+06	1.77055e+06	691132	1.94324e+06	1.86041e+06	1.68545e+06	1.23787e+06
895	1-Palmitoyl-2-hydroxy-sn-glycero-3-PE	C21 H44 N O7 P	Full match	No results	No results	Full match		453.286	14.786	8.82496e+07	2	0	0		5	5	5			DDA for preferred ion	6.1377e+07	4.84876e+07	5.745e+07	6.46237e+07	5.67511e+07	5.52864e+07	6.86428e+07	5.30345e+07	5.16475e+07	4.77022e+07	5.692e+07	7.62341e+07	6.2689e+07	6.11943e+07	6.55313e+07	6.41677e+07	5.51764e+07	5.34865e+07	1.43866e+07	6.54798e+07	8.53573e+07	4.85657e+07	5.59215e+07	5.33446e+07	3.81587e+07	7.30607e+07	7.32655e+07	9.02296e+07	5.81986e+07
896	YK6000000	C12 H20 O6	Full match	No results	No results	Not the top hit		260.126	10.191	1.78091e+06	2	0	0		5	6	6			DDA for preferred ion	1.99981e+06	1.93805e+06	1.39386e+06	1.87545e+06	1.60053e+06	1.56339e+06	1.57171e+06	1.4469e+06	1.99461e+06	1.51806e+06	1.44602e+06	1.6989e+06	1.42848e+06	1.25587e+06	1.75023e+06	1.50606e+06	1.98618e+06	1.19661e+06	1.90388e+06	1.64173e+06	1.45839e+06	1.68471e+06	1.74339e+06	1.50269e+06	1.81215e+06	1.54854e+06	1.53515e+06	1.48266e+06	1.46116e+06
897			No results	No results	No results	No results		95.9323	1.244	7.64177e+06	0	0	0		5	19	19			No MS2	3.75539e+06	3.35852e+06	4.61947e+06	3.97807e+06	2.85101e+06	4.56155e+06	2.222e+06	3.42768e+06	3.78628e+06	4.70393e+06	2.26377e+06	2.40817e+06	3.7826e+06	2.63599e+06	2.70165e+06	5.11312e+06	4.34982e+06	4.53454e+06	3.67681e+06	3.24948e+06	3.70061e+06	8.61287e+06	3.70817e+06	6.81136e+06	9.49212e+06	3.54896e+06	5.02944e+06	3.69428e+06	3.96666e+06
898	Tributyl phosphate	C12 H27 O4 P	Full match	No results	No results	Full match		266.165	14.01	1.5808e+07	1	0	0		5	21	19			DDA for preferred ion	1.80808e+07	1.24198e+07	7.00481e+06	6.7326e+06	1.30718e+07	8.83266e+06	4.76869e+06	4.55666e+06	1.15251e+07	1.04103e+07	9.64129e+06	7.04935e+06	9.86625e+06	8.27854e+06	1.0143e+07	1.09619e+07	7.5734e+06	7.38662e+06	1.08523e+07	5.20362e+06	9.75377e+06	1.06132e+07	1.24805e+07	6.55042e+06	1.41579e+07	1.97461e+07	1.05917e+07	8.22691e+06	1.43428e+07
899			No results	No results	No results	No results		164.854	19.722	1.44409e+07	0	0	0		5	15	15			DDA for preferred ion	1.06822e+07	1.41421e+07	1.21524e+07	1.28697e+07	1.45042e+07	1.39436e+07	1.02389e+07	1.22497e+07	1.63631e+07	1.30392e+07	1.42725e+07	9.95487e+06	1.19245e+07	1.36155e+07	9.01169e+06	1.43445e+07	9.72026e+06	1.44832e+07	1.40171e+07	1.70639e+07	1.50801e+07	1.05416e+07	1.16816e+07	1.13235e+07	1.75766e+07	1.48687e+07	1.05056e+07	1.36761e+07	1.06773e+07
900		C3 H3 N7 O2	Full match	No results	No results	No results		169.035	1.258	8.76719e+06	0	0	0		5	8	7			DDA for preferred ion	6.14312e+06	6.72125e+06	6.11273e+06	5.59161e+06	4.68283e+06	6.17948e+06	3.75422e+06	5.8505e+06	5.47562e+06	6.58186e+06	4.5986e+06	5.24864e+06	5.21007e+06	4.79334e+06	3.93007e+06	6.06695e+06	5.75348e+06	5.9871e+06	5.17225e+06	5.27385e+06	6.06884e+06	9.80661e+06	5.69792e+06	8.09043e+06	9.04501e+06	5.00394e+06	6.6692e+06	5.23789e+06	5.72925e+06
901	(+/-)-Gingerol	C17 H26 O4	No match	Invalid mass	No results	No match		276.173	14.384	3.7205e+07	11	0	0		5	6	5			DDA for preferred ion	2.99638e+07	3.69369e+07	2.30744e+07	2.73663e+07	2.35079e+07	2.6749e+07	4.19134e+07	3.11714e+07	3.10923e+07	3.10317e+07	2.62024e+07	2.39728e+07	2.60792e+07	2.54615e+07	2.95812e+07	2.81808e+07	1.59431e+07	3.06821e+07	2.54809e+07	2.95206e+07	2.59083e+07	2.60347e+07	2.76719e+07	2.59495e+07	3.11545e+07	2.50092e+07	2.47024e+07	2.33546e+07	1.77569e+07
902	N-[3-Carboxy-2-(carboxymethyl)-2-hydroxypropanoyl]glutamic acid	C11 H15 N O10	Full match	No results	No results	Full match		321.07	3.085	3.58051e+08	1	0	0		5	7	5			DDA for preferred ion	2.97439e+08	1.70236e+08	2.53755e+08	2.6685e+08	2.83396e+08	2.10545e+08	2.0003e+08	1.5523e+08	1.3391e+08	2.12183e+08	1.76531e+08	2.18887e+08	2.65498e+08	2.09839e+08	3.46931e+08	3.35039e+08	1.97263e+08	2.66897e+08	1.60199e+08	2.359e+08	2.6434e+08	3.97503e+08	1.78034e+08	2.82801e+08	2.57383e+08	3.15222e+08	4.09895e+08	2.8665e+08	2.75546e+08
903		C86 H156 N5 O15 P S	Full match	No results	No results	No results		1562.11	9.795	2.44278e+06	0	0	0		5	10	3			No MS2	1.50066e+06	2.08047e+06	2.14551e+06	1.18932e+06	1.60946e+06	1.84972e+06	1.34849e+06	1.34058e+06	2.03307e+06	1.52578e+06	1.68761e+06	1.30539e+06	1.05003e+06	1.50706e+06	1.23486e+06	1.21305e+06	1.3919e+06	2.78279e+06	1.56821e+06	1.90204e+06	1.57218e+06	1.71171e+06	1.61478e+06	2.19241e+06	2.98413e+06	1.8766e+06	1.58824e+06	1.7355e+06	1.83101e+06
904		C5 H10 O6 P4	Full match	No results	No results	No results		289.944	1.042	2.2135e+07	0	0	0		5	8	7			DDA for preferred ion	1.20764e+06	2.54108e+06	1.06872e+06	1.263e+06	1.69124e+06	2.25396e+06	797610	854530	1.36075e+06	1.29594e+06	801144	537972	883368	1.05235e+06	497459	1.30687e+06	910828	1.50602e+06	3.18017e+07	710247	567627	1.84319e+06	998250	2.12901e+06	9.17121e+06	1.10169e+06	1.21457e+06	859857	1.56268e+06
905			No results	No results	No results	No results		242.801	19.742	4.73358e+06	0	0	0		5	5	4			DDA for preferred ion	4.13316e+06	6.61845e+06	3.18467e+06	3.65831e+06	4.05443e+06	4.141e+06	3.77363e+06	4.00794e+06	4.22758e+06	3.50799e+06	4.09924e+06	3.43956e+06	3.93323e+06	4.0048e+06	3.44203e+06	3.76688e+06	3.9567e+06	5.77427e+06	5.00741e+06	4.20206e+06	3.52254e+06	3.81366e+06	4.06723e+06	3.50728e+06	4.06057e+06	3.32998e+06	3.30668e+06	2.88276e+06	3.12958e+06
[truncated: 892 more rows]
[truncated: 32 more columns]
