# Supplementary material for: Scopoletin Induced Metabolomic Profile Disturbances in Zebrafish Embryos
Source: Metabolites. 2022 Oct 1;12(10):934. doi: 10.3390/metabo12100934 (PMC9609460; doi:10.3390/metabo12100934)
Supplement: Supplementary file 1 [file metabolites-12-00934-s001.zip › Excel 2.xlsx]

## Sheet: Compounds
Checked	Name	Formula	Annotation Source: Predicted Compositions	Annotation Source: mzCloud Search	Annotation Source: Metabolika Search	Annotation Source: ChemSpider Search	FISh Coverage	Molecular Weight	RT [min]	Area (Max.)	# ChemSpider Results	# mzCloud Results	# Metabolika Pathways	Metabolika Pathways	# Usable QC	RSD QC Areas [%]	RSD Corr. QC Areas [%]	mzCloud Best Match	mzCloud Best Sim. Match	MS2	Norm. Area: LDT-185-1.raw (F13)	Norm. Area: LDT-185-2.raw (F14)	Norm. Area: LDT-185-3.raw (F15)	Norm. Area: LDT-185-4.raw (F16)	Norm. Area: LDT-185-5.raw (F17)	Norm. Area: LDT-185-6.raw (F18)	Norm. Area: LDT-21-1.raw (F1)	Norm. Area: LDT-21-2.raw (F2)	Norm. Area: LDT-21-3.raw (F3)	Norm. Area: LDT-21-4.raw (F4)	Norm. Area: LDT-21-5.raw (F5)	Norm. Area: LDT-21-6.raw (F6)	Norm. Area: LDT-62-1.raw (F7)	Norm. Area: LDT-62-2.raw (F8)	Norm. Area: LDT-62-3.raw (F9)	Norm. Area: LDT-62-4.raw (F10)	Norm. Area: LDT-62-5.raw (F11)	Norm. Area: LDT-62-6.raw (F12)	Norm. Area: LDT-DMSO-1.raw (F19)	Norm. Area: LDT-DMSO-2.raw (F20)	Norm. Area: LDT-DMSO-3.raw (F21)	Norm. Area: LDT-DMSO-4.raw (F22)	Norm. Area: LDT-DMSO-5.raw (F23)	Norm. Area: LDT-DMSO-6.raw (F24)	Norm. Area: LDT-e3-1.raw (F25)	Norm. Area: LDT-e3-2.raw (F26)	Norm. Area: LDT-e3-3.raw (F27)	Norm. Area: LDT-e3-4.raw (F28)	Norm. Area: LDT-e3-5.raw (F29)
1			No results	No results	No results	No results		60.0008	1.116	1.85391e+07	0	0	0		5	27	3			No MS2	366858	1.40631e+06	599093	609180	1.0946e+06	1.24892e+06	523940	219555	369236	784389	291756	182463	591849	314210	216972	369352	217358	721551	975847	406981	222747	558244	460857	558868	3.13648e+07	485217	920977	840733	1.05635e+06
2			No results	No results	No results	No results		60.0202	1.431	2.77945e+07	0	0	0		5	17	11			DDA for preferred ion	494391	737444	662602	805449	762051	491670	920444	7.45552e+07	1.09438e+06	1.25773e+06	1.12951e+06	1.42856e+06	1.36112e+06	1.4677e+06	1.2524e+06	394303	678874	1.31939e+06	1.33901e+06	1.54772e+06	1.50611e+06	1.21745e+06	1.47862e+06	1.27513e+06	1.03684e+07	2.34854e+06	1.46709e+06	5.82006e+07	1.30508e+06
3	Urea	C H4 N2 O	No results	Invalid mass	No results	No results		60.0331	1.427	6.81917e+09	0	0	0		5	5	4			DDA for preferred ion	1.33369e+08	1.9932e+08	2.4108e+08	1.85865e+08	2.66554e+08	1.85142e+08	2.18266e+08	1.74634e+10	3.27865e+08	3.18705e+08	2.00852e+08	2.16446e+08	2.70325e+08	1.46266e+08	1.64306e+08	9.7343e+07	1.59076e+08	2.64917e+08	1.57267e+08	2.08873e+08	1.84191e+08	1.11313e+08	2.79125e+08	1.97026e+08	4.09166e+09	1.94879e+08	2.30548e+08	1.00962e+10	2.45008e+08
4			No results	No results	No results	No results		61.0118	1.624	3.04845e+07	0	0	0		5	19	19			DDA for other ion	2.56259e+07	2.90436e+07	3.56076e+07	4.64851e+07	2.6331e+07	2.32309e+07	4.44703e+07	4.11384e+07	4.1141e+07	4.09646e+07	5.66812e+07	5.23242e+07	3.19599e+07	2.43151e+07	3.532e+07	2.39391e+07	2.51422e+07	3.94574e+07	1.51425e+07	4.82515e+07	2.67039e+07	3.50685e+07	2.78085e+07	4.34732e+07	380589	568209	461876	625417	499309
5			No results	No results	No results	No results		61.0301	1.413	5.11725e+07	0	0	0		5	6	6			No MS2	2.20756e+06	2.72721e+06	2.98245e+06	2.28975e+06	2.70148e+06	2.26083e+06	3.27387e+06	1.04334e+08	3.19512e+06	4.16093e+06	3.48684e+06	4.16062e+06	3.6079e+06	3.7292e+06	4.08291e+06	1.60084e+06	1.88428e+06	3.37872e+06	3.80498e+06	3.72167e+06	3.69968e+06	2.67753e+06	3.6904e+06	3.81701e+06	2.41313e+07	6.33737e+06	7.70721e+06	1.39534e+08	5.72877e+06
6			No results	No results	No results	No results		61.0536	1.281	2.73038e+07	0	0	0		5	6	5			DDA for preferred ion	3.08846e+07	5.20124e+07	3.01457e+07	3.62091e+07	3.40972e+07	2.81712e+07	3.26294e+07	2.91951e+07	2.28652e+07	2.67306e+07	2.57062e+07	2.59476e+07	3.06311e+07	2.99085e+07	3.25501e+07	1.81782e+07	2.90543e+07	2.02559e+07	2.26677e+07	2.06944e+07	2.14461e+07	1.59928e+07	2.1003e+07	2.392e+07	2.5738e+07	2.65713e+07	2.31231e+07	2.16363e+07	3.59276e+07
7			No results	No results	No results	No results		63.0088	19.57	2.31456e+08	0	0	0		5	23	17			DDA for other ion	1.76103e+08	2.69787e+08	2.42429e+08	2.88101e+08	2.77974e+08	2.7178e+08	1.81656e+08	3.20824e+08	3.70886e+08	3.17003e+08	2.13802e+08	3.3983e+08	2.04094e+08	4.08416e+08	2.0093e+08	1.84785e+08	3.00111e+08	4.12816e+08	3.75524e+08	2.88933e+08	2.67527e+08	1.53625e+08	3.00742e+08	3.307e+08	3.81954e+08	2.24854e+08	3.70087e+08	4.28409e+08	2.60279e+08
8			No results	No results	No results	No results		63.0092	19.573	4.47445e+08	0	0	0		5	21	17			DDA for preferred ion	5.20501e+08	6.59992e+08	4.36145e+08	5.39963e+08	5.6316e+08	5.30391e+08	5.01863e+08	6.4166e+08	6.18898e+08	6.53568e+08	5.69984e+08	5.54367e+08	6.53426e+08	7.53669e+08	4.30881e+08	3.56335e+08	5.81811e+08	7.96552e+08	7.81337e+08	5.82188e+08	5.39314e+08	3.272e+08	5.67839e+08	6.28958e+08	8.83838e+08	7.80615e+08	7.64009e+08	9.0964e+08	5.30314e+08
9			No results	No results	No results	No results		66.0476	0.191	2.73708e+07	0	0	0		5	6	6			DDA for preferred ion	1.27258e+07	1.75388e+07	1.35453e+07	1.50924e+07	1.4895e+07	1.17565e+07	1.80073e+07	2.66555e+07	2.03813e+07	1.79276e+07	1.66285e+07	1.79751e+07	1.81426e+07	2.2277e+07	1.86916e+07	1.09856e+07	1.90639e+07	2.05296e+07	1.9828e+07	2.35535e+07	1.63525e+07	1.50483e+07	1.47602e+07	2.09624e+07	4.12639e+07	1.20275e+07	5.7672e+07	6.25807e+07	2.44691e+07
10			No results	No results	No results	No results		67.0427	19.496	2.50361e+07	0	0	0		5	17	10			No MS2	1.73191e+07	2.32215e+07	1.11444e+07	1.88992e+07	3.0402e+07	1.16782e+07	2.44338e+07	2.3153e+07	1.84743e+07	1.77524e+07	1.441e+07	1.55018e+07	1.38831e+07	1.56063e+07	1.53351e+07	1.47429e+07	1.80725e+07	1.73971e+07	3.27143e+07	1.27089e+07	1.58128e+07	2.25613e+07	1.18376e+07	1.46178e+07	2.1859e+07	4.81912e+07	1.99198e+07	2.34105e+07	2.34755e+07
11			No results	No results	No results	No results		67.9864	0.065	3.27019e+08	0	0	0		5	28	14			DDA for other ion	1.88837e+08	2.31073e+08	5.20542e+08	1.88442e+08	1.99837e+08	1.45245e+08	1.95035e+08	1.87616e+08	2.22151e+08	1.67626e+08	5.67339e+08	2.11701e+08	2.90854e+08	2.49892e+08	2.33137e+08	1.28406e+08	2.20639e+08	2.66149e+08	1.52803e+08	1.56195e+08	1.08345e+08	1.25734e+08	1.59172e+08	4.62575e+08	2.11125e+08	1.57472e+08	1.83586e+08	6.58411e+08	1.92167e+08
12			No results	No results	No results	No results		68.0268	1.376	6.73547e+07	0	0	0		5	5	5			DDA for preferred ion	7.06837e+07	4.37092e+07	7.00138e+07	5.99238e+07	1.06148e+08	6.89392e+07	1.00576e+08	7.86671e+07	8.43506e+07	7.46731e+07	9.64174e+07	1.08133e+08	1.01133e+08	9.04552e+07	8.80488e+07	5.15107e+07	8.32105e+07	7.41103e+07	1.00427e+08	1.07241e+08	1.13433e+08	6.35836e+07	9.98683e+07	8.85176e+07	5.64583e+07	1.12364e+08	7.15093e+07	8.35315e+07	7.62623e+07
13	Imidazole	C3 H4 N2	Full match	No results	No results	Full match		68.0377	19.514	3.04258e+06	3	0	0		4	16	16			DDA for other ion	2.71304e+06	2.09209e+06	441661	568997	2.55466e+06	1.67558e+06	2.82536e+06	3.39897e+06	3.69433e+06	581880	660692	2.04277e+06	4.849e+06	1.97288e+06	1.56739e+06	1.50537e+06	1.13653e+06	2.45894e+06	1.13957e+06	5.70671e+06	979382	1.91275e+06	3.03584e+06	2.13131e+06	1.59741e+06	7.32543e+06	2.29863e+06	1.91969e+06	5.53422e+06
14			No results	No results	No results	No results		69.006	1.123	1.89237e+08	0	0	0		5	13	12			DDA for preferred ion	1.62573e+07	2.23216e+07	1.11352e+07	1.24251e+07	1.64281e+07	1.67606e+07	1.33929e+07	1.25625e+07	1.71314e+07	2.04131e+07	1.2222e+07	8.53725e+06	1.43855e+07	1.07069e+07	9.92354e+06	9.70952e+06	1.23884e+07	2.13216e+07	2.41281e+07	1.19291e+07	7.30614e+06	1.1736e+07	1.19621e+07	1.9732e+07	4.3295e+08	1.58312e+07	2.63181e+07	2.57683e+07	2.98976e+07
15			No results	No results	No results	No results		69.022	1.317	7.45618e+06	0	0	0		5	8	8			DDA for preferred ion	5.93874e+06	4.32298e+06	5.89334e+06	6.61645e+06	6.5093e+06	6.0759e+06	7.75512e+06	9.04159e+06	9.78574e+06	1.21669e+07	9.45373e+06	8.91243e+06	7.60029e+06	9.02872e+06	9.39369e+06	5.04751e+06	8.42552e+06	5.75177e+06	1.39193e+07	1.3019e+07	8.02563e+06	6.87434e+06	1.20511e+07	1.30725e+07	1.74297e+07	1.83907e+07	1.56829e+07	1.95637e+07	1.86331e+07
16			No results	No results	No results	No results		69.0585	16.952	525602	0	0	0		3	24	6			No MS2	191395	136806	70259.2	61383.9	89162.8	402598	224001	162128	662911	132104	100419	433672	74186.1	736968	109505	56384.5	200041	824812	200604	193882	524752	193282	342444	165980	987402	157490	558476	1.13047e+06	760086
17			No results	No results	No results	No results		70.0225	1.117	9.03557e+07	0	0	0		5	16	15			DDA for preferred ion	8.02536e+07	1.00459e+08	5.31819e+07	6.43543e+07	6.89654e+07	6.2592e+07	7.11675e+07	8.4676e+07	6.705e+07	7.74123e+07	5.96508e+07	4.85111e+07	6.17461e+07	6.16814e+07	5.83901e+07	4.60644e+07	6.20564e+07	1.25573e+08	5.22955e+07	5.71616e+07	5.39678e+07	7.04242e+07	6.7741e+07	1.08613e+08	2.06553e+08	9.29062e+07	7.39386e+07	7.8285e+07	1.1892e+08
18	Z2CN	C3 H6 N2	Full match	No results	No results	Full match		70.0533	19.6	2.34004e+07	3	0	0		5	19	19			DDA for other ion	1.54835e+07	3.10571e+07	1.22719e+07	2.31793e+07	2.0904e+07	1.26738e+07	2.24709e+07	3.88758e+07	2.45414e+07	3.31347e+07	2.87765e+07	2.24611e+07	2.0911e+07	2.33348e+07	2.0499e+07	1.3154e+07	2.84695e+07	1.63876e+07	3.00639e+07	3.82684e+07	2.1109e+07	1.75904e+07	1.89077e+07	2.18348e+07	2.92331e+07	3.448e+07	5.25094e+07	3.54211e+07	6.19965e+07
19	Z2CN	C3 H6 N2	Full match	No results	No results	Full match		70.0533	19.52	1.26919e+07	3	0	0		4	23	17			DDA for other ion	1.37939e+07	4.55168e+06	8.3493e+06	1.13463e+07	4.87715e+06	9.2178e+06	1.15941e+07	7.61814e+06	1.73051e+07	4.43475e+06	2.2548e+06	5.32356e+06	1.35934e+07	1.32212e+07	8.50701e+06	7.91483e+06	3.61491e+06	1.58638e+07	1.88516e+07	5.16613e+06	1.10903e+07	8.63106e+06	2.19003e+07	1.12127e+07	1.00453e+07	1.36909e+07	8.70946e+06	2.07291e+07	8.06113e+06
20			No results	No results	No results	No results		70.0538	19.588	6.02447e+07	0	0	0		5	9	9			DDA for preferred ion	7.33663e+07	7.75418e+07	5.34168e+07	7.32891e+07	5.20366e+07	4.47113e+07	1.21801e+08	1.16408e+08	1.11027e+08	1.08118e+08	7.87193e+07	9.12706e+07	6.96146e+07	9.16152e+07	6.70718e+07	4.97474e+07	6.0442e+07	9.78883e+07	1.35764e+08	1.16894e+08	9.55982e+07	7.96955e+07	1.02376e+08	9.61972e+07	8.51037e+07	1.1739e+08	1.3392e+08	1.60577e+08	1.45223e+08
21			No results	No results	No results	No results		71.0212	1.117	1.24576e+07	0	0	0		5	14	14			No MS2	1.07919e+07	1.3123e+07	6.79144e+06	8.51779e+06	8.91328e+06	8.25758e+06	9.94341e+06	1.20439e+07	8.49053e+06	1.1919e+07	7.95243e+06	6.6569e+06	8.48621e+06	8.17159e+06	7.42431e+06	6.41186e+06	7.9019e+06	1.77583e+07	7.11126e+06	8.59651e+06	8.23835e+06	9.72761e+06	9.51935e+06	1.67236e+07	3.13749e+07	1.39431e+07	1.06741e+07	1.07911e+07	1.79415e+07
22			No results	No results	No results	No results		71.0741	1.132	3.81663e+07	0	0	0		5	14	13			DDA for preferred ion	5.06055e+07	7.92742e+07	3.24775e+07	4.87279e+07	2.23132e+07	2.75369e+07	2.2739e+07	2.03643e+07	1.54532e+07	3.25586e+07	2.64456e+07	1.77878e+07	2.16554e+07	2.1211e+07	2.69404e+07	2.77958e+07	2.76927e+07	5.34079e+07	1.07266e+07	2.46181e+07	1.63006e+07	2.48249e+07	1.89618e+07	4.24283e+07	3.06106e+07	2.79934e+07	2.95362e+07	1.73023e+07	4.15021e+07
23			No results	No results	No results	No results		71.0742	1.517	3.93022e+08	0	0	0		5	9	4			DDA for preferred ion	3.31275e+08	2.2946e+08	3.35084e+08	3.93142e+08	4.64768e+08	3.62961e+08	6.3093e+08	4.86699e+08	4.95881e+08	5.06682e+08	6.63758e+08	7.05253e+08	7.68269e+08	6.34193e+08	6.35109e+08	3.20225e+08	6.47769e+08	5.1779e+08	5.58315e+08	6.16492e+08	5.62378e+08	3.66676e+08	4.7669e+08	5.17372e+08	3.84221e+08	5.72245e+08	4.94119e+08	4.0294e+08	6.26732e+08
24			No results	No results	No results	No results		71.0742	2.272	1.96992e+08	0	0	0		5	9	9			DDA for preferred ion	1.42023e+08	8.22206e+07	9.93808e+07	1.58365e+08	1.67842e+08	1.70686e+08	2.73485e+08	2.7665e+08	2.35258e+08	2.53544e+08	3.09358e+08	3.31343e+08	3.4231e+08	3.02983e+08	3.6213e+08	1.53718e+08	2.94223e+08	2.47797e+08	2.75135e+08	3.52319e+08	2.85829e+08	1.98502e+08	2.32457e+08	2.24194e+08	2.69045e+08	2.80566e+08	3.10875e+08	2.73817e+08	4.10198e+08
25			No results	No results	No results	No results		73.0534	1.598	1.25146e+08	0	0	0		5	12	8			DDA for preferred ion	6.15877e+07	1.21279e+08	6.40948e+07	7.93072e+07	9.88356e+07	5.61395e+07	1.18785e+08	1.03804e+08	1.86923e+08	1.41296e+08	9.07502e+07	1.219e+08	1.16009e+08	1.05209e+08	8.33738e+07	1.36487e+07	1.15626e+08	6.58102e+07	7.45103e+07	9.4872e+07	8.99915e+07	7.03303e+07	8.57788e+07	1.12822e+08	2.51316e+08	2.60072e+08	9.58767e+07	2.05735e+08	2.82076e+08
26			No results	No results	No results	No results		73.0534	1.355	5.06148e+07	0	0	0		5	10	10			DDA for preferred ion	3.05294e+07	3.17756e+07	3.38103e+07	4.19199e+07	2.90103e+07	2.94732e+07	7.43655e+07	5.44642e+07	3.6594e+07	5.4732e+07	6.47586e+07	6.51048e+07	6.48124e+07	6.54431e+07	5.68886e+07	5.09917e+07	5.9158e+07	4.65164e+07	5.87498e+07	6.08726e+07	5.18007e+07	3.62975e+07	4.90696e+07	5.04361e+07	3.1207e+07	6.01986e+07	4.91689e+07	4.03253e+07	5.92666e+07
27	Proline	C5 H9 N O2	No match	Invalid mass	No match	No match		74.037	1.476	1.50887e+09	9	0	11	Superpathway of L-threonine metabolism;Other	5	4	3			DDA for other ion	8.68271e+08	6.33078e+08	9.03028e+08	9.82695e+08	1.22884e+09	1.05286e+09	2.61077e+09	2.00324e+09	1.94342e+09	2.23325e+09	2.82086e+09	2.62974e+09	2.72559e+09	2.1677e+09	2.33644e+09	1.27851e+09	2.39201e+09	1.74108e+09	2.52164e+09	2.54961e+09	2.30024e+09	1.79399e+09	2.19609e+09	2.54455e+09	1.66889e+09	2.19511e+09	1.97255e+09	1.42745e+09	2.21909e+09
28			No results	No results	No results	No results		74.0484	1.52	1.52722e+08	0	0	0		5	12	9			DDA for other ion	7.72209e+07	1.10392e+08	1.02413e+08	9.62456e+07	1.45785e+08	9.27347e+07	1.44574e+08	1.67036e+08	1.48078e+08	1.3164e+08	1.4639e+08	1.48771e+08	1.47292e+08	1.06581e+08	1.20267e+08	1.66439e+07	1.43453e+08	1.25969e+08	1.65279e+08	1.41022e+08	1.13103e+08	8.53605e+07	1.05773e+08	1.39212e+08	2.0827e+08	2.89168e+08	2.73691e+08	2.73925e+08	2.43545e+08
29	Acetohydroxamic acid	C2 H5 N O2	No results	Invalid mass	No results	No results		75.0327	1.308	2.52508e+08	0	0	0		5	4	4			DDA for preferred ion	2.00286e+08	2.50215e+08	1.48333e+08	1.98635e+08	2.31258e+08	1.79054e+08	4.14917e+08	4.55504e+08	3.64817e+08	3.71612e+08	3.40909e+08	3.7356e+08	3.25915e+08	3.96281e+08	3.32486e+08	1.78332e+08	3.03789e+08	2.66781e+08	5.25077e+08	4.54952e+08	4.32601e+08	2.98648e+08	3.95765e+08	4.12206e+08	3.69116e+08	5.19888e+08	4.44171e+08	6.85327e+08	5.38633e+08
30			No results	No results	No results	No results		75.0332	1.305	650262	0	0	0		4	19	19			No MS2	308985	204439	136759	113375	174726	500513	655544	506623	672278	780278	641039	915856	482415	838616	1.19553e+06	361491	379286	649851	820302	595995	936027	410371	978707	494178	723501	863469	529472	733310	677190
31			No results	No results	No results	No results		76.0013	1.12	3.21304e+07	0	0	0		5	18	18			DDA for other ion	2.86205e+07	3.37362e+07	1.74376e+07	2.31624e+07	2.62406e+07	2.07543e+07	2.12038e+07	2.77586e+07	2.29234e+07	2.54065e+07	2.10241e+07	1.51472e+07	2.19307e+07	2.42577e+07	1.92846e+07	1.46151e+07	2.17886e+07	4.11987e+07	1.82385e+07	1.98126e+07	1.99876e+07	2.67727e+07	2.20441e+07	3.82766e+07	7.62624e+07	3.7136e+07	2.55068e+07	2.56056e+07	4.03992e+07
32			No results	No results	No results	No results		76.0309	7.816	847600	0	0	0		5	11	9			No MS2	982138	1.56472e+06	911135	894829	1.14739e+06	996538	1.43319e+06	1.72343e+06	1.46534e+06	1.22811e+06	1.1287e+06	1.12427e+06	659546	1.40022e+06	1.26925e+06	561110	851995	1.04815e+06	1.8442e+06	1.31295e+06	966054	833961	1.21882e+06	1.24158e+06	2.09592e+06	2.11969e+06	1.20902e+06	2.0048e+06	1.68192e+06
33		C6 H4	Full match	No results	No results	No results		76.0315	7.815	5.056e+07	0	0	0		5	1	1			DDA for other ion	7.54566e+07	8.89923e+07	7.06967e+07	6.89713e+07	6.92162e+07	6.603e+07	7.0221e+07	8.37482e+07	7.88681e+07	7.55992e+07	6.33833e+07	6.76494e+07	7.31083e+07	7.61012e+07	7.07382e+07	3.9771e+07	6.85856e+07	6.22228e+07	7.54093e+07	7.24972e+07	5.97183e+07	4.42905e+07	5.55024e+07	5.7958e+07	7.97346e+07	7.53226e+07	7.5088e+07	8.2621e+07	7.9059e+07
34		C6 H4	Full match	No results	No results	No results		76.0315	6.862	3.84503e+07	0	0	0		5	4	4			DDA for other ion	4.95917e+07	7.49791e+07	5.26825e+07	4.01247e+07	3.39602e+07	3.08001e+07	4.61168e+07	3.82634e+07	3.24696e+07	3.51556e+07	3.52619e+07	4.60915e+07	4.12916e+07	4.07532e+07	5.27631e+07	3.18952e+07	4.08376e+07	3.81048e+07	3.07377e+07	4.83811e+07	3.70859e+07	2.95521e+07	3.06557e+07	3.01461e+07	2.39124e+07	2.86264e+07	3.28526e+07	3.56571e+07	3.66161e+07
35			No results	No results	No results	No results		76.9914	0.055	1.71585e+08	0	0	0		5	25	18			DDA for other ion	1.61121e+08	9.29841e+07	1.42439e+08	1.9439e+08	1.85264e+08	1.60038e+08	2.12036e+08	2.69698e+08	2.43125e+08	2.30366e+08	1.94935e+08	1.90029e+08	2.28992e+08	3.1001e+08	1.99698e+08	1.72495e+08	2.2819e+08	2.91375e+08	2.26302e+08	2.41731e+08	2.23862e+08	1.89854e+08	1.60784e+08	2.56354e+08	1.81572e+08	3.0392e+08	2.97578e+08	3.67447e+08	3.04714e+08
36			No results	No results	No results	No results		77.992	0.059	477237	0	0	0		5	22	20			No MS2	386662	247710	287835	246496	267917	257317	591630	593340	309660	283292	343316	164396	317960	370684	261031	147490	493373	308037	589909	496395	479460	297079	403337	351341	773145	473721	1.19185e+06	741459	677846
37			No results	No results	No results	No results		78.0112	1.125	3.87267e+08	0	0	0		5	15	15			DDA for preferred ion	2.57406e+07	4.17539e+07	2.08849e+07	2.26857e+07	3.33138e+07	3.3532e+07	2.7579e+07	2.52748e+07	3.82327e+07	4.50981e+07	2.2268e+07	1.68877e+07	2.92741e+07	2.01008e+07	1.50019e+07	1.65125e+07	2.55137e+07	3.04687e+07	7.43398e+07	2.89845e+07	1.35349e+07	2.44826e+07	2.62102e+07	3.2819e+07	9.35435e+08	3.08282e+07	7.06593e+07	7.33547e+07	6.57418e+07
38	Dimethyl sulfoxide	C2 H6 O S	Full match	No results	Full match	Full match		78.0139	1.543	1.47637e+10	3	0	2	Other	5	5	5			DDA for other ion	5.64058e+09	3.26828e+09	5.21464e+09	4.52118e+09	3.71934e+09	3.57341e+09	4.67439e+09	3.14407e+09	3.3881e+09	3.78507e+09	3.77587e+09	4.61552e+09	5.30614e+09	3.56188e+09	5.07707e+09	1.48743e+10	4.20723e+09	4.99069e+09	3.25248e+09	3.8444e+09	4.31795e+09	4.42505e+09	3.66073e+09	3.48756e+09	5.75468e+06	7.36421e+06	9.1153e+06	9.107e+06	9.02671e+06
39	Dimethyl sulfoxide	C2 H6 O S	Full match	No results	Full match	Full match		78.0139	2.276	6.91567e+09	3	0	2	Other	5	10	10			DDA for other ion	1.90106e+09	8.48612e+08	1.53119e+09	1.32481e+09	9.54168e+08	9.02403e+08	1.26076e+09	1.06187e+09	9.04605e+08	1.08372e+09	1.06294e+09	1.37581e+09	1.40022e+09	1.13271e+09	1.3966e+09	6.8348e+09	1.43088e+09	1.56237e+09	1.09215e+09	1.21591e+09	1.24358e+09	1.50162e+09	1.17271e+09	1.10726e+09	737832	841340	634490	728537	638255
40			No results	No results	No results	No results		78.0145	2.281	6.90799e+10	0	0	0		5	8	8			DDA for preferred ion	4.18942e+10	3.97048e+10	5.25039e+10	3.23962e+10	4.67416e+10	4.28367e+10	2.87219e+10	3.00458e+10	2.83286e+10	3.67117e+10	3.79504e+10	4.83469e+10	2.73711e+10	4.58538e+10	2.98616e+10	6.91753e+10	3.07249e+10	4.43069e+10	2.80099e+10	3.95801e+10	4.6863e+10	3.53297e+10	2.81682e+10	3.13752e+10	8.95141e+07	1.72368e+07	2.48011e+07	1.49002e+07	3.01418e+07
41			No results	No results	No results	No results		78.0145	1.554	1.54139e+11	0	0	0		5	19	14			DDA for preferred ion	1.08068e+11	9.21806e+10	1.06337e+11	9.60906e+10	9.76e+10	8.40678e+10	8.76097e+10	8.81825e+10	7.95969e+10	8.10718e+10	1.00072e+11	1.0222e+11	1.17483e+11	9.53805e+10	8.99489e+10	1.6303e+11	8.84895e+10	1.03238e+11	7.51541e+10	7.86997e+10	8.3154e+10	6.966e+10	7.4208e+10	8.69312e+10	2.11853e+08	2.25237e+07	4.53301e+07	2.97653e+07	6.00369e+07
42			No results	No results	No results	No results		78.0145	2.145	2.50401e+10	0	0	0		4	23	22			DDA for preferred ion	1.70563e+10	8.63733e+09	1.30304e+10	1.26707e+10	1.68259e+10	1.4177e+10	3.11283e+10	8.74935e+09	2.40041e+10	1.78873e+10	1.01739e+10	1.23037e+10	1.52364e+10	1.01646e+10	1.91787e+10	2.5715e+10	2.83922e+10	6.47677e+09	2.55448e+10	1.42277e+10	6.99006e+09	1.4786e+10	2.75961e+10	9.25634e+09	3.28701e+07	9.3386e+06	7.97155e+06	1.13245e+07	8.7836e+06
43			No results	No results	No results	No results		79.0177	2.039	2.73811e+08	0	0	0		4	20	18			DDA for preferred ion	2.71663e+08	1.11054e+08	2.0515e+08	3.2079e+08	1.18943e+08	1.18149e+08	1.87326e+08	3.05125e+08	2.99424e+08	3.98869e+08	2.66239e+08	2.08321e+08	1.67968e+08	2.37879e+08	3.41158e+08	3.94785e+06	3.22587e+08	4.80576e+08	3.62652e+08	4.40853e+08	3.40758e+08	4.09819e+08	2.83773e+08	2.0357e+08	555422	296562	402742	382559	328308
44			No results	No results	No results	No results		79.0277	1.117	8.36214e+06	0	0	0		5	11	10			No MS2	9.65726e+06	1.0563e+07	6.65621e+06	7.08942e+06	7.57838e+06	6.96955e+06	8.84502e+06	1.15828e+07	9.3114e+06	1.14866e+07	8.45109e+06	6.90699e+06	7.7827e+06	7.56553e+06	8.21713e+06	5.76591e+06	7.75594e+06	1.64089e+07	8.01083e+06	7.64395e+06	6.48358e+06	8.22231e+06	7.79277e+06	1.27176e+07	1.81673e+07	1.08076e+07	1.01611e+07	9.9957e+06	1.52715e+07
45			No results	No results	No results	No results		80.0102	2.286	3.42176e+09	0	0	0		5	6	4			DDA for preferred ion	1.98914e+09	1.48221e+09	1.88872e+09	1.53991e+09	1.53946e+09	1.35638e+09	1.91693e+09	2.01652e+09	1.75182e+09	1.79994e+09	1.88139e+09	2.23844e+09	2.08937e+09	1.81684e+09	2.01203e+09	3.37288e+09	3.10579e+09	2.19215e+09	1.89451e+09	2.05307e+09	1.9831e+09	1.80187e+09	1.70697e+09	1.51138e+09	4.06877e+06	1.3377e+06	1.07304e+06	1.15697e+06	1.62288e+06
46			No results	No results	No results	No results		80.0185	1.549	1.8525e+08	0	0	0		5	5	5			DDA for preferred ion	1.85715e+08	1.52948e+08	1.56306e+08	1.48719e+08	1.54986e+08	1.32122e+08	1.84755e+08	2.02021e+08	1.66386e+08	1.69975e+08	2.05893e+08	1.82357e+08	1.84507e+08	1.71545e+08	1.87453e+08	1.873e+08	1.66243e+08	1.8774e+08	1.6117e+08	1.64877e+08	1.58785e+08	1.43402e+08	1.59894e+08	1.58356e+08	1.81265e+06	2.75801e+06	2.56301e+06	3.02588e+06	2.58744e+06
47	Pyrimidine	C4 H4 N2	Full match	No results	No results	Full match		80.0376	19.048	7.60068e+06	2	0	0		3	22	20			DDA for other ion	4.59062e+06	3.02226e+06	3.47077e+06	4.93747e+06	3.10089e+06	1.97149e+06	1.92373e+06	4.64568e+06	5.62195e+06	4.88959e+06	3.37064e+06	3.15551e+06	1.81645e+06	7.17408e+06	3.62442e+06	1.11026e+06	5.43373e+06	2.20555e+06	4.2071e+06	3.79798e+06	3.81429e+06	1.9058e+06	1.84464e+06	4.02231e+06	5.46293e+06	2.43195e+06	1.69368e+06	9.11531e+06	9.47583e+06
48			No results	No results	No results	No results		80.038	17.294	3.43299e+07	0	0	0		3	26	12			DDA for preferred ion	5.75641e+07	3.00099e+07	4.0229e+07	5.13159e+07	4.62371e+07	1.60761e+07	2.02191e+07	3.20058e+07	4.85631e+07	4.30145e+07	4.46937e+07	2.56035e+07	5.75885e+07	2.93177e+07	4.58706e+07	1.88726e+07	2.80574e+07	5.6408e+07	5.69081e+07	5.91792e+07	3.41647e+07	2.27142e+07	3.25662e+07	2.7094e+07	1.09842e+07	4.10514e+07	5.15786e+07	3.74695e+07	5.05744e+07
49			No results	No results	No results	No results		80.038	17.362	3.95424e+07	0	0	0		3	25	21			DDA for preferred ion	1.57544e+07	2.49357e+07	2.45758e+07	2.45783e+07	1.42145e+07	4.73106e+07	8.03814e+07	8.46002e+07	7.49925e+07	1.03971e+08	3.32258e+07	2.73704e+07	5.3018e+07	2.0574e+07	6.3226e+07	6.38749e+06	3.05766e+07	3.23141e+07	1.01225e+08	1.1229e+08	5.76895e+07	6.0195e+07	4.98672e+07	4.61753e+07	1.43602e+08	1.29065e+08	1.46321e+08	1.11417e+08	1.16371e+08
50			No results	No results	No results	No results		80.038	17.504	3.18815e+07	0	0	0		3	15	12			DDA for preferred ion	4.77313e+07	3.77581e+07	3.57027e+07	3.32174e+07	4.63041e+07	1.20552e+07	2.42062e+07	8.49204e+07	4.53482e+07	3.2532e+07	5.98976e+07	4.07075e+07	4.15702e+07	2.99711e+07	1.73594e+07	2.50758e+07	5.29337e+07	6.19164e+07	8.56283e+07	1.4592e+07	5.6946e+07	2.50742e+07	2.71602e+07	4.4185e+07	8.62981e+07	1.62562e+07	1.77144e+07	6.93229e+07	7.0322e+07
51			No results	No results	No results	No results		80.038	17.904	3.82464e+07	0	0	0		3	20	19			DDA for preferred ion	1.28402e+07	1.73107e+07	6.98568e+06	3.33116e+07	1.40146e+07	3.05922e+07	2.37594e+07	1.53471e+07	1.57756e+07	3.19819e+07	3.79028e+07	2.16183e+07	1.49207e+07	4.26211e+07	1.73369e+07	1.68632e+07	2.4089e+07	8.89852e+06	1.13345e+07	1.85734e+07	1.02304e+07	1.53807e+07	1.51679e+07	2.60804e+07	5.15857e+07	2.5399e+07	2.06611e+07	1.59356e+07	9.26794e+07
52		C6 H8	Full match	No results	No results	No results		80.0627	0.166	1.59562e+07	0	0	0		5	20	4			DDA for other ion	5.59099e+06	2.34614e+07	4.67485e+06	4.56292e+06	5.94321e+06	4.05563e+06	1.14659e+07	1.06557e+07	1.12553e+07	1.06412e+07	6.88752e+06	8.18166e+06	1.04659e+07	1.12379e+07	7.76781e+06	4.56928e+06	6.8162e+06	9.19948e+06	1.04415e+07	1.08354e+07	1.08968e+07	4.96719e+06	8.31196e+06	1.08263e+07	1.12769e+07	1.2579e+07	4.99306e+07	5.09255e+07	4.26568e+07
53			No results	No results	No results	No results		80.5139	1.12	1.43794e+08	0	0	0		5	25	20			DDA for preferred ion	3.65026e+06	1.05483e+07	5.81466e+06	6.2624e+06	9.17007e+06	8.32361e+06	2.64165e+06	3.28763e+06	4.07719e+06	4.73901e+06	2.50093e+06	1.96002e+06	7.89579e+06	5.04067e+06	1.58126e+06	2.4979e+06	3.13657e+06	4.42631e+06	8.14988e+06	3.18294e+06	2.25207e+06	5.02018e+06	5.16311e+06	7.61509e+06	2.96188e+08	5.4193e+06	8.43319e+06	8.11847e+06	8.94512e+06
54			No results	No results	No results	No results		81.0445	1.51	2.55379e+08	0	0	0		5	6	5			DDA for other ion	1.99715e+08	1.64545e+08	2.11146e+08	2.47714e+08	2.62048e+08	2.08706e+08	4.10838e+08	3.9399e+08	3.53227e+08	3.96552e+08	3.64688e+08	4.12712e+08	4.1481e+08	3.448e+08	4.18305e+08	1.77723e+08	3.84586e+08	3.87636e+08	3.92334e+08	4.44562e+08	3.8302e+08	2.93966e+08	3.49458e+08	3.51373e+08	2.87325e+08	5.04131e+08	5.3508e+08	6.24213e+08	3.93571e+08
55			No results	No results	No results	No results		81.0453	17.305	5.89364e+06	0	0	0		3	28	6			DDA for other ion	6.00122e+06	4.88026e+06	2.56185e+06	3.68571e+06	4.17342e+06	2.69607e+06	3.36756e+06	2.50003e+06	5.71321e+06	6.33792e+06	4.30077e+06	1.7754e+06	4.4675e+06	1.88713e+06	2.60281e+06	1.71072e+06	4.03915e+06	2.79701e+06	1.02253e+07	3.85559e+06	3.69911e+06	2.40499e+06	1.94644e+06	1.62035e+06	1.29676e+06	6.00086e+06	6.20484e+06	5.67278e+06	3.34347e+06
56			No results	No results	No results	No results		81.9766	19.635	1.07148e+06	0	0	0		4	23	22			DDA for preferred ion	1.31184e+06	1.31057e+06	462278	347700	773618	500894	328342	732505	581647	860074	1.85965e+06	1.03865e+06	1.36037e+06	1.10329e+06	1.53389e+06	160775	320590	1.80988e+06	1.69003e+06	478449	1.80121e+06	194873	1.28882e+06	533893	2.16614e+06	798487	1.50859e+06	1.02498e+06	1.23953e+06
57			No results	No results	No results	No results		82.0079	1.12	5.72193e+06	0	0	0		5	13	13			DDA for preferred ion	5.5887e+06	6.93494e+06	3.70284e+06	4.90099e+06	5.38473e+06	4.72137e+06	4.38365e+06	5.43177e+06	4.77982e+06	5.32325e+06	4.14902e+06	3.25568e+06	4.35518e+06	4.64135e+06	3.68594e+06	3.22596e+06	4.14855e+06	7.91214e+06	3.77503e+06	4.15225e+06	3.97726e+06	5.22698e+06	5.26546e+06	7.733e+06	1.37594e+07	6.98231e+06	5.07607e+06	5.33953e+06	7.75961e+06
58			No results	No results	No results	No results		82.0341	13.867	5.58852e+06	0	0	0		5	15	15			DDA for preferred ion	5.6103e+06	6.39809e+06	5.65072e+06	4.49086e+06	5.76054e+06	6.10281e+06	9.77549e+06	9.5364e+06	8.84071e+06	5.57124e+06	6.8977e+06	7.0494e+06	5.27856e+06	7.54349e+06	9.15187e+06	3.24442e+06	3.83233e+06	9.93318e+06	9.33216e+06	8.43189e+06	4.52563e+06	4.87e+06	9.13109e+06	3.41787e+06	5.67471e+06	9.74135e+06	9.00812e+06	1.52829e+07	8.72454e+06
59			No results	No results	No results	No results		82.0747	15.067	3.93974e+06	0	0	0		5	10	10			No MS2	3.3471e+06	2.63518e+06	5.2608e+06	3.76208e+06	5.37762e+06	2.35268e+06	2.74517e+06	4.49055e+06	5.64473e+06	3.91699e+06	3.89309e+06	3.8218e+06	3.91549e+06	2.95013e+06	7.22157e+06	1.79596e+06	2.67369e+06	5.04073e+06	3.82735e+06	3.32495e+06	3.98487e+06	1.66556e+06	5.33519e+06	2.33679e+06	2.09084e+06	3.88729e+06	3.16789e+06	5.84579e+06	4.60902e+06
60			No results	No results	No results	No results		82.0794	12.98	1.77234e+06	0	0	0		5	14	13			No MS2	1.09373e+06	1.47e+06	2.01494e+06	1.49758e+06	1.37012e+06	2.22705e+06	1.35498e+06	1.88687e+06	2.18118e+06	1.54211e+06	1.1733e+06	1.55457e+06	1.51559e+06	1.53661e+06	1.40572e+06	722911	1.09596e+06	1.5032e+06	1.77596e+06	1.4055e+06	1.25124e+06	1.30839e+06	1.90844e+06	1.25161e+06	2.7987e+06	1.96063e+06	1.62777e+06	2.0027e+06	2.16198e+06
61	1-Piperideine	C5 H9 N	Full match	No results	Partial match	Full match		83.0738	1.503	7.6735e+06	4	0	1	Superpathway of linamarin and lotaustralin biosynthesis	5	11	10			DDA for preferred ion	5.93898e+06	7.64184e+06	4.40572e+06	7.9522e+06	7.50711e+06	6.18848e+06	1.01847e+07	9.21807e+06	9.17691e+06	9.71193e+06	9.95947e+06	8.84583e+06	7.4174e+06	6.99488e+06	1.05741e+07	5.08029e+06	1.09542e+07	9.30213e+06	8.18939e+06	1.01085e+07	9.07175e+06	1.03693e+07	1.10581e+07	8.77622e+06	1.19864e+07	1.53558e+07	1.49993e+07	1.4457e+07	1.10326e+07
62			No results	No results	No results	No results		83.074	1.197	2.40302e+07	0	0	0		5	9	8			DDA for preferred ion	2.26748e+07	4.60187e+07	3.23789e+07	3.67815e+07	1.98974e+07	2.08327e+07	2.17281e+07	2.15099e+07	1.43618e+07	2.06735e+07	2.03636e+07	1.99298e+07	2.69319e+07	2.23966e+07	2.51217e+07	1.88757e+07	2.23422e+07	2.50842e+07	1.59628e+07	1.92177e+07	1.6663e+07	1.38171e+07	1.89724e+07	2.59013e+07	2.43284e+07	1.80481e+07	1.33791e+07	1.48003e+07	1.58647e+07
63			No results	No results	No results	No results		84.058	0.157	8.04862e+07	0	0	0		5	10	9			DDA for preferred ion	1.78773e+07	1.63785e+07	1.44775e+07	1.64118e+07	1.63539e+07	1.36605e+07	1.99184e+07	2.78856e+07	2.28675e+07	2.84166e+07	2.18748e+07	2.24744e+07	2.24951e+07	2.36823e+07	2.24202e+07	1.10538e+07	1.78383e+07	2.31297e+07	2.10409e+07	2.24761e+07	1.84826e+07	1.56005e+07	1.89232e+07	2.33436e+07	1.81554e+08	1.7958e+07	5.68787e+07	2.28997e+08	2.73173e+07
64	AL9450000	C4 H8 N2	Full match	No results	No results	Full match		84.0688	19.415	4.64822e+06	1	0	0		5	17	15			No MS2	3.78045e+06	5.52799e+06	3.69751e+06	4.28852e+06	8.11037e+06	4.35517e+06	6.79412e+06	1.25099e+06	1.45851e+06	5.78758e+06	6.72641e+06	5.18719e+06	4.55791e+06	7.67821e+06	921262	2.97299e+06	6.60256e+06	5.27963e+06	8.04747e+06	7.07583e+06	5.54454e+06	2.16813e+06	451860	1.16084e+06	6.7702e+06	5.38987e+06	8.74595e+06	9.37037e+06	6.52943e+06
65	AL9450000	C4 H8 N2	No results	No results	No results	Full match		84.0691	17.345	8.6152e+06	1	0	0		3	24	4			No MS2	1.19877e+07	1.55007e+07	1.30471e+07	1.33989e+07	1.00553e+07	2.04235e+07	7.58486e+06	5.682e+06	1.50829e+07	1.43422e+07	7.22071e+06	4.22326e+06	2.80655e+06	9.35323e+06	3.13024e+06	3.83841e+06	4.70566e+06	1.72794e+07	1.26282e+07	6.53091e+06	6.63935e+06	1.84163e+06	4.55999e+06	4.40788e+06	6.22105e+06	8.62139e+06	4.22933e+06	6.4494e+06	4.21048e+06
66	AL9450000	C4 H8 N2	No results	No results	No results	Full match		84.0691	19.612	2.06912e+07	1	0	0		5	11	4			DDA for other ion	1.91783e+07	2.70119e+07	1.35305e+07	2.11805e+07	1.7286e+07	1.44919e+07	3.05825e+07	2.83232e+07	2.33098e+07	2.33104e+07	2.10393e+07	1.96476e+07	1.8015e+07	2.28306e+07	1.91542e+07	1.17433e+07	2.37578e+07	2.2062e+07	4.05589e+07	1.90421e+07	2.11734e+07	1.62093e+07	1.60196e+07	1.94922e+07	2.89629e+07	4.19267e+07	2.86869e+07	3.26688e+07	2.99292e+07
67			No results	No results	No results	No results		84.0692	19.604	2.06912e+07	0	0	0		5	11	4			DDA for other ion	1.91783e+07	2.70119e+07	1.35305e+07	2.11805e+07	3.60157e+07	1.44919e+07	3.05825e+07	2.83232e+07	2.33098e+07	2.33104e+07	2.10393e+07	1.96476e+07	1.8015e+07	2.28306e+07	1.91542e+07	1.17433e+07	2.37578e+07	2.2062e+07	4.05589e+07	1.90421e+07	2.11734e+07	1.62093e+07	1.60196e+07	1.94922e+07	2.89629e+07	4.19267e+07	2.86869e+07	3.26688e+07	2.99292e+07
68			No results	No results	No results	No results		84.0692	16.612	1.79065e+07	0	0	0		3	8	8			No MS2	3.20454e+06	1.09197e+07	1.36863e+07	4.25132e+06	4.56763e+06	1.1988e+07	1.84747e+07	7.83036e+06	1.91443e+07	9.21006e+06	7.2904e+06	4.94036e+06	2.03982e+06	5.48116e+06	1.74631e+07	2.13362e+06	5.74095e+06	5.23022e+06	5.99563e+06	1.08394e+07	3.17884e+06	6.7308e+06	4.37126e+06	1.36054e+07	1.07863e+07	2.26296e+06	1.06197e+07	4.92692e+07	8.14619e+06
69			No results	No results	No results	No results		85.0533	1.369	6.76687e+07	0	0	0		5	5	5			DDA for preferred ion	7.04055e+07	4.29479e+07	7.05662e+07	6.04592e+07	1.07335e+08	6.96027e+07	9.91509e+07	7.76244e+07	8.2965e+07	7.6169e+07	9.63693e+07	1.08779e+08	1.01183e+08	9.37883e+07	8.64043e+07	5.14209e+07	8.37029e+07	7.37654e+07	1.02776e+08	1.07434e+08	1.13372e+08	6.31011e+07	9.93112e+07	8.60672e+07	5.44448e+07	1.07936e+08	7.09689e+07	8.31001e+07	7.91596e+07
70	Crotonic acid	C4 H6 O2	Full match	Full match	Full match	Not the top hit		86.0372	1.371	4.59136e+08	11	0	3	Other	5	6	3			DDA for preferred ion	5.29144e+08	3.28034e+08	5.12724e+08	5.61908e+08	7.66212e+08	3.927e+08	3.14902e+08	5.85322e+08	5.66459e+08	6.08992e+08	6.75044e+08	8.13082e+08	7.02046e+08	7.01834e+08	6.57624e+08	2.63325e+08	5.1661e+08	3.9973e+08	6.74879e+08	7.4153e+08	7.23068e+08	4.26384e+08	6.81419e+08	5.93975e+08	3.62292e+08	7.00182e+08	3.74341e+08	6.28263e+08	5.50608e+08
71			No results	No results	No results	No results		86.0485	19.465	6.92251e+07	0	0	0		5	24	15			DDA for preferred ion	7.78673e+07	5.75645e+07	5.95332e+07	4.18785e+07	3.01654e+07	8.0081e+07	3.54931e+07	4.45499e+07	2.03586e+07	6.1131e+07	3.9781e+07	4.95357e+07	7.1169e+07	7.09638e+07	6.88419e+07	2.226e+07	4.66522e+07	6.13496e+07	8.33171e+07	4.09527e+07	3.69601e+07	5.56816e+07	6.83015e+07	3.71253e+07	1.2833e+08	1.00963e+08	9.96522e+07	1.39377e+08	1.21453e+08
72			No results	No results	No results	No results		86.0485	19.575	7.80001e+07	0	0	0		5	7	7			DDA for preferred ion	3.81976e+07	5.66019e+07	3.12158e+07	5.29845e+07	4.81319e+07	9.86019e+07	1.02134e+08	8.8499e+07	1.5523e+08	7.09001e+07	5.86855e+07	6.15263e+07	7.46584e+07	6.93444e+07	5.27645e+07	4.08588e+07	6.84839e+07	8.58187e+07	8.59485e+07	6.99356e+07	1.38626e+08	5.28327e+07	5.73099e+07	6.5963e+07	6.96955e+07	7.78604e+07	9.26814e+07	8.71409e+07	1.14438e+08
73			No results	No results	No results	No results		86.0568	1.375	2.50682e+06	0	0	0		5	17	16			DDA for preferred ion	2.39167e+06	1.62505e+06	2.69084e+06	3.90027e+06	4.13429e+06	2.52684e+06	3.87086e+06	3.0419e+06	3.40931e+06	2.8405e+06	3.13021e+06	3.85292e+06	3.88164e+06	4.07332e+06	3.75822e+06	1.80262e+06	3.97949e+06	2.65928e+06	3.07381e+06	3.55467e+06	3.59049e+06	1.8474e+06	3.08296e+06	3.41075e+06	2.57015e+06	3.46285e+06	2.03498e+06	3.11288e+06	3.16094e+06
74		C3 H5 N S	Full match	No results	No results	No results		87.0141	11.803	1.28326e+08	0	0	0		5	19	17			DDA for other ion	225493	632067	3.70194e+06	705653	1.07694e+07	1.94306e+06	2.69236e+06	5.07304e+06	3.81416e+06	1.22228e+06	2.52966e+06	4.21584e+06	4.85243e+06	6.7411e+06	6.66414e+06	2.73813e+06	3.64607e+06	4.08153e+06	8.23491e+06	5.43177e+06	5.84094e+06	3.50841e+06	8.84991e+06	2.52313e+06	2.74691e+08	991430	1.10876e+06	1.09204e+07	1.89266e+06
75			No results	No results	No results	No results		87.0164	1.129	2.54865e+08	0	0	0		5	18	17			DDA for preferred ion	1.70983e+07	2.7171e+07	1.44398e+07	1.45801e+07	2.09188e+07	2.23272e+07	1.76426e+07	1.37415e+07	2.44891e+07	2.721e+07	1.42752e+07	1.04843e+07	1.91425e+07	1.35044e+07	9.80831e+06	1.17374e+07	1.40491e+07	1.89547e+07	5.09289e+07	1.59915e+07	8.14401e+06	1.37707e+07	1.56224e+07	2.13425e+07	6.00563e+08	1.87192e+07	4.384e+07	4.3721e+07	4.2025e+07
76	oxazolidinone	C3 H5 N O2	Full match	No results	Partial match	Full match		87.0319	1.336	6.46513e+06	4	0	9	Aspartate superpathway;Other	5	13	11			No MS2	4.44496e+06	6.47796e+06	7.59283e+06	6.09278e+06	6.50897e+06	6.08932e+06	5.41819e+06	4.63712e+06	8.83749e+06	5.83352e+06	7.75292e+06	5.15626e+06	7.75432e+06	7.0573e+06	6.70116e+06	3.09444e+06	5.47036e+06	6.97037e+06	5.19123e+06	6.00279e+06	5.35719e+06	5.19287e+06	7.31522e+06	6.39968e+06	1.40421e+07	7.49166e+06	8.14136e+06	9.92509e+06	7.87857e+06
77			No results	No results	No results	No results		87.0325	2.324	8.25315e+06	0	0	0		5	11	11			No MS2	6.7145e+06	3.07394e+06	3.65538e+06	3.52795e+06	7.70367e+06	5.83981e+06	1.32138e+07	1.4033e+07	1.17478e+07	1.08477e+07	9.44069e+06	9.5514e+06	9.39476e+06	1.11325e+07	1.27673e+07	5.84702e+06	9.49018e+06	7.53212e+06	1.44408e+07	1.14668e+07	1.21921e+07	7.03586e+06	1.0989e+07	1.01166e+07	1.6507e+07	1.759e+07	1.82446e+07	2.20814e+07	1.76948e+07
78			No results	No results	No results	No results		87.0326	1.325	4.60877e+07	0	0	0		5	5	5			DDA for preferred ion	5.81289e+07	9.06511e+07	5.24986e+07	5.81745e+07	5.2306e+07	4.55807e+07	8.09107e+07	8.3581e+07	7.23999e+07	7.16167e+07	7.67893e+07	7.09917e+07	7.43331e+07	7.59254e+07	7.15773e+07	4.45778e+07	5.59863e+07	6.28075e+07	6.87946e+07	8.25373e+07	6.51532e+07	4.72172e+07	6.91256e+07	7.10912e+07	7.37393e+07	1.06012e+08	8.32381e+07	1.0136e+08	1.13164e+08
79			No results	No results	No results	No results		87.0435	19.608	2.8679e+06	0	0	0		5	20	14			DDA for other ion	2.55471e+06	1.84454e+06	1.4689e+06	1.6599e+06	1.67906e+06	1.41952e+06	1.51853e+06	1.42041e+06	2.19813e+06	3.46346e+06	2.47389e+06	2.19069e+06	2.71546e+06	2.42714e+06	2.26146e+06	1.08356e+06	2.12637e+06	1.45266e+06	5.53276e+06	3.43674e+06	2.15744e+06	2.06577e+06	3.08725e+06	1.93307e+06	3.96073e+06	3.82121e+06	4.27082e+06	6.47849e+06	4.45243e+06
80	N,N-Dimethylacetamide	C4 H9 N O	Full match	No results	Partial match	Full match		87.0687	1.318	1.30284e+07	12	0	4	Superpathway of linamarin and lotaustralin biosynthesis;Other	5	10	9			DDA for other ion	1.00452e+07	1.15428e+07	1.72019e+07	1.5473e+07	1.02405e+07	1.61553e+07	1.75665e+07	1.37967e+07	1.76378e+07	1.3004e+07	1.57132e+07	7.38535e+06	1.4164e+07	1.47472e+07	2.34229e+07	7.19175e+06	1.25773e+07	1.37407e+07	1.46719e+07	1.88977e+07	7.49846e+06	1.0135e+07	1.20775e+07	1.35408e+07	2.32642e+07	1.28572e+07	7.63886e+06	2.07298e+07	1.87718e+07
81			No results	No results	No results	No results		87.0691	1.436	8.57483e+07	0	0	0		5	7	6			DDA for other ion	4.63364e+07	3.08179e+07	4.70339e+07	5.63348e+07	6.35949e+07	5.49182e+07	1.70651e+08	1.25217e+08	1.12072e+08	1.4641e+08	1.61724e+08	1.60076e+08	1.35233e+08	1.23388e+08	1.23415e+07	7.08046e+07	1.12621e+08	9.1758e+07	1.40278e+08	1.56809e+08	1.36103e+08	1.12827e+08	1.37885e+08	1.37824e+08	1.02486e+08	1.3063e+08	1.28636e+08	8.70685e+07	1.4074e+08
82			No results	No results	No results	No results		88.0013	19.638	5.17682e+06	0	0	0		5	17	12			DDA for preferred ion	4.43879e+06	9.07114e+06	4.2956e+06	8.14738e+06	5.37683e+06	4.40016e+06	6.01511e+06	7.96117e+06	5.4793e+06	7.02055e+06	7.07745e+06	8.6662e+06	9.67854e+06	8.96119e+06	7.67476e+06	5.40183e+06	5.68007e+06	5.5667e+06	1.01652e+07	6.88389e+06	7.52143e+06	4.37634e+06	8.2116e+06	6.47831e+06	9.20967e+06	8.15141e+06	5.88948e+06	1.14148e+07	1.08015e+07
83			No results	No results	No results	No results		88.4998	0.172	1.60284e+07	0	0	0		5	21	16			DDA for preferred ion	1.68206e+07	2.69921e+07	1.59577e+07	1.3228e+07	1.8226e+07	2.50241e+07	2.71367e+07	2.43663e+07	2.94025e+07	2.27307e+07	2.27297e+07	1.85831e+07	2.58191e+07	2.16818e+07	2.21998e+07	1.02199e+07	2.17735e+07	2.25119e+07	2.89638e+07	1.89045e+07	1.58504e+07	1.54097e+07	2.02307e+07	1.74942e+07	2.66582e+07	2.23931e+07	2.37477e+07	3.05928e+07	2.37616e+07
84	β-Alanine	C3 H7 N O2	No results	Invalid mass	No results	No results		89.0482	1.341	6.71423e+08	0	0	0		5	5	5			DDA for preferred ion	5.03993e+08	3.82551e+08	5.39191e+08	5.20664e+08	5.63974e+08	5.17977e+08	1.20564e+09	9.92264e+08	8.95475e+08	8.95791e+08	9.38563e+08	1.10989e+09	9.29205e+08	1.08458e+09	9.80183e+08	6.06061e+08	1.02768e+09	7.64909e+08	1.10225e+09	1.10206e+09	1.16025e+09	6.79795e+08	1.06845e+09	8.92796e+08	8.41555e+08	1.14346e+09	9.20117e+08	1.20374e+09	1.0141e+09
85			No results	No results	No results	No results		89.4998	19.635	4.49016e+07	0	0	0		5	7	5			DDA for preferred ion	5.91431e+07	6.39766e+07	4.84969e+07	5.87945e+07	6.77048e+07	5.05329e+07	7.19766e+07	1.00144e+08	9.6422e+07	8.61808e+07	6.01145e+07	6.36892e+07	6.57326e+07	7.59443e+07	7.39618e+07	3.71382e+07	8.05017e+07	6.49905e+07	9.90161e+07	6.72427e+07	5.30382e+07	4.47471e+07	6.49646e+07	6.41698e+07	1.04453e+08	8.27361e+07	7.29956e+07	1.07188e+08	9.78599e+07
86			No results	No results	No results	No results		89.5001	0.043	1.24308e+06	0	0	0		4	12	8			No MS2	1.87286e+06	590294	674070	736150	1.23919e+06	1.31642e+06	938255	1.60862e+06	1.35854e+06	1.18444e+06	18762.2	782739	853138	1.34845e+06	1.03185e+06	396829	879151	737636	1.50939e+06	1.22853e+06	1.34874e+06	593545	903820	1.66328e+06	2.23477e+06	2.01495e+06	1.86356e+06	1.77957e+06	2.6132e+06
87			No results	No results	No results	No results		89.5191	1.137	6.76944e+08	0	0	0		5	13	11			DDA for preferred ion	2.8544e+07	7.81138e+07	3.98805e+07	4.42589e+07	6.63289e+07	6.16036e+07	2.91858e+07	2.80186e+07	3.77305e+07	4.4958e+07	2.33065e+07	1.74933e+07	5.12264e+07	3.65284e+07	1.67049e+07	2.01403e+07	2.64543e+07	3.4766e+07	6.91126e+07	2.77586e+07	2.09481e+07	4.05822e+07	4.22762e+07	5.36588e+07	1.51086e+09	5.13821e+07	6.93515e+07	7.57764e+07	6.66559e+07
88		C2 H3 P S	Full match	No results	No results	No results		89.9693	19.577	1.13206e+06	0	0	0		5	22	21			DDA for other ion	610299	491338	545425	763180	354929	309562	1.16464e+06	737960	1.09337e+06	450065	878636	1.17152e+06	636458	1.00268e+06	584774	757409	593170	1.12224e+06	2.8493e+06	1.28183e+06	1.00192e+06	760135	933201	631398	2.82734e+06	1.79244e+06	2.52309e+06	1.9786e+06	2.51946e+06
89			No results	No results	No results	No results		89.9698	19.579	6.0015e+06	0	0	0		5	11	11			DDA for preferred ion	2.76419e+06	3.28938e+06	2.33871e+06	5.1443e+06	4.695e+06	2.17598e+06	5.73066e+06	5.52337e+06	5.96194e+06	5.83061e+06	4.06068e+06	3.39901e+06	5.53054e+06	3.88632e+06	3.92094e+06	3.43939e+06	3.38203e+06	2.66127e+06	1.30715e+07	3.58961e+06	7.26927e+06	5.62955e+06	7.49256e+06	8.42209e+06	1.08488e+07	8.9396e+06	1.20442e+07	1.10687e+07	1.54954e+07
90			No results	No results	No results	No results		89.9698	1.244	6.14676e+07	0	0	0		5	4	4			DDA for preferred ion	4.353e+07	4.10015e+07	4.21605e+07	3.91584e+07	3.08241e+07	4.1916e+07	3.47261e+07	5.07978e+07	4.95404e+07	5.70675e+07	3.2084e+07	3.92516e+07	4.80026e+07	3.73575e+07	4.69758e+07	2.988e+07	4.62745e+07	6.02913e+07	4.1262e+07	4.13168e+07	3.73968e+07	5.2402e+07	3.6922e+07	5.95147e+07	1.53008e+08	4.96978e+07	5.7204e+07	6.59342e+07	6.07727e+07
91		C7 H6	Full match	No results	No results	No results		90.047	7.82	1.92683e+07	0	0	0		5	5	3			DDA for other ion	2.72089e+07	3.71034e+07	2.77521e+07	2.81295e+07	2.50797e+07	2.53594e+07	2.01488e+07	1.70396e+07	1.45612e+07	1.68345e+07	1.8708e+07	1.94064e+07	1.96522e+07	1.98575e+07	2.43969e+07	1.38954e+07	2.17993e+07	1.71633e+07	1.43931e+07	1.79801e+07	1.61163e+07	1.04789e+07	1.31765e+07	1.51339e+07	1.38146e+07	1.53116e+07	1.58505e+07	1.45057e+07	2.00844e+07
92		C7 H6	Full match	No results	No results	No results		90.0471	13.18	4.58678e+07	0	0	0		5	11	11			DDA for preferred ion	5.20844e+07	6.15139e+07	5.05489e+07	5.28118e+07	4.99641e+07	3.72618e+07	7.04139e+07	7.93201e+07	7.59959e+07	5.0896e+07	5.33115e+07	6.36254e+07	5.67748e+07	5.90486e+07	6.02991e+07	3.32602e+07	6.22806e+07	5.83355e+07	8.55815e+07	3.94094e+07	6.58337e+07	5.0615e+07	5.37734e+07	6.27061e+07	1.1319e+08	7.41349e+07	7.0206e+07	1.14229e+08	7.46628e+07
93	butanethiol	C4 H10 S	No results	No results	No results	Full match		90.0506	1.399	5.20615e+06	5	0	0		5	20	19			No MS2	6.15531e+06	7.90491e+06	4.50068e+06	6.54359e+06	6.32699e+06	7.33316e+06	5.27742e+06	4.44969e+06	5.83532e+06	5.758e+06	4.37149e+06	4.12373e+06	5.26973e+06	6.59606e+06	5.16517e+06	3.82579e+06	6.31767e+06	9.25919e+06	2.88147e+06	2.18623e+06	1.59783e+06	1.66074e+06	2.14765e+06	2.31454e+06	2.76003e+06	2.37466e+06	2.39319e+06	3.82984e+06	3.08524e+06
94		C5 H4 N2	Full match	No results	No results	No results		92.0377	1.508	1.30411e+08	0	0	0		5	9	8			DDA for other ion	1.33743e+08	6.41371e+07	1.15317e+08	1.29752e+08	1.51827e+08	1.29246e+08	1.48209e+08	1.16289e+08	1.43491e+08	1.53195e+08	1.49726e+08	1.6681e+08	1.55526e+08	1.31432e+08	1.28139e+08	4.96873e+07	1.14545e+08	1.0128e+08	1.84824e+08	1.9269e+08	1.81364e+08	1.41427e+08	1.44467e+08	1.42814e+08	1.81313e+08	3.23979e+08	2.84463e+08	3.12853e+08	2.80831e+08
95	2-Amino-4-methylpyrimidine	C5 H7 N3	No match	Invalid mass	No results	No results		92.0377	1.27	2.95447e+08	0	0	0		5	9	5			DDA for other ion	3.46347e+08	4.64918e+08	3.68308e+08	3.82414e+08	4.28616e+08	3.04752e+08	5.90671e+08	5.70844e+08	5.2296e+08	4.81527e+08	5.02767e+08	4.84275e+08	5.34578e+08	5.11055e+08	4.81875e+08	2.14302e+08	4.42022e+08	4.02644e+08	6.49166e+08	5.5034e+08	4.84477e+08	3.23412e+08	5.05192e+08	4.77586e+08	4.04686e+08	7.62069e+08	5.83627e+08	8.20589e+08	6.04203e+08
96			No results	No results	No results	No results		93.5842	1.244	8.81935e+07	0	0	0		5	8	7			DDA for other ion	9.54008e+07	1.80052e+08	1.00331e+08	9.95139e+07	5.93375e+07	7.59935e+07	1.00936e+07	1.02458e+07	8.5915e+06	1.36682e+07	1.25675e+07	1.36748e+07	2.95848e+07	2.64226e+07	3.98701e+07	2.32932e+07	3.33631e+07	4.39514e+07	4.91899e+06	1.26008e+07	9.19056e+06	9.21867e+06	6.50407e+06	1.07823e+07	7.22165e+06	1.05661e+07	5.69329e+06	4.8668e+06	8.49032e+06
97	Benzenol	C6 H6 O	Full match	No results	Full match	Full match		94.0418	1.649	5.10387e+08	2	0	1	Anaerobic aromatic compound degradation (Thauera aromatica)	5	9	9			DDA for other ion	6.74387e+08	7.23024e+08	7.18459e+08	4.30419e+08	3.97961e+08	4.2387e+08	1.87051e+08	1.75024e+08	1.72927e+08	1.59835e+08	1.92278e+08	2.61018e+08	1.80362e+08	2.46234e+08	2.56747e+08	1.46987e+08	2.11017e+08	2.09975e+08	1.94525e+08	1.88893e+08	2.00068e+08	1.31565e+08	1.81026e+08	1.49157e+08	1.78622e+08	2.16684e+08	2.31154e+08	1.32961e+08	3.00934e+08
98	N-Benzylformamide	C8 H9 N O	No match	Invalid mass	No match	No match		94.0418	3.311	9.35369e+08	2	0	1	Anaerobic aromatic compound degradation (Thauera aromatica)	5	17	15			DDA for other ion	1.24213e+09	9.77704e+08	1.21623e+09	1.21388e+09	8.22345e+08	1.02522e+09	6.25328e+08	3.37309e+08	4.34896e+08	4.10798e+08	4.79233e+08	4.7033e+08	5.42966e+08	6.5691e+08	7.70767e+08	4.45343e+08	5.91878e+08	5.47727e+08	5.08432e+08	5.99594e+08	6.07638e+08	5.13447e+08	4.46935e+08	3.92465e+08	6.72772e+08	6.26943e+08	5.32008e+08	5.28212e+08	7.33146e+08
99	Benzenol	C6 H6 O	Full match	No results	Full match	Full match		94.0423	3.31	6.37223e+06	2	0	1	Anaerobic aromatic compound degradation (Thauera aromatica)	5	22	20			DDA for preferred ion	8.65534e+06	7.26583e+06	9.55919e+06	1.03581e+07	5.91148e+06	6.39244e+06	950099	1.60307e+06	5.96192e+06	5.81031e+06	3.01929e+06	2.3571e+06	3.01923e+06	2.61772e+06	2.33033e+06	2.25181e+06	2.61251e+06	2.57792e+06	1.86543e+06	2.23703e+06	2.03526e+06	1.38292e+06	1.58481e+06	1.52163e+06	2.23722e+06	851093	1.8018e+06	1.25677e+06	3.51619e+06
100	4-Aminopyridine	C5 H6 N2	Full match	No results	No results	Full match		94.053	18.577	1.3497e+06	3	0	0		3	16	8			No MS2	1.48902e+06	1.50494e+06	275178	628204	1.473e+06	927174	1.57376e+06	1.45132e+06	2.43744e+06	462839	616737	916761	1.55139e+06	480504	941200	694498	619296	1.04423e+06	3.11737e+06	585908	1.95004e+06	341364	877976	741224	2.49144e+06	1.68367e+06	786030	888029	1.66503e+06
101	4-Aminopyridine	C5 H6 N2	Full match	No results	No results	Full match		94.0534	19.569	2.90725e+07	3	0	0		5	17	16			DDA for preferred ion	1.75722e+07	3.59772e+07	2.24527e+07	3.10619e+07	2.86126e+07	1.04212e+07	3.9228e+07	4.20745e+07	4.47278e+07	3.6871e+07	3.42091e+07	2.69657e+07	3.74783e+07	4.37339e+07	2.36669e+07	1.56755e+07	3.23978e+07	3.58784e+07	5.94908e+07	5.19801e+07	2.50471e+07	1.60446e+07	4.4784e+07	3.8215e+07	3.00158e+07	3.57996e+07	5.16387e+07	3.98295e+07	7.02497e+07
102	4-Aminopyridine	C5 H6 N2	Full match	No results	No results	Full match		94.0534	1.274	3.90399e+06	3	0	0		5	13	13			DDA for preferred ion	4.66342e+06	6.37098e+06	4.11629e+06	4.11293e+06	5.14986e+06	4.79774e+06	8.18788e+06	8.46662e+06	7.17793e+06	6.17626e+06	6.73446e+06	6.14629e+06	6.45042e+06	7.15253e+06	7.06207e+06	2.87606e+06	6.18389e+06	4.33162e+06	6.66351e+06	7.02527e+06	5.81755e+06	3.99029e+06	7.30262e+06	5.94514e+06	5.05716e+06	8.26854e+06	7.85422e+06	7.59801e+06	6.99065e+06
103	4-Aminopyridine	C5 H6 N2	Full match	No results	No results	Full match		94.0534	18.651	5.25436e+06	3	0	0		3	22	19			DDA for preferred ion	2.93156e+06	4.46101e+06	2.46474e+06	2.27733e+06	4.31037e+06	2.04649e+06	5.88341e+06	4.9804e+06	6.69312e+06	1.9463e+06	1.38576e+06	3.0695e+06	4.11473e+06	2.88986e+06	2.68702e+06	1.12309e+06	4.90196e+06	2.47955e+06	1.48452e+07	1.95547e+06	6.22029e+06	2.08382e+06	3.24721e+06	5.53372e+06	4.46982e+06	1.30684e+07	3.62055e+06	1.70335e+07	1.0182e+07
104	4-Aminopyridine	C5 H6 N2	Full match	No results	No results	Full match		94.0535	17.458	2.52034e+06	3	0	0		4	29	22			DDA for preferred ion	1.12275e+06	3.77856e+06	720828	825347	3.55573e+06	1.97301e+06	3.53925e+06	2.97333e+06	1.03282e+06	861127	2.75216e+06	2.84115e+06	2.28319e+06	2.38814e+06	4.90016e+06	430465	765560	2.47627e+06	4.80831e+06	2.05603e+06	2.20217e+06	1.92759e+06	3.03587e+06	2.9599e+06	5.13467e+06	1.27507e+06	777101	4.59976e+06	1.19901e+06
105	4-Aminopyridine	C5 H6 N2	Full match	No results	No results	Full match		94.0535	17.681	2.14693e+06	3	0	0		3	25	21			DDA for preferred ion	522053	430041	1.82255e+06	623737	601591	336011	754020	3.86546e+06	3.97125e+06	1.02225e+06	2.9819e+06	2.20189e+06	3.12439e+06	885578	888073	652111	604632	1.18756e+06	1.55881e+06	1.37204e+06	489081	4.48055e+06	1.55134e+06	3.25251e+06	6.04897e+06	2.81702e+06	2.56733e+06	8.26421e+06	4.29232e+06
106	1,3,5-Heptatriene	C7 H10	Full match	No results	No results	Full match		94.0785	0.188	9.59539e+07	3	0	0		5	20	19			DDA for preferred ion	1.92978e+07	7.12668e+07	1.9675e+07	1.53002e+07	2.17916e+07	1.24223e+07	2.08596e+07	2.40951e+07	2.90999e+07	2.60344e+07	1.47882e+07	2.54688e+07	2.85418e+07	1.40149e+08	2.94475e+07	1.64254e+07	1.55623e+07	2.8682e+07	2.34767e+07	2.20503e+07	2.35503e+07	1.24171e+07	2.3423e+07	2.03954e+07	1.63983e+07	2.1771e+07	6.23132e+07	1.33945e+08	1.11653e+08
107	Furfural	C5 H4 O2	Full match	No results	No results	Full match		96.021	1.521	4.04255e+07	3	0	0		5	12	10			DDA for other ion	3.73929e+07	3.67473e+07	3.75465e+07	5.3542e+07	4.18685e+07	3.32333e+07	1.33318e+07	1.03853e+07	1.08998e+07	1.09209e+07	1.18647e+07	1.22158e+07	1.06203e+07	5.86277e+06	9.86471e+06	6.48648e+06	9.31534e+06	7.90238e+06	1.32543e+07	1.25205e+07	9.28309e+06	9.53993e+06	1.08527e+07	1.16565e+07	9.81944e+07	1.009e+08	8.15071e+07	6.88134e+07	1.1226e+08
108	cyclohexenone	C6 H8 O	Full match	No results	No results	Full match		96.058	0.16	2.46001e+07	9	0	0		5	6	6			No MS2	7.38894e+06	9.76631e+06	7.19342e+06	8.12992e+06	7.11292e+06	7.04698e+06	6.83532e+06	8.9707e+06	4.00358e+07	9.76435e+06	1.80625e+07	8.93643e+06	5.28154e+06	9.50873e+06	8.99485e+06	3.57231e+06	1.00789e+07	9.25469e+06	6.36896e+06	1.0157e+07	8.69335e+06	4.91424e+06	9.94826e+06	7.72656e+06	4.74018e+07	4.61369e+07	3.80097e+07	1.60757e+07	3.90031e+07
109	1,4-Dimethylimidazole	C5 H8 N2	Full match	No results	No results	Full match		96.0691	17.723	2.81256e+06	1	0	0		3	5	5			No MS2	1.4818e+06	1.47624e+06	3.71939e+06	531391	1.74594e+06	1.30193e+06	2.29359e+06	475214	2.46684e+06	1.26532e+06	981167	1.36504e+06	391174	737529	1.99019e+06	81177	582760	1.58034e+06	4.83259e+06	2.82025e+06	2.1141e+06	1.65537e+06	2.31631e+06	2.01482e+06	5.65093e+06	2.05974e+06	1.34495e+06	4.10349e+06	4.20209e+06
110	1,4-Dimethylimidazole	C5 H8 N2	Full match	No results	No results	Full match		96.0691	17.479	3.12755e+06	1	0	0		4	9	8			DDA for preferred ion	2.27888e+06	2.85928e+06	3.87775e+06	565669	3.28701e+06	298236	3.77989e+06	3.64657e+06	2.43346e+06	3.59449e+06	4.76142e+06	1.39283e+06	577263	2.09256e+06	2.74691e+06	873924	1.70828e+06	5.69476e+06	5.43897e+06	1.19182e+06	2.60404e+06	1.21105e+06	2.6881e+06	2.6976e+06	7.2967e+06	3.17618e+06	5.67449e+06	5.85486e+06	3.56925e+06
111	2'-Deoxycytosine	C4 H7 N3	Full match	No results	No results	Full match		97.0644	17.738	1.99756e+06	2	0	0		4	9	8			DDA for preferred ion	923558	833768	328450	466635	434599	215495	454148	1.58598e+06	181110	482086	1.03302e+06	458812	882524	352611	1.54889e+06	143342	543305	658860	992383	485678	229190	982811	1.13956e+06	1.2787e+06	2.44404e+06	738121	345662	2.64927e+06	5.33792e+06
112			No results	No results	No results	No results		97.5052	0.106	2.46889e+08	0	0	0		5	11	10			DDA for preferred ion	1.05025e+08	1.21137e+08	8.86858e+07	1.03035e+08	9.72852e+07	7.70773e+07	4.36128e+08	1.82766e+08	1.60374e+08	1.44198e+08	1.23899e+08	3.56227e+08	4.79743e+08	1.56091e+08	2.3847e+08	8.1474e+07	1.68713e+08	1.4691e+08	2.21317e+08	1.30208e+08	1.25817e+08	9.37892e+07	1.25604e+08	1.38821e+08	1.95665e+08	1.62587e+08	3.0894e+08	2.02474e+08	2.03592e+08
113			No results	No results	No results	No results		97.954	19.63	2.05659e+08	0	0	0		5	14	14			DDA for preferred ion	2.71247e+08	3.40333e+08	2.23878e+08	1.82113e+08	2.38979e+08	2.29335e+08	3.35063e+08	4.44683e+08	4.55718e+08	2.97175e+08	3.24112e+08	3.15612e+08	2.54185e+08	3.25736e+08	3.05192e+08	1.7545e+08	1.47652e+08	3.50357e+08	3.80381e+08	2.47294e+08	2.98595e+08	2.46048e+08	2.25687e+08	2.4807e+08	3.39518e+08	4.32521e+08	4.41581e+08	3.72179e+08	4.78852e+08
114			No results	No results	No results	No results		97.9545	0.049	582396	0	0	0		5	28	22			No MS2	463937	690382	383274	408954	288508	273073	417332	843457	649950	572465	674296	788109	653526	637299	440508	132698	682896	326478	841470	707449	711506	355947	600288	812548	759412	1.31816e+06	991281	971593	748270
115	Phosphoric acid	H3 O4 P	No results	No results	Full match	Full match		97.9771	19.619	5.34517e+06	1	0	156	Superpathway of purine nucleotide salvage;Purine nucleotides degradation II (aerobic);Superpathway of purines degradation in plants;Purine nucleotides degradation I (plants);Superpathway of chorismate metabolism;Superpathway of L-lysine degradation;Superpathway of aromatic amino acid biosynthesis;Anaerobic aromatic compound degradation (Thauera aromatica);Superpathway of purine deoxyribonucleosid…	5	6	6			DDA for preferred ion	4.1758e+06	7.10003e+06	7.2136e+06	3.74196e+06	4.06354e+06	3.65898e+06	6.7198e+06	1.01728e+07	9.41835e+06	5.24637e+06	3.66406e+06	5.99692e+06	5.74684e+06	7.02186e+06	6.37853e+06	2.88098e+06	5.23233e+06	4.47426e+06	5.99729e+06	7.09615e+06	4.19551e+06	3.64454e+06	4.98202e+06	6.8948e+06	3.01439e+06	3.75014e+06	3.71985e+06	3.37004e+06	2.86806e+06
116	Phosphoric acid	H3 O4 P	No results	No results	Full match	Full match		97.9771	10.516	8.423e+08	1	0	156	Superpathway of purine nucleotide salvage;Purine nucleotides degradation II (aerobic);Superpathway of purines degradation in plants;Purine nucleotides degradation I (plants);Superpathway of chorismate metabolism;Superpathway of L-lysine degradation;Superpathway of aromatic amino acid biosynthesis;Anaerobic aromatic compound degradation (Thauera aromatica);Superpathway of purine deoxyribonucleosid…	5	6	4			DDA for preferred ion	8.89062e+08	8.3748e+08	1.22161e+09	6.1866e+08	1.0384e+09	8.89441e+08	6.80914e+08	1.29314e+09	1.17163e+09	1.28334e+09	9.36614e+08	1.09155e+09	9.81025e+08	9.10662e+08	7.83887e+08	5.48967e+08	9.18439e+08	8.46206e+08	9.75692e+08	9.20642e+08	9.86542e+08	5.83002e+08	1.16248e+09	7.96532e+08	1.26261e+09	1.3291e+09	1.06718e+09	1.16926e+09	1.43436e+09
117	Phosphoric acid	H3 O4 P	No results	No results	Full match	Full match		97.9772	3.887	7.42825e+07	1	0	156	Superpathway of purine nucleotide salvage;Purine nucleotides degradation II (aerobic);Superpathway of purines degradation in plants;Purine nucleotides degradation I (plants);Superpathway of chorismate metabolism;Superpathway of L-lysine degradation;Superpathway of aromatic amino acid biosynthesis;Anaerobic aromatic compound degradation (Thauera aromatica);Superpathway of purine deoxyribonucleosid…	5	20	17			DDA for preferred ion	5.96049e+07	1.63713e+07	1.16058e+08	1.47884e+07	1.00987e+08	2.24409e+07	1.48798e+07	2.62189e+07	3.10825e+07	6.68027e+07	2.02965e+07	6.04777e+07	6.47691e+07	2.19317e+07	2.14054e+07	2.95043e+07	1.87157e+07	1.85775e+07	2.25492e+07	2.54936e+07	2.24481e+07	1.17672e+07	2.86978e+07	1.66186e+07	4.37246e+07	5.83159e+07	6.99295e+07	2.86895e+07	3.43212e+07
118	Phosphoric acid	H3 O4 P	No results	No results	Full match	Full match		97.9773	1.382	2.91098e+08	1	0	156	Superpathway of purine nucleotide salvage;Purine nucleotides degradation II (aerobic);Superpathway of purines degradation in plants;Purine nucleotides degradation I (plants);Superpathway of chorismate metabolism;Superpathway of L-lysine degradation;Superpathway of aromatic amino acid biosynthesis;Anaerobic aromatic compound degradation (Thauera aromatica);Superpathway of purine deoxyribonucleosid…	5	4	4			DDA for preferred ion	3.81172e+08	3.86909e+08	3.33668e+08	3.81598e+08	2.8921e+08	3.44276e+08	3.60813e+08	3.4062e+08	6.66045e+08	5.5399e+08	4.47719e+08	4.60048e+08	3.63006e+08	5.24808e+08	5.36185e+08	2.71738e+08	4.96578e+08	5.0186e+08	5.22785e+08	4.20861e+08	4.17754e+08	2.92826e+08	3.93823e+08	4.40309e+08	3.74776e+08	5.19692e+08	5.10266e+08	3.77724e+08	6.28334e+08
119			No results	No results	No results	No results		98.0055	0.065	3.49742e+06	0	0	0		4	22	13			DDA for preferred ion	4.05597e+06	2.4111e+06	1.82597e+06	3.06588e+06	5.20181e+06	3.26695e+06	1.84703e+06	8.05909e+06	2.50604e+06	2.10438e+06	2.00405e+06	2.25414e+06	1.97557e+06	1.9594e+06	2.20875e+06	1.64603e+06	3.80452e+06	2.26356e+06	4.28037e+06	3.20312e+06	4.11195e+06	2.20882e+06	1.47255e+06	2.99228e+06	1.91417e+06	1.80904e+06	6.05867e+06	4.46753e+06	2.28875e+06
120			No results	No results	No results	No results		98.0067	0.06	1.49956e+07	0	0	0		3	13	5			DDA for preferred ion	1.50045e+07	1.6987e+07	1.29667e+07	1.35796e+07	6.32818e+06	1.26158e+07	9.74001e+06	3.61942e+07	1.33094e+07	1.25135e+07	2.23308e+07	8.14413e+06	7.40896e+06	1.67235e+07	9.1804e+06	8.72674e+06	1.73695e+07	9.16457e+06	2.2451e+07	1.61775e+07	1.52265e+07	1.17592e+07	7.12263e+06	1.42263e+07	1.00262e+07	2.69767e+07	2.75351e+07	2.31286e+07	1.12559e+07
121			No results	No results	No results	No results		98.0485	18.051	4.0829e+06	0	0	0		3	21	14			No MS2	1.97603e+06	1.70044e+06	936909	3.66517e+06	6.85382e+06	444451	1.58284e+06	2.44221e+06	2.2359e+06	918170	4.9441e+06	2.19924e+06	1.11583e+06	5.46216e+06	1.83762e+06	1.2377e+06	2.87097e+06	1.31018e+06	4.81021e+06	5.12276e+06	1.94602e+06	1.0858e+06	2.028e+06	1.82141e+06	4.75712e+06	2.47736e+06	1.1215e+06	2.10557e+06	4.81078e+06
122			No results	No results	No results	No results		98.0486	17.449	3.09064e+07	0	0	0		4	19	19			DDA for other ion	1.21715e+07	3.22865e+07	2.16194e+07	1.86341e+07	5.89055e+06	6.31335e+06	5.93776e+06	5.62579e+07	1.24207e+07	1.1469e+07	1.11122e+07	1.23602e+07	3.52252e+07	1.6585e+07	4.03161e+07	2.74299e+06	7.80064e+06	1.74972e+07	5.53862e+07	5.77072e+07	4.04863e+07	4.57718e+06	1.27497e+07	3.7819e+07	5.73413e+07	2.65658e+07	2.34354e+07	4.10415e+07	4.70724e+07
123			No results	No results	No results	No results		98.5053	19.643	4.33632e+07	0	0	0		5	17	16			DDA for preferred ion	5.24065e+07	8.62187e+07	4.77876e+07	3.49231e+07	5.34369e+07	3.8929e+07	3.74547e+07	7.29126e+07	8.38327e+07	5.81403e+07	5.00108e+07	5.22708e+07	3.8584e+07	4.89018e+07	4.9364e+07	3.01328e+07	5.66371e+07	5.77468e+07	4.14305e+07	5.88905e+07	5.91333e+07	3.55286e+07	5.62997e+07	6.64767e+07	9.59294e+07	4.98608e+07	6.86581e+07	6.66844e+07	6.40626e+07
124			No results	No results	No results	No results		98.5243	1.126	2.81494e+08	0	0	0		5	9	8			DDA for preferred ion	1.1521e+07	2.77621e+07	1.48399e+07	1.58306e+07	2.34519e+07	2.11511e+07	1.18508e+07	1.19022e+07	1.58742e+07	1.72917e+07	9.63714e+06	7.52486e+06	2.09779e+07	1.446e+07	6.90763e+06	9.05176e+06	1.09719e+07	1.46761e+07	3.3697e+07	1.19303e+07	8.48525e+06	1.58939e+07	1.71555e+07	2.09034e+07	6.66e+08	1.94066e+07	3.21485e+07	3.34877e+07	2.87848e+07
125			No results	No results	No results	No results		99.0043	0.046	812787	0	0	0		5	28	13			DDA for preferred ion	546243	536125	328783	538875	460043	305102	516113	2.30142e+06	670404	695199	696505	569948	335786	548248	402086	365173	849556	579273	1.30416e+06	1.11132e+06	960781	629058	724035	1.80358e+06	2.78882e+06	3.05192e+06	1.80722e+06	1.87649e+06	1.4069e+06
126			No results	No results	No results	No results		99.0175	1.121	2.53754e+08	0	0	0		5	21	20			DDA for preferred ion	1.90026e+08	2.6071e+08	1.42798e+08	1.80574e+08	1.98638e+08	1.67038e+08	1.40281e+08	1.73418e+08	1.50775e+08	1.71528e+08	1.28338e+08	1.00111e+08	1.6073e+08	1.73969e+08	1.28138e+08	1.00438e+08	1.45324e+08	2.83558e+08	1.11648e+08	1.25844e+08	1.43086e+08	1.89301e+08	1.70619e+08	2.85672e+08	5.71411e+08	2.5935e+08	1.53884e+08	1.59569e+08	2.40216e+08
127	Succinimide	C4 H5 N O2	Full match	No results	No results	Full match		99.0319	1.357	4.69094e+07	3	0	0		5	4	4			DDA for preferred ion	4.63427e+07	3.46032e+07	3.27037e+07	3.80427e+07	4.73289e+07	3.61427e+07	6.82693e+07	6.34721e+07	6.38826e+07	6.24408e+07	6.2015e+07	7.1227e+07	5.02677e+07	5.60968e+07	5.88243e+07	3.42655e+07	5.52473e+07	4.36561e+07	8.97106e+07	8.74067e+07	8.21473e+07	5.59469e+07	8.3833e+07	8.34439e+07	6.37128e+07	8.41838e+07	8.17515e+07	7.03545e+07	1.19758e+08
128			No results	No results	No results	No results		99.0418	6.657	1.91248e+06	0	0	0		3	15	14			No MS2	2.32929e+06	2.05608e+06	2.52561e+06	1.40481e+06	2.74004e+06	2.52549e+06	2.19631e+06	2.6355e+06	2.05862e+06	2.13167e+06	1.18757e+06	1.71727e+06	1.69895e+06	2.31397e+06	1.79567e+06	23146.5	2.06386e+06	3.80857e+06	2.07296e+06	762095	2.10939e+06	1.33338e+06	1.84876e+06	1.71369e+06	754524	1.95673e+06	1.77918e+06	2.6838e+06	1.99235e+06
129			No results	No results	No results	No results		99.0418	0.267	4.13637e+06	0	0	0		3	22	3			DDA for preferred ion	1.51469e+06	3.50402e+06	1.38179e+06	37622	1.15504e+06	29518.1	1.10783e+06	4.2822e+06	3.38042e+06	2.31627e+06	4.30642e+06	2.6147e+06	1.72018e+06	1.84537e+06	798416	3.33535e+06	3.83526e+06	3.91178e+06	3.91261e+06	1.56657e+06	5.14265e+06	1.49631e+06	2.78286e+06	2.20828e+06	5.17715e+06	103040	4.13714e+06	4.21603e+06	1.50919e+06
130			No results	No results	No results	No results		99.0422	5.846	3.97763e+06	0	0	0		3	27	21			DDA for preferred ion	3.06693e+06	2.42156e+06	42973	43855.7	1.71773e+06	1.81341e+06	1.43808e+06	3.01959e+06	2.61514e+06	2.03979e+06	1.75652e+06	1.63075e+06	935774	2.10463e+06	3.19208e+06	2.37731e+06	2.60387e+06	7.50832e+06	2.03291e+06	1.69622e+06	1.35864e+06	961627	1.50228e+06	1.58752e+06	1.74475e+06	1.57286e+06	1.77126e+06	1.1416e+06	3.15169e+06
131			No results	No results	No results	No results		99.0435	1.403	2.66177e+06	0	0	0		5	19	18			No MS2	3.54943e+06	3.55169e+06	3.48072e+06	2.43681e+06	3.22607e+06	3.12058e+06	3.99328e+06	1.07932e+06	3.05835e+06	2.33993e+06	1.49782e+06	2.86079e+06	2.01674e+06	3.70359e+06	2.89711e+06	1.40911e+06	2.68313e+06	2.38742e+06	4.38165e+06	3.54508e+06	3.23772e+06	2.40924e+06	2.15068e+06	3.20734e+06	4.4048e+06	4.2162e+06	4.62031e+06	3.46092e+06	7.19875e+06
132		C4 H9 N3	Full match	No results	No results	No results		99.0796	19.608	3.5946e+08	0	0	0		5	20	12			DDA for preferred ion	4.25223e+08	5.55251e+08	3.36679e+08	3.71602e+08	4.4792e+08	3.33312e+08	5.47713e+08	5.85982e+08	4.88382e+08	5.76436e+08	3.94781e+08	3.74603e+08	4.31691e+08	4.45042e+08	3.93847e+08	2.45361e+08	4.47216e+08	5.02025e+08	5.83181e+08	3.38993e+08	4.07937e+08	3.60008e+08	3.5682e+08	3.60733e+08	5.51477e+08	5.22302e+08	5.15552e+08	6.91084e+08	7.60457e+08
133	Cyclohexylamine	C6 H13 N	Full match	No results	No results	Full match		99.1049	7.171	4.87135e+06	3	0	0		5	21	20			DDA for preferred ion	5.63347e+06	6.0088e+06	3.88193e+06	4.67667e+06	6.46581e+06	4.21875e+06	7.82637e+06	7.70862e+06	7.81182e+06	5.95189e+06	5.19095e+06	4.01377e+06	5.30635e+06	6.01768e+06	6.08222e+06	4.45506e+06	7.69542e+06	5.73718e+06	7.99663e+06	7.34586e+06	3.85806e+06	4.02022e+06	6.44945e+06	9.70963e+06	6.59002e+06	5.19618e+06	6.66097e+06	7.54641e+06	1.01268e+07
134			No results	No results	No results	No results		99.5022	19.628	1.64753e+06	0	0	0		5	22	22			DDA for other ion	2.17303e+06	2.34576e+06	1.47629e+06	2.07903e+06	1.7138e+06	1.85613e+06	2.2426e+06	2.21384e+06	3.37702e+06	1.95145e+06	1.83197e+06	2.41216e+06	2.10213e+06	3.00316e+06	2.14826e+06	1.33714e+06	2.42316e+06	2.92892e+06	3.53684e+06	2.14614e+06	2.0908e+06	1.47547e+06	1.89596e+06	2.18109e+06	2.97389e+06	3.45489e+06	2.42734e+06	2.85556e+06	3.75384e+06
135			No results	No results	No results	No results		99.9493	19.637	6.16104e+07	0	0	0		5	20	18			DDA for preferred ion	7.79371e+07	9.76673e+07	6.60889e+07	9.16737e+07	7.52628e+07	6.66592e+07	1.0584e+08	8.91488e+07	1.19814e+08	9.61234e+07	8.78325e+07	7.15587e+07	9.64566e+07	1.12582e+08	8.24938e+07	5.15928e+07	1.06609e+08	8.23511e+07	9.01854e+07	9.4186e+07	7.12938e+07	5.23463e+07	8.96363e+07	9.81731e+07	1.23302e+08	1.00766e+08	1.02545e+08	1.41239e+08	1.43448e+08
136			No results	No results	No results	No results		99.9499	0.051	265816	0	0	0		5	17	13			No MS2	187990	174953	187656	213920	238790	130846	146421	436405	239468	326942	239480	181961	361369	232511	307195	134159	357376	258757	137341	217307	255505	134610	155242	345988	90047.5	235568	498446	626240	445881
137			No results	No results	No results	No results		100.003	0.056	394269	0	0	0		5	20	19			No MS2	240059	292296	227787	201033	253008	334100	363040	659501	208365	396470	497092	592556	310534	241852	207599	107583	351570	208928	345823	395366	265744	231333	272750	352962	285793	496779	900229	596393	1.07664e+06
138			No results	No results	No results	No results		100.005	0.048	669286	0	0	0		5	18	17			No MS2	340993	568173	298768	300604	600531	578312	476423	753733	1.34458e+06	660844	799589	809843	465538	698616	481174	125674	592953	499882	1.2702e+06	463485	432793	643696	1.09358e+06	675558	613666	1.72255e+06	877041	841278	838111
139			No results	No results	No results	No results		100.018	1.121	3.10971e+07	0	0	0		5	24	22			DDA for preferred ion	2.15289e+07	3.09343e+07	1.53767e+07	2.05401e+07	2.23019e+07	1.96122e+07	1.52081e+07	1.89586e+07	1.55097e+07	1.91429e+07	1.38528e+07	1.11518e+07	1.80282e+07	1.89066e+07	1.38251e+07	1.161e+07	1.54508e+07	3.2485e+07	1.22689e+07	1.35502e+07	1.56789e+07	2.16318e+07	1.83634e+07	3.09872e+07	6.84223e+07	2.81285e+07	1.67047e+07	1.78176e+07	2.69073e+07
140	NPYR	C4 H8 N2 O	Full match	No results	No results	Full match		100.064	1.339	1.23682e+07	3	0	0		5	7	6			No MS2	1.54458e+07	6.46869e+06	1.49357e+07	1.4631e+07	1.87271e+07	1.51896e+07	2.15671e+07	1.72844e+07	1.84172e+07	1.90013e+07	2.0232e+07	1.84351e+07	2.02699e+07	2.24848e+07	2.19642e+07	9.30838e+06	1.82073e+07	1.92241e+07	1.98961e+07	1.81689e+07	1.90556e+07	1.13282e+07	1.67338e+07	1.37657e+07	1.56364e+07	2.7592e+07	2.27759e+07	3.18926e+07	2.57823e+07
141	Hexanal	C6 H12 O	Full match	No results	Not the top hit	Full match		100.089	0.021	4.48203e+06	17	0	2	Other	4	21	13			No MS2	5.56977e+06	915187	642770	5.57587e+06	3.91189e+06	654100	6.01648e+06	1.38919e+06	1.20149e+06	1.49692e+06	8.39566e+06	1.19233e+06	1.46647e+06	6.96774e+06	4.43836e+06	636811	7.83158e+06	798545	780674	850236	1.29477e+06	773338	1.05584e+06	1.45308e+06	1.3875e+06	1.01463e+07	1.57503e+06	2.05098e+06	1.53118e+06
142			No results	No results	No results	No results		101.015	1.119	3.39164e+07	0	0	0		5	23	21			DDA for other ion	2.50171e+07	3.86457e+07	1.9848e+07	2.61656e+07	2.76916e+07	2.30695e+07	1.96023e+07	2.41913e+07	1.97073e+07	2.27341e+07	1.77772e+07	1.36964e+07	2.21195e+07	2.38394e+07	1.75784e+07	1.41487e+07	1.89322e+07	4.00069e+07	1.51797e+07	1.57525e+07	1.94597e+07	2.51976e+07	2.3245e+07	3.942e+07	7.44538e+07	3.4142e+07	2.07882e+07	2.135e+07	3.22985e+07
143		C4 H8 N P	Full match	No results	No results	No results		101.039	6.865	6.32849e+06	0	0	0		5	18	17			No MS2	8.86427e+06	1.31325e+07	7.58305e+06	6.31677e+06	4.79483e+06	4.1843e+06	5.24217e+06	5.45327e+06	4.14415e+06	4.20552e+06	5.46166e+06	6.00558e+06	5.00659e+06	6.07086e+06	6.67391e+06	3.38532e+06	6.51987e+06	5.41288e+06	5.12795e+06	5.21994e+06	4.25632e+06	3.80339e+06	4.37445e+06	4.29302e+06	2.93431e+06	4.15269e+06	4.69669e+06	5.27601e+06	5.05114e+06
144	ACPC	C4 H7 N O2	Full match	No results	Partial match	Full match		101.048	2.308	8.18921e+06	10	0	7	Superpathway of L-isoleucine biosynthesis I;Superpathway of L-threonine metabolism;Other	5	18	18			No MS2	8.67677e+06	3.3689e+06	6.28843e+06	5.67509e+06	6.41063e+06	6.94579e+06	1.31898e+07	1.55378e+07	1.00145e+07	1.01843e+07	1.20914e+07	1.08006e+07	1.2967e+07	1.2996e+07	1.35342e+07	4.93181e+06	1.49604e+07	8.94218e+06	1.26556e+07	1.1763e+07	1.02346e+07	7.75984e+06	1.01948e+07	1.14293e+07	2.14603e+07	1.82824e+07	1.80795e+07	2.1885e+07	2.04575e+07
145	ACPC	C4 H7 N O2	Full match	No results	Partial match	Full match		101.048	1.369	1.63693e+08	10	0	7	Superpathway of L-isoleucine biosynthesis I;Superpathway of L-threonine metabolism;Other	5	3	3			DDA for other ion	1.83412e+08	1.84344e+08	1.81878e+08	1.82472e+08	2.11552e+08	1.62815e+08	3.07825e+08	2.73004e+08	2.83341e+08	2.66779e+08	2.82567e+08	2.84917e+08	2.94056e+08	2.91447e+08	2.89976e+08	1.5191e+08	2.69539e+08	2.12601e+08	2.84962e+08	3.0525e+08	2.79872e+08	1.76296e+08	2.47718e+08	2.53154e+08	2.08795e+08	3.4369e+08	3.05264e+08	3.00736e+08	3.36013e+08
146		C3 H7 N3 O	Full match	No results	No results	No results		101.059	19.574	4.6428e+06	0	0	0		5	25	14			DDA for preferred ion	4.89331e+06	6.24009e+06	3.26058e+06	5.44063e+06	5.34158e+06	4.49348e+06	5.94846e+06	4.19731e+06	6.3721e+06	5.5931e+06	3.77632e+06	5.31678e+06	6.43203e+06	5.50363e+06	5.16337e+06	3.29773e+06	5.86967e+06	7.0926e+06	5.69819e+06	4.42855e+06	4.27703e+06	2.54604e+06	2.88606e+06	5.21718e+06	4.40162e+06	5.02766e+06	4.92523e+06	5.61973e+06	6.30246e+06
147	Triethylamine	C6 H15 N	Full match	No results	No results	Full match		101.121	19.595	2.84369e+06	2	0	0		5	13	13			No MS2	2.85604e+06	4.90517e+06	2.22309e+06	4.11336e+06	2.8907e+06	2.53922e+06	4.16221e+06	3.31553e+06	5.91079e+06	3.36167e+06	2.40241e+06	2.89931e+06	2.92291e+06	5.24179e+06	2.5647e+06	1.71451e+06	2.64373e+06	2.58551e+06	4.6235e+06	1.85881e+06	4.29654e+06	1.99857e+06	1.15109e+06	1.83746e+06	1.79234e+06	2.63073e+06	2.46498e+06	4.64027e+06	4.37657e+06
148			No results	No results	No results	No results		101.563	1.173	1.9994e+07	0	0	0		5	9	9			DDA for other ion	3.59839e+06	2.11118e+06	3.34489e+06	3.11486e+06	3.11655e+06	3.65505e+06	1.62577e+07	1.80997e+07	1.58957e+07	1.37722e+07	1.30242e+07	1.87659e+07	2.15758e+07	1.83423e+07	1.97136e+07	9.19482e+06	1.57218e+07	1.57337e+07	1.73299e+07	2.22389e+07	3.44314e+07	1.43896e+07	2.08541e+07	2.3407e+07	1.38282e+07	3.34042e+07	1.58876e+07	2.73171e+07	1.41384e+07
149			No results	No results	No results	No results		101.963	1.125	1.59593e+08	0	0	0		5	17	17			DDA for preferred ion	9.16637e+06	1.49469e+07	6.71852e+06	7.41957e+06	1.07975e+07	1.12952e+07	8.55861e+06	6.688e+06	1.19095e+07	1.2802e+07	7.42964e+06	4.40705e+06	9.36587e+06	6.19012e+06	4.11675e+06	5.28604e+06	6.84607e+06	1.08334e+07	2.40011e+07	7.75639e+06	3.97309e+06	7.86654e+06	8.00027e+06	1.07966e+07	3.92762e+08	9.09358e+06	2.23923e+07	2.20963e+07	2.08457e+07
150		C8 H6	Full match	No results	No results	No results		102.047	6.865	3.93739e+09	0	0	0		5	10	2			DDA for preferred ion	4.79566e+09	7.10156e+09	4.18132e+09	3.27445e+09	2.59804e+09	2.62529e+09	4.2334e+09	3.6922e+09	2.83873e+09	3.47951e+09	3.84877e+09	4.41196e+09	3.45539e+09	4.18929e+09	4.60385e+09	2.57152e+09	3.64338e+09	3.07177e+09	3.67637e+09	4.24685e+09	4.41531e+09	2.67923e+09	3.75421e+09	3.67058e+09	3.16468e+09	3.6663e+09	3.76829e+09	4.15862e+09	4.66103e+09
151			No results	No results	No results	No results		102.948	1.17	1.13829e+08	0	0	0		5	16	12			DDA for preferred ion	571225	1.214e+06	898645	1.07691e+06	2.96845e+06	810038	1.12395e+06	1.20358e+08	1.38632e+06	945306	1.83743e+06	1.08418e+06	1.98525e+06	970359	776654	520921	1.46145e+06	1.91844e+06	985739	1.68568e+06	1.68474e+06	736209	1.48101e+07	1.22418e+06	2.42179e+08	652195	945907	3.94644e+07	839109
152	2-Methylthiazolidine	C4 H9 N S	Full match	No results	No results	Full match		103.046	1.565	3.01266e+07	1	0	0		5	6	5			DDA for preferred ion	2.76406e+07	1.7765e+07	3.73908e+07	3.37981e+07	4.04174e+07	2.64767e+07	5.30222e+07	4.15349e+07	3.89207e+07	3.57855e+07	4.94322e+07	5.58299e+07	5.44345e+07	5.10784e+07	5.43092e+07	2.23529e+07	5.69653e+07	3.75952e+07	4.4726e+07	5.49267e+07	5.10222e+07	2.67555e+07	4.03101e+07	4.08792e+07	4.24072e+07	6.20419e+07	4.67752e+07	3.99921e+07	6.50922e+07
153	2-Methylthiazolidine	C4 H9 N S	Full match	No results	No results	Full match		103.046	2.305	7.50481e+07	1	0	0		5	6	6			DDA for preferred ion	6.89066e+07	3.3913e+07	6.94446e+07	6.98931e+07	8.13671e+07	7.19265e+07	1.10414e+08	1.1375e+08	8.99616e+07	1.04114e+08	1.05919e+08	1.14576e+08	1.14068e+08	1.12741e+08	1.38507e+08	6.08772e+07	1.22247e+08	9.26641e+07	1.01081e+08	1.09001e+08	1.0471e+08	7.14783e+07	8.39262e+07	9.71407e+07	9.37385e+07	1.21627e+08	1.02242e+08	9.67683e+07	1.41007e+08
154			No results	No results	No results	No results		103.047	2.297	1.00338e+08	0	0	0		5	13	11			No MS2	6.84099e+07	9.49111e+07	4.74849e+07	5.68959e+07	6.81362e+07	5.12458e+07	9.21506e+07	1.7166e+08	1.48723e+08	8.60999e+07	1.43121e+08	7.82526e+07	7.62244e+07	9.10274e+07	5.87379e+07	2.56436e+07	9.35763e+07	7.65652e+07	1.05951e+08	1.46846e+08	6.97535e+07	5.15372e+07	8.93103e+07	1.16485e+08	2.26532e+08	1.46407e+08	2.48122e+08	1.58889e+08	1.44685e+08
155	gamma-Aminobutyric acid	C4 H9 N O2	Full match	No results	Full match	Full match		103.064	1.424	3.89752e+08	19	0	7	Other	5	6	3			DDA for preferred ion	4.62613e+08	2.74015e+08	4.49055e+08	4.85947e+08	6.47011e+08	3.21613e+08	3.28591e+08	5.36657e+08	4.88823e+08	5.33554e+08	5.85448e+08	7.07708e+08	6.12079e+08	6.09642e+08	5.65488e+08	2.21864e+08	4.20314e+08	3.34122e+08	5.92696e+08	6.51845e+08	6.29293e+08	3.72539e+08	5.91193e+08	5.11027e+08	3.14951e+08	6.09447e+08	3.11996e+08	5.87793e+08	4.78281e+08
156	Choline	C5 H13 N O	Full match	Full match	No results	No results		103.1	1.323	2.25941e+09	0	0	0		5	2	1			DDA for preferred ion	2.43908e+09	2.03154e+09	2.39359e+09	2.55543e+09	2.88933e+09	2.3188e+09	3.49201e+09	3.37873e+09	3.5252e+09	3.94178e+09	3.19568e+09	3.49571e+09	3.89294e+09	4.11002e+09	4.17094e+09	1.79045e+09	3.53992e+09	3.0804e+09	3.65461e+09	3.89643e+09	3.27093e+09	2.74717e+09	3.49166e+09	3.80398e+09	2.99735e+09	3.93777e+09	3.35102e+09	4.79192e+09	3.84134e+09
157			No results	No results	No results	No results		104.035	19.493	2.31456e+08	0	0	0		5	9	5			DDA for preferred ion	1.38473e+08	6.46036e+07	2.17212e+08	2.55411e+08	2.43766e+08	2.35693e+08	1.45325e+08	3.33275e+08	3.82477e+08	3.24476e+08	1.03014e+08	3.42534e+08	1.28191e+08	3.98413e+08	3.56196e+08	1.77143e+08	3.31407e+08	3.88603e+08	4.91334e+07	3.16722e+08	2.91416e+08	2.57263e+08	3.23387e+08	3.53246e+08	4.7592e+08	2.16762e+08	4.22684e+08	7.33244e+07	4.78711e+08
158	Styrene	C8 H8	Full match	No results	No results	Full match		104.063	13.177	2.78339e+07	1	0	0		5	11	9			DDA for preferred ion	3.32985e+07	4.10634e+07	3.13115e+07	3.39219e+07	3.83758e+07	3.97879e+07	4.21048e+07	5.63031e+07	5.03116e+07	4.99214e+07	4.39871e+07	3.92379e+07	4.44893e+07	4.09451e+07	3.97065e+07	2.03717e+07	4.16072e+07	4.06783e+07	5.15551e+07	2.20767e+07	3.50203e+07	2.46336e+07	2.64727e+07	4.22205e+07	3.90595e+07	4.34143e+07	4.23463e+07	6.0202e+07	2.57838e+07
159			No results	No results	No results	No results		104.956	1.126	2.46888e+07	0	0	0		5	11	10			DDA for other ion	429778	597481	1.70899e+06	519855	2.22018e+06	1.31e+06	450475	1.59521e+06	719963	910835	645472	839203	713573	623203	593608	241684	449118	595591	904461	883879	684913	453565	1.35295e+06	495491	5.6069e+07	478118	789140	2.43445e+06	594760
160	D-Serine	C3 H7 N O3	Full match	Full match	Full match	Full match		105.043	1.315	4.68543e+08	3	0	20	Superpathway of chorismate metabolism;Superpathway of aromatic amino acid biosynthesis;Other	5	8	7			DDA for preferred ion	5.43103e+08	8.89721e+08	5.26662e+08	5.33979e+08	4.66074e+08	3.84488e+08	6.1565e+08	7.13272e+08	5.00651e+08	5.70244e+08	5.86892e+08	5.51053e+08	5.14717e+08	6.24604e+08	6.11566e+08	3.3899e+08	5.97448e+08	4.48708e+08	6.36661e+08	6.86454e+08	5.19779e+08	3.72956e+08	5.16569e+08	5.16888e+08	5.61491e+08	6.58336e+08	5.2487e+08	6.41461e+08	7.67285e+08
161	Diethanolamine	C4 H11 N O2	Full match	No results	No results	Full match		105.079	1.296	8.34934e+07	2	0	0		5	11	11			DDA for preferred ion	4.53953e+07	6.30053e+07	9.61699e+07	8.36141e+07	6.04631e+07	1.10961e+08	5.83839e+07	7.17663e+07	9.94866e+07	5.71205e+07	8.91465e+07	3.75444e+07	3.6269e+07	7.99255e+07	7.70596e+07	1.86725e+07	4.7551e+07	3.67887e+07	6.36299e+07	7.92585e+07	2.87904e+07	4.73243e+07	7.52537e+07	4.88141e+07	1.5368e+08	6.92982e+07	3.64013e+07	1.12958e+08	4.5478e+07
162			No results	No results	No results	No results		105.944	1.25	2.57995e+07	0	0	0		5	5	5			DDA for preferred ion	2.49119e+07	1.76024e+07	2.26562e+07	2.22637e+07	2.22059e+07	2.50223e+07	2.89712e+07	3.47891e+07	3.53825e+07	3.76246e+07	2.48558e+07	2.97719e+07	3.2935e+07	2.79501e+07	3.44427e+07	1.92981e+07	3.22013e+07	3.65272e+07	3.26388e+07	3.09126e+07	2.81827e+07	3.32047e+07	2.73524e+07	3.86972e+07	6.53133e+07	3.40803e+07	4.18547e+07	4.86862e+07	4.35947e+07
163	Benzaldehyde	C7 H6 O	Full match	No results	Full match	Full match		106.042	6.866	3.4381e+07	1	0	6	Superpathway of aromatic compound degradation via 2-oxopent-4-enoate;Superpathway of aromatic compound degradation via 3-oxoadipate;Other	5	6	6			DDA for preferred ion	3.82799e+07	6.67001e+07	3.90419e+07	2.93018e+07	2.51552e+07	2.30811e+07	3.30591e+07	3.11358e+07	2.29893e+07	2.28887e+07	2.76179e+07	3.07312e+07	3.20575e+07	3.67871e+07	4.13713e+07	2.24927e+07	3.15943e+07	2.72229e+07	2.95258e+07	3.11702e+07	3.01229e+07	2.00115e+07	2.32565e+07	2.44312e+07	1.94846e+07	1.10491e+07	2.63826e+07	2.82214e+07	2.85385e+07
164	Benzaldehyde	C7 H6 O	Full match	No results	Full match	Full match		106.042	3.313	2.20359e+07	1	0	6	Superpathway of aromatic compound degradation via 2-oxopent-4-enoate;Superpathway of aromatic compound degradation via 3-oxoadipate;Other	5	8	4			DDA for preferred ion	2.30251e+07	2.96935e+07	2.85444e+07	3.02338e+07	1.66698e+07	2.13543e+07	1.24291e+07	9.83216e+06	6.32046e+06	6.97234e+06	8.79712e+06	1.34683e+07	7.56609e+06	9.08919e+06	1.1148e+07	6.92461e+06	9.96842e+06	1.22146e+07	8.57858e+06	1.02739e+07	8.16653e+06	5.07416e+06	6.52676e+06	8.20991e+06	9.65739e+06	9.91237e+06	1.18872e+07	7.91266e+06	1.36782e+07
165			No results	No results	No results	No results		106.065	2.297	2.00687e+07	0	0	0		5	7	7			DDA for preferred ion	2.2576e+07	2.90026e+07	1.99411e+07	2.07445e+07	2.28599e+07	2.06509e+07	2.90014e+07	4.23339e+07	4.01792e+07	3.08886e+07	2.58933e+07	2.60314e+07	2.81107e+07	3.25359e+07	2.74511e+07	1.17576e+07	2.89437e+07	3.04091e+07	3.97216e+07	2.8558e+07	2.4795e+07	1.61378e+07	2.66131e+07	2.69941e+07	4.96594e+07	4.18133e+07	3.66145e+07	4.87434e+07	4.31665e+07
166	p-Xylene	C8 H10	Full match	No results	No results	Full match		106.079	13.184	2.58617e+08	4	0	0		5	8	4			DDA for preferred ion	3.25136e+08	4.53532e+08	3.15395e+08	3.20306e+08	3.75611e+08	2.59118e+08	4.34993e+08	4.82849e+08	4.4277e+08	4.66576e+08	3.92324e+08	3.65663e+08	4.07241e+08	4.15958e+08	3.73341e+08	2.11248e+08	4.22445e+08	3.7247e+08	4.31087e+08	2.80903e+08	3.07061e+08	2.70623e+08	2.50848e+08	3.5532e+08	5.71568e+08	4.55657e+08	3.64633e+08	4.83221e+08	4.86479e+08
167			No results	No results	No results	No results		107.016	19.648	7.00253e+06	0	0	0		5	12	3			No MS2	9.68043e+06	1.32243e+07	9.82161e+06	1.07891e+07	7.38691e+06	6.04086e+06	8.85142e+06	1.28084e+07	1.01836e+07	1.02264e+07	9.24165e+06	1.32695e+07	7.04209e+06	1.04296e+07	1.30886e+07	4.35409e+06	7.8467e+06	1.31564e+07	1.07984e+07	6.54606e+06	7.29981e+06	6.14664e+06	8.53626e+06	1.02198e+07	9.77047e+06	9.47641e+06	7.98695e+06	1.53511e+07	1.3553e+07
168	benzoquinone	C6 H4 O2	Full match	No results	No results	Full match		108.021	2.276	4.63245e+07	2	0	0		5	16	16			DDA for preferred ion	1.87185e+07	1.98704e+07	1.83721e+07	1.87616e+07	2.57175e+07	2.2012e+07	3.48489e+07	4.57254e+07	3.55691e+07	3.63759e+07	4.46286e+07	3.51746e+07	3.22396e+07	3.37825e+07	4.71954e+07	5.08246e+06	3.35742e+07	2.45858e+07	4.23672e+07	4.1119e+07	4.28491e+07	2.11615e+07	3.48257e+07	3.50195e+07	5.8768e+07	7.54051e+07	1.03337e+08	9.16834e+07	7.97158e+07
169	benzoquinone	C6 H4 O2	Full match	No results	No results	Full match		108.021	1.52	3.91532e+07	2	0	0		5	6	6			DDA for preferred ion	2.39184e+07	2.3285e+07	2.23766e+07	2.4568e+07	3.32421e+07	2.33963e+07	3.60596e+07	4.00904e+07	3.73893e+07	3.90446e+07	2.94493e+07	3.68715e+07	4.0542e+07	2.78771e+07	2.87691e+07	9.70198e+06	3.42019e+07	2.46976e+07	3.88976e+07	4.23348e+07	3.04082e+07	2.41268e+07	3.38906e+07	3.72061e+07	5.65829e+07	8.12023e+07	7.18992e+07	7.63079e+07	6.64464e+07
170	p-Cresol	C7 H8 O	Full match	No results	Not the top hit	Full match		108.058	0.197	4.57477e+07	6	0	8	Other	5	16	14			DDA for preferred ion	1.02636e+07	1.73448e+07	6.37487e+06	9.36261e+06	8.9172e+06	8.38732e+06	1.09557e+07	1.01994e+08	1.60184e+07	1.74508e+07	1.02703e+07	7.83914e+07	8.02999e+07	1.31791e+07	1.25939e+07	6.83515e+06	1.13469e+07	9.29243e+07	1.48456e+07	1.37393e+07	1.21008e+07	8.27067e+06	2.54377e+07	1.72041e+07	8.21986e+06	8.14577e+06	9.7724e+06	1.07811e+07	1.37373e+07
171	Phenylhydrazine	C6 H8 N2	Full match	No results	No results	Full match		108.069	18.87	363019	9	0	0		3	30	20			No MS2	74596.5	145188	227894	68647.8	112221	123666	33762.9	245990	100062	45135.9	191551	16054.9	43707	148940	210477	64808.3	129394	451357	124522	38568.7	200566	49181.6	82080	99309.9	389556	394138	67588	380448	540146
172			No results	No results	No results	No results		108.085	6.802	1.20388e+07	0	0	0		5	13	7			DDA for preferred ion	1.24598e+07	1.58112e+07	1.03884e+07	1.24415e+07	1.52627e+07	1.35914e+07	2.43231e+07	2.96737e+07	2.21636e+07	2.6798e+07	1.57568e+07	2.19455e+07	2.19674e+07	1.82182e+07	1.45044e+07	1.13886e+07	2.08493e+07	1.34605e+07	2.93701e+07	1.87738e+07	1.35777e+07	1.33427e+07	2.19588e+07	2.10258e+07	3.69234e+07	2.91845e+07	3.08235e+07	3.65873e+07	2.57971e+07
173	4-Vinylcyclohexene	C8 H12	Full match	No results	No results	Full match		108.094	16.639	1.70568e+07	2	0	0		5	20	6			DDA for preferred ion	7.65961e+06	1.02444e+07	7.21488e+06	7.74472e+06	1.09116e+07	5.58802e+06	4.45224e+06	2.85432e+06	2.42283e+06	3.29396e+06	3.21523e+06	3.19544e+06	2.12151e+06	5.60542e+06	3.31586e+06	1.07843e+06	4.06282e+06	6.57899e+06	1.43105e+06	5.49993e+06	2.49617e+06	2.37135e+06	1.99095e+06	2.56815e+06	3.174e+07	3.81442e+06	1.47342e+06	1.90182e+06	1.03338e+06
174	4-Vinylcyclohexene	C8 H12	Full match	No results	No results	Full match		108.094	16.448	2.94476e+06	2	0	0		5	15	11			DDA for preferred ion	2.47516e+06	3.81673e+06	3.06043e+06	2.53428e+06	4.32354e+06	1.72581e+06	1.55233e+06	686418	1.64326e+06	352649	1.83546e+06	495553	1.54532e+06	795988	785000	233253	662814	1.6262e+06	1.27742e+06	610180	382149	882353	1.03691e+06	1.2743e+06	6.21363e+06	2.30575e+06	1.31799e+06	1.80721e+06	1.87211e+06
175	4-Vinylcyclohexene	C8 H12	Full match	No results	No results	Full match		108.094	9.849	2.15709e+07	2	0	0		5	12	12			DDA for preferred ion	3.38875e+06	4.29138e+06	3.45873e+06	3.41013e+06	3.89658e+06	3.21989e+06	5.43718e+06	5.79651e+06	5.59462e+06	5.24208e+06	4.1041e+06	4.24857e+06	4.43917e+06	4.75776e+06	4.41985e+06	2.12419e+06	4.69539e+06	210958	5.93549e+06	4.30736e+06	4.10222e+06	3.01746e+06	4.14863e+06	4.00845e+06	6.62953e+06	5.25324e+06	5.15724e+06	6.31111e+06	486914
176			No results	No results	No results	No results		108.508	0.063	2.14108e+06	0	0	0		3	4	3			No MS2	2.42793e+06	1.00763e+06	563964	462851	914281	2.32831e+06	1.0892e+06	1.9585e+06	1.25554e+06	1.0701e+06	776302	1.33302e+06	815084	1.28428e+06	917118	846262	782166	1.16174e+06	1.08982e+06	1.15768e+06	3.06093e+06	930240	556412	1.55646e+06	1.25734e+06	1.84399e+06	4.50688e+06	1.94728e+06	1.53082e+06
177			No results	No results	No results	No results		108.515	19.639	1.38823e+08	0	0	0		5	9	8			DDA for preferred ion	1.29947e+08	1.51159e+08	1.05305e+08	1.24678e+08	7.18507e+07	1.28032e+08	1.7453e+08	1.9579e+08	2.10974e+08	2.48245e+08	1.54466e+08	2.37156e+08	2.05189e+08	1.28599e+08	2.48445e+08	6.84148e+07	9.63074e+07	1.72444e+08	2.21577e+08	1.44693e+08	1.56244e+08	1.59791e+08	1.28636e+08	1.30083e+08	2.2178e+08	2.36399e+08	1.65922e+08	4.05892e+08	2.10287e+08
178			No results	No results	No results	No results		108.571	1.182	1.53333e+07	0	0	0		5	20	19			DDA for preferred ion	999733	685676	1.11654e+06	1.00132e+06	1.00404e+06	1.02712e+06	8.02001e+06	1.05902e+07	1.12656e+07	6.4662e+06	7.76809e+06	1.54526e+07	2.46256e+07	2.00798e+07	1.67096e+07	6.42893e+06	1.49745e+07	8.01008e+06	1.97601e+07	1.33446e+07	2.58191e+07	1.06455e+07	1.77782e+07	1.28834e+07	6.78894e+06	3.44556e+07	8.51264e+06	1.47979e+07	1.07572e+07
179		C H3 N O5	Full match	No results	No results	No results		109.001	1.126	5.60348e+08	0	0	0		5	11	10			DDA for preferred ion	6.02083e+08	6.22173e+08	3.25133e+08	4.23364e+08	4.40365e+08	4.0589e+08	3.80134e+08	4.98344e+08	4.64735e+08	5.45632e+08	4.02274e+08	2.81682e+08	3.65971e+08	3.9159e+08	3.55709e+08	2.90971e+08	4.19198e+08	8.27079e+08	3.47284e+08	3.75762e+08	3.43493e+08	4.47767e+08	4.02376e+08	6.6421e+08	1.33703e+09	6.29581e+08	4.805e+08	4.90019e+08	7.51994e+08
180			No results	No results	No results	No results		109.013	0.087	3.26042e+08	0	0	0		5	19	10			DDA for preferred ion	1.7e+08	2.12493e+08	4.73964e+08	1.63383e+08	1.77441e+08	1.60981e+08	2.04632e+08	2.49873e+08	2.38329e+08	2.22777e+08	5.72838e+08	2.18705e+08	2.86022e+08	2.24999e+08	2.43324e+08	1.21719e+08	2.12055e+08	2.41981e+08	1.63013e+08	1.88514e+08	1.51407e+08	1.35067e+08	1.73951e+08	4.84305e+08	2.35673e+08	1.75039e+08	2.21155e+08	7.20467e+08	2.39475e+08
181	Hypotaurine	C2 H7 N O2 S	Full match	No results	No results	Full match		109.02	1.345	2.52882e+07	1	0	0		5	7	5			DDA for preferred ion	3.67277e+07	2.32354e+07	3.44039e+07	3.43157e+07	3.30956e+07	2.97503e+07	4.67268e+07	5.52097e+07	3.87207e+07	5.10966e+07	4.21575e+07	4.74998e+07	4.4161e+07	4.77372e+07	4.56959e+07	1.86754e+07	4.83963e+07	4.50467e+07	3.07006e+07	3.57366e+07	3.49637e+07	1.8527e+07	3.07979e+07	2.7027e+07	1.98351e+07	3.57397e+07	3.04876e+07	2.97423e+07	3.15408e+07
182			No results	No results	No results	No results		109.063	1.511	2.99926e+06	0	0	0		4	17	8			No MS2	2.30031e+06	1.65658e+06	1.86697e+06	2.15802e+06	1.52196e+06	1.76999e+06	5.61472e+06	3.80615e+06	2.69349e+06	1.97843e+06	1.59376e+06	4.19177e+06	3.58451e+06	3.5785e+06	4.89473e+06	1.8431e+06	4.54332e+06	3.88886e+06	2.39562e+06	2.72288e+06	2.11491e+06	1.11527e+06	2.33875e+06	1.13934e+06	3.31044e+06	4.53811e+06	2.21804e+06	2.67397e+06	2.73829e+06
183	3,4-Diaminopyridine	C5 H7 N3	Full match	No results	No results	Full match		109.064	19.097	3.14058e+06	4	0	0		4	27	22			DDA for preferred ion	812090	337356	450924	1.11647e+06	412033	801596	684803	987589	1.54421e+06	1.06883e+06	703762	1.62426e+06	1.41301e+06	1.52454e+06	459321	350305	327367	1.10341e+06	5.16187e+06	2.07004e+06	1.25016e+06	2.75734e+06	1.04497e+06	1.18715e+06	4.74974e+06	7.1274e+06	4.55231e+06	2.61536e+06	1.06714e+07
184	3,4-Diaminopyridine	C5 H7 N3	Full match	No results	No results	Full match		109.064	18.568	2.78684e+06	4	0	0		3	23	16			DDA for preferred ion	293349	4.38924e+06	2.00457e+06	171898	386706	2.34088e+06	793633	1.99062e+06	1.1765e+06	1.84287e+06	677386	1.49379e+06	1.45751e+06	2.33819e+06	2.00834e+06	830233	3.12138e+06	558685	2.8656e+06	484706	465748	409253	523927	2.42447e+06	842766	1.61593e+06	1.35723e+06	3.079e+06	1.12252e+06
185	3,4-Diaminopyridine	C5 H7 N3	Full match	No results	No results	Full match		109.064	19.496	2.46213e+06	4	0	0		3	6	2			DDA for preferred ion	2.60522e+06	1.06147e+06	421025	2.21302e+06	1.87491e+06	1.58009e+06	2.78893e+06	3.39233e+06	3.74178e+06	587033	540709	2.20323e+06	4.70928e+06	1.66336e+06	650997	1.47267e+06	535115	2.34341e+06	2.75742e+06	1.0378e+06	1.02453e+06	1.9927e+06	2.35678e+06	1.18697e+06	2.74748e+06	3.65261e+06	1.74279e+06	2.03001e+06	4.46897e+06
186	3,4-Diaminopyridine	C5 H7 N3	Full match	No results	No results	Full match		109.064	1.505	1.28911e+08	4	0	0		5	9	8			DDA for preferred ion	1.31254e+08	6.13632e+07	1.12972e+08	1.27774e+08	1.49275e+08	1.26676e+08	1.45655e+08	1.12957e+08	1.40497e+08	1.5028e+08	1.46976e+08	1.63991e+08	1.52222e+08	1.27382e+08	1.25176e+08	4.73138e+07	1.11913e+08	9.76993e+07	1.81707e+08	1.89914e+08	1.78526e+08	1.37693e+08	1.41757e+08	1.39629e+08	1.76194e+08	3.20085e+08	2.79744e+08	3.07456e+08	2.77958e+08
187	3,4-Diaminopyridine	C5 H7 N3	Full match	No results	No results	Full match		109.064	1.748	4.83785e+07	4	0	0		5	7	7			DDA for preferred ion	4.78255e+07	2.02787e+07	4.30532e+07	4.23601e+07	4.67771e+07	4.51907e+07	2.8354e+07	4.55396e+07	5.33129e+07	5.16048e+07	5.25886e+07	6.0235e+07	4.36878e+07	5.27266e+07	5.16341e+07	2.1547e+07	2.93841e+07	3.17203e+07	6.08693e+07	5.27635e+07	6.77535e+07	4.21819e+07	6.04912e+07	4.95502e+07	7.47744e+07	9.62885e+07	9.37993e+07	1.13536e+08	1.02544e+08
188			No results	No results	No results	No results		109.065	15.861	2.87115e+06	0	0	0		5	13	8			No MS2	2.20545e+06	1.10826e+06	4.40721e+06	1.68556e+06	2.96357e+06	3.27354e+06	1.21916e+06	1.36277e+06	2.32136e+06	2.23569e+06	1.99292e+06	2.05108e+06	1.37213e+06	1.96544e+06	1.7222e+06	878845	1.44994e+06	1.38488e+06	1.25774e+06	1.69764e+06	999736	1.48596e+06	1.97405e+06	993274	2.18213e+06	2.93576e+06	1.83086e+06	3.56609e+06	1.85122e+06
189			No results	No results	No results	No results		109.091	6.803	5.1643e+07	0	0	0		5	9	9			DDA for preferred ion	6.8314e+07	7.61455e+07	5.48699e+07	5.60722e+07	6.44173e+07	5.39224e+07	9.38323e+07	1.00501e+08	9.10206e+07	1.02178e+08	6.36238e+07	7.20836e+07	8.65069e+07	8.31173e+07	5.39947e+07	5.14103e+07	8.81995e+07	7.00214e+07	1.02681e+08	7.27892e+07	6.41815e+07	4.9575e+07	8.55639e+07	7.75125e+07	1.22351e+08	9.43161e+07	8.88209e+07	1.21193e+08	1.00617e+08
190			No results	No results	No results	No results		110.002	1.123	5.2149e+07	0	0	0		5	12	11			No MS2	5.72695e+07	5.75322e+07	2.92391e+07	3.85273e+07	3.89539e+07	3.69953e+07	3.68478e+07	4.8223e+07	4.45749e+07	5.3539e+07	3.86242e+07	2.69202e+07	3.33294e+07	3.48644e+07	3.60403e+07	2.95234e+07	3.83637e+07	8.19947e+07	3.31671e+07	3.84426e+07	3.11372e+07	4.071e+07	3.6157e+07	6.0727e+07	1.24089e+08	6.72194e+07	4.68671e+07	4.63318e+07	7.45643e+07
191	NI3400000	C5 H6 N2 O	Full match	No results	No results	Full match		110.048	1.502	2.91773e+07	4	0	0		5	7	7			DDA for other ion	2.86802e+07	1.78651e+07	2.6985e+07	2.94906e+07	3.69003e+07	2.33018e+07	3.11555e+07	2.5249e+07	2.88249e+07	3.47128e+07	3.39789e+07	3.42264e+07	3.25188e+07	2.68919e+07	2.54577e+07	1.25464e+07	2.73979e+07	2.115e+07	3.71053e+07	3.60126e+07	4.25242e+07	2.84309e+07	3.72124e+07	3.34124e+07	4.83805e+07	6.44199e+07	5.84223e+07	6.1513e+07	6.13777e+07
192	1733342	C8 H14	Full match	No results	No results	Full match		110.11	8.873	3.34391e+06	5	0	0		5	21	20			DDA for preferred ion	2.11541e+06	2.99279e+06	2.191e+06	2.62537e+06	2.35485e+06	2.17133e+06	2.6281e+06	3.38787e+06	3.47614e+06	3.08881e+06	2.19762e+06	2.58191e+06	2.13116e+06	3.09761e+06	2.88773e+06	1.14283e+06	2.16852e+06	3.09781e+06	3.18577e+06	2.19023e+06	1.86655e+06	1.84908e+06	2.77409e+06	2.81076e+06	3.1676e+06	3.29109e+06	3.04329e+06	4.12968e+06	2.84837e+06
193			No results	No results	No results	No results		110.512	0.049	1.80754e+06	0	0	0		5	23	22			DDA for preferred ion	659025	2.29588e+06	639494	673462	665545	635518	1.00013e+06	1.40128e+06	1.36676e+06	828386	2.26352e+06	774127	1.02793e+06	843819	765985	428810	544909	612303	1.87826e+06	676111	739307	559424	2.82792e+06	904331	4.06491e+06	1.28008e+06	1.0163e+06	1.13025e+06	742710
194			No results	No results	No results	No results		110.515	19.724	4.91365e+07	0	0	0		5	6	6			DDA for preferred ion	7.93706e+07	8.24047e+07	5.57911e+07	6.10608e+07	6.55913e+07	5.49708e+07	8.29226e+07	9.17441e+07	9.65194e+07	9.15929e+07	7.99957e+07	7.88519e+07	8.25312e+07	8.52914e+07	7.37651e+07	4.94254e+07	7.86729e+07	7.86846e+07	1.01731e+08	7.65631e+07	8.33374e+07	5.73881e+07	7.34206e+07	7.61541e+07	1.13282e+08	9.64833e+07	8.86077e+07	1.1958e+08	4.8757e+07
195			No results	No results	No results	No results		111.042	19.639	1.7632e+06	0	0	0		5	23	19			No MS2	2.83163e+06	3.34209e+06	2.54762e+06	1.99225e+06	1.94795e+06	1.90042e+06	2.00588e+06	2.66547e+06	3.28055e+06	2.46144e+06	2.81854e+06	2.45954e+06	2.95983e+06	2.51033e+06	2.34365e+06	979192	1.83947e+06	3.71734e+06	2.56676e+06	2.21073e+06	2.03454e+06	1.5412e+06	2.18615e+06	2.2514e+06	2.38639e+06	2.35418e+06	2.02207e+06	1.91113e+06	3.32819e+06
196	Cytosine	C4 H5 N3 O	Full match	No results	Partial match	Full match		111.043	19.631	1.21582e+06	3	0	1	Other	3	18	18			DDA for preferred ion	747032	665590	1.06599e+06	1.01559e+06	947164	730918	1.04625e+06	731067	1.45959e+06	2.09877e+06	686523	368577	1.16972e+06	425764	442701	324462	1.80323e+06	952245	2.98059e+06	1.67324e+06	346301	707705	220514	1.20137e+06	2.69585e+06	998280	1.00543e+06	1.75849e+06	1.47558e+06
197	Cytosine	C4 H5 N3 O	Full match	Full match	Partial match	Full match		111.043	2.285	3.60784e+08	3	0	1	Other	5	6	5			DDA for preferred ion	4.71931e+08	5.8421e+08	4.23635e+08	4.22874e+08	4.66878e+08	3.97281e+08	5.43203e+08	7.57578e+08	6.96097e+08	6.46409e+08	5.22974e+08	4.86947e+08	5.74319e+08	5.89712e+08	5.37333e+08	2.61439e+08	5.74525e+08	5.51805e+08	6.97532e+08	6.09588e+08	5.03208e+08	3.61548e+08	5.30506e+08	5.50706e+08	8.69876e+08	8.0282e+08	7.321e+08	1.01434e+09	8.21936e+08
198	Cytosine	C4 H5 N3 O	Full match	No results	Partial match	Full match		111.044	1.51	8.70835e+07	3	0	1	Other	5	5	4			DDA for preferred ion	1.03566e+08	1.75571e+08	9.93775e+07	1.13629e+08	9.36784e+07	7.52213e+07	8.79693e+07	7.33099e+07	8.85222e+07	9.31412e+07	7.93965e+07	8.36972e+07	1.01496e+08	7.58244e+07	9.95182e+07	3.93911e+07	8.37947e+07	8.71976e+07	7.82362e+07	1.1786e+08	7.96332e+07	7.35686e+07	8.67354e+07	1.02053e+08	7.65515e+07	1.33521e+08	1.03438e+08	1.14565e+08	1.01237e+08
199	Histamine	C5 H9 N3	Full match	No results	No results	Full match		111.08	19.55	2.34004e+07	2	0	0		5	21	8			DDA for preferred ion	2.39461e+07	2.711e+07	5.91657e+06	1.97861e+07	1.76494e+07	1.66466e+07	3.74805e+07	4.17098e+07	1.84207e+07	3.45381e+07	2.95764e+07	2.27684e+07	1.23894e+07	3.4179e+07	1.9457e+07	1.233e+07	2.6359e+07	1.27402e+07	2.63526e+07	4.66166e+07	1.46535e+07	2.07191e+07	2.73795e+07	1.36405e+07	4.22272e+07	4.87853e+07	7.28074e+07	4.81527e+07	8.26685e+07
200	Chloroacetyl chloride	C2 H2 Cl2 O	No results	No results	No results	Full match		111.949	0.06	7.80652e+06	3	0	0		5	12	11			DDA for other ion	8.88603e+06	9.57348e+06	5.20143e+06	8.21389e+06	6.5297e+06	6.17236e+06	8.9745e+06	5.18757e+06	1.09502e+07	4.64257e+06	8.43903e+06	6.92222e+06	8.19365e+06	6.06949e+06	6.95073e+06	4.33913e+06	9.64569e+06	7.53018e+06	8.67773e+06	9.04024e+06	6.99904e+06	6.77798e+06	6.61013e+06	1.30357e+07	4.31405e+06	8.01747e+06	9.56093e+06	1.94067e+07	9.64315e+06
201	Uracil	C4 H4 N2 O2	Full match	No results	Full match	Full match		112.027	1.539	3.36949e+07	3	0	5	Other	5	13	13			DDA for preferred ion	1.6487e+07	2.21767e+07	1.43053e+07	1.30536e+07	1.77677e+07	1.43194e+07	2.36913e+07	2.5089e+07	3.10246e+07	2.53639e+07	1.74757e+07	2.39536e+07	2.62773e+07	2.71827e+07	2.32591e+07	2.71427e+06	3.10554e+07	2.16068e+07	3.28643e+07	2.7786e+07	2.41075e+07	1.15382e+07	2.20828e+07	2.05329e+07	5.77085e+07	8.17764e+07	6.41604e+07	6.9521e+07	8.03155e+07
202	Uracil	C4 H4 N2 O2	Full match	No results	Full match	Full match		112.027	2.285	3.2165e+07	3	0	5	Other	5	18	18			DDA for preferred ion	5.36203e+06	6.23565e+06	6.36082e+06	7.16879e+06	9.75798e+06	1.51241e+07	4.63068e+07	4.94349e+07	2.67813e+07	4.76164e+07	4.09428e+07	4.42966e+07	4.87019e+07	4.20882e+07	4.4024e+07	5.4427e+06	6.04619e+07	1.86895e+07	4.11989e+07	4.50866e+07	4.19888e+07	1.09749e+07	5.47934e+07	3.58028e+07	2.14383e+07	7.28719e+07	4.47694e+07	6.07079e+07	2.75533e+07
203	Uracil	C4 H4 N2 O2	Full match	No results	Full match	Full match		112.028	3.196	1.01307e+08	3	0	5	Other	5	26	14			DDA for preferred ion	1.20779e+08	8.60095e+07	1.15799e+08	9.90359e+07	1.1474e+08	1.67589e+08	5.20362e+07	7.94935e+07	1.36776e+08	1.09694e+08	6.28925e+07	6.64689e+07	1.56676e+08	1.08757e+08	9.50223e+07	3.7945e+07	7.59905e+07	1.0864e+08	1.27575e+08	6.95476e+07	8.20728e+07	8.12e+07	1.30441e+08	9.19544e+07	8.7643e+07	1.28085e+08	9.37577e+07	2.05823e+08	1.88329e+08
204		C5 H8 N2 O	Full match	No results	No results	No results		112.064	17.418	1.05985e+07	0	0	0		3	24	15			DDA for preferred ion	6.19271e+06	4.46156e+06	6.66048e+06	8.17842e+06	1.4186e+07	5.06758e+06	9.0055e+06	9.4392e+06	6.98092e+06	1.30979e+07	1.02737e+07	1.14599e+07	1.18871e+07	5.0396e+06	1.55119e+07	1.60862e+06	9.00705e+06	1.11304e+07	2.01954e+07	1.29187e+07	5.58576e+06	1.38413e+06	7.52995e+06	2.56693e+06	6.84906e+06	3.05993e+06	1.18253e+06	1.21074e+07	6.74754e+06
205	3165	C7 H12 O	Full match	No results	No results	Full match		112.089	8.502	1.03502e+07	14	0	0		5	17	17			DDA for preferred ion	498533	1.12789e+06	1.40351e+06	1.25545e+06	882591	3.67494e+06	1.01197e+06	1.49836e+06	2.51966e+06	1.64241e+06	1.63922e+06	803141	735699	2.04515e+06	1.1002e+06	533802	698886	1.92443e+06	2.64385e+06	1.39887e+06	615759	377702	1.42483e+06	1.20182e+06	3.26034e+06	1.6087e+06	1.38138e+06	848313	2.5346e+06
206	3165	C7 H12 O	Full match	No results	No results	Full match		112.089	0.196	6.6576e+07	14	0	0		5	17	16			DDA for preferred ion	1.13192e+07	8.25668e+07	1.21884e+07	1.02132e+07	1.28047e+07	8.91731e+06	1.88592e+07	2.35186e+07	2.04685e+07	2.40436e+07	1.39821e+07	1.72008e+07	1.90811e+07	1.85592e+07	1.76051e+07	9.29771e+06	1.37221e+07	2.09755e+07	1.56248e+07	1.66951e+07	1.76817e+07	9.38407e+06	1.2632e+07	1.66402e+07	1.41507e+07	1.55687e+07	7.94632e+07	1.07679e+08	1.21366e+08
207			No results	No results	No results	No results		112.511	19.626	1.89525e+06	0	0	0		5	13	9			DDA for preferred ion	1.96962e+06	2.08951e+06	1.58921e+06	1.0753e+06	1.43804e+06	1.80224e+06	1.88742e+06	2.87878e+06	2.13822e+06	2.05383e+06	1.47551e+06	1.86882e+06	1.60214e+06	2.24204e+06	1.80001e+06	1.19145e+06	3.38342e+06	2.03063e+06	1.99681e+06	1.51995e+06	1.90923e+06	1.43572e+06	1.95676e+06	1.95272e+06	2.95964e+06	2.80324e+06	2.19723e+06	3.45544e+06	3.2532e+06
208			No results	No results	No results	No results		112.957	0.048	4.17135e+08	0	0	0		5	19	13			DDA for preferred ion	3.95833e+08	1.46225e+08	1.82893e+08	2.32692e+08	1.96884e+08	1.92109e+08	2.96588e+08	3.43474e+08	3.02188e+08	2.86036e+08	2.45429e+08	4.10478e+08	2.95682e+08	3.66651e+08	2.47237e+08	3.10276e+08	7.49947e+08	3.39693e+08	2.92944e+08	3.05022e+08	2.84593e+08	2.34789e+08	2.13599e+08	7.25891e+08	2.97353e+08	3.84872e+08	3.70247e+08	4.76292e+08	3.88332e+08
209			No results	No results	No results	No results		113.009	19.638	1.34926e+07	0	0	0		5	9	9			DDA for preferred ion	1.78877e+07	1.90301e+07	1.68625e+07	1.67441e+07	1.57402e+07	1.36356e+07	2.64286e+07	2.55628e+07	2.27092e+07	2.57089e+07	2.05115e+07	1.99556e+07	2.07832e+07	2.06784e+07	2.27471e+07	1.14431e+07	1.98897e+07	1.9121e+07	3.3237e+07	2.22537e+07	2.27549e+07	1.77611e+07	1.84726e+07	1.88172e+07	3.16619e+07	2.6159e+07	2.57217e+07	2.89291e+07	3.29166e+07
210	Creatinine	C4 H7 N3 O	Full match	No results	No results	Full match		113.059	19.607	3.96641e+07	2	0	0		5	13	13			DDA for preferred ion	3.20782e+07	3.80223e+07	1.97077e+07	2.3495e+07	2.69016e+07	2.30811e+07	3.3165e+07	4.2276e+07	3.17978e+07	5.1485e+07	5.41544e+07	3.68404e+07	3.41425e+07	3.97434e+07	3.38706e+07	1.71723e+07	3.52672e+07	7.22311e+07	4.66112e+07	5.56479e+07	6.34528e+07	3.76697e+07	7.17917e+07	7.59943e+07	7.39289e+07	6.46885e+07	6.98248e+07	9.77975e+07	1.09965e+08
211			No results	No results	No results	No results		113.083	9.344	9.35597e+06	0	0	0		5	8	8			DDA for preferred ion	8.43246e+06	8.24976e+06	1.31765e+07	7.24464e+06	9.22474e+06	1.28889e+07	7.00819e+06	1.15039e+07	1.3979e+07	1.15695e+07	8.83419e+06	8.5508e+06	6.91575e+06	1.12146e+07	9.18596e+06	5.08631e+06	7.5966e+06	9.4073e+06	1.11286e+07	9.54595e+06	8.89405e+06	6.45988e+06	1.28425e+07	9.53011e+06	1.58761e+07	1.31425e+07	8.12913e+06	1.26281e+07	1.8024e+07
212	Muscimol	C4 H6 N2 O2	Full match	No results	Partial match	Full match		114.043	1.473	1.81848e+07	7	0	1	Other	5	18	17			No MS2	8.86566e+06	3.6856e+07	1.72895e+07	1.42126e+07	6.35266e+06	1.16411e+07	1.33636e+07	8.14157e+06	1.30029e+07	1.21553e+07	1.26224e+07	1.13699e+07	1.29591e+07	1.1589e+07	9.6115e+06	6.3339e+06	1.11507e+07	1.05742e+07	1.52099e+07	1.15415e+07	9.17316e+06	7.22371e+06	9.39863e+06	1.00077e+07	1.0211e+07	1.29685e+07	1.14557e+07	1.32569e+07	1.25389e+07
213		C9 H6	Full match	No results	No results	No results		114.047	7.813	2.08682e+07	0	0	0		5	4	1			DDA for other ion	2.89998e+07	3.94151e+07	3.00041e+07	3.08915e+07	2.71682e+07	2.74087e+07	2.1152e+07	1.78284e+07	1.42498e+07	1.72674e+07	2.00763e+07	2.02008e+07	2.08237e+07	2.04172e+07	2.55639e+07	1.4817e+07	2.32207e+07	1.82745e+07	1.47914e+07	1.84696e+07	1.6915e+07	1.13858e+07	1.37595e+07	1.58266e+07	1.41248e+07	1.60543e+07	1.63177e+07	1.44697e+07	2.15154e+07
214	epsilon-Caprolactone	C6 H10 O2	Full match	No results	No results	Full match		114.068	0.153	9.47727e+07	22	0	0		5	8	7			DDA for preferred ion	3.41433e+07	3.79187e+07	2.79003e+07	2.91539e+07	3.12027e+07	2.74916e+07	3.73888e+07	3.76497e+07	1.21977e+08	4.61844e+07	8.60002e+07	3.54623e+07	3.09621e+07	3.36608e+07	4.02676e+07	2.0159e+07	3.39944e+07	3.93877e+07	3.92339e+07	4.06709e+07	3.49912e+07	2.46634e+07	3.73095e+07	3.19979e+07	2.19508e+08	2.05596e+08	6.7868e+07	5.66408e+07	1.7268e+08
215	1-Nitrosopiperidine	C5 H10 N2 O	Full match	No results	No results	Full match		114.079	1.189	7.8816e+06	4	0	0		5	11	7			No MS2	5.64899e+06	2.74355e+06	2.56402e+06	5.09333e+06	3.7874e+06	4.27207e+06	4.57492e+06	4.00025e+06	2.37618e+06	4.11067e+06	6.37314e+06	4.67479e+06	5.05016e+06	5.18302e+06	5.10478e+06	3.93935e+06	4.44526e+06	6.84605e+06	2.68806e+06	3.52581e+06	2.3858e+06	3.26293e+06	2.04604e+06	6.93083e+06	1.71914e+07	5.0373e+06	3.3761e+06	2.16442e+06	7.98665e+06
216	L-Proline	C5 H9 N O2	Full match	No results	Full match	Full match		115.063	1.189	7.32782e+07	8	0	4	Other	5	6	6			DDA for preferred ion	4.45531e+07	2.40876e+07	2.55778e+07	4.302e+07	3.85488e+07	3.41595e+07	4.38247e+07	4.5405e+07	2.86419e+07	4.48736e+07	5.59586e+07	4.23753e+07	4.86293e+07	4.47557e+07	4.76293e+07	3.88641e+07	4.02275e+07	5.65259e+07	3.68413e+07	3.72629e+07	3.39392e+07	3.26563e+07	2.91057e+07	6.64892e+07	1.82512e+08	5.92267e+07	3.7779e+07	2.34996e+07	6.92687e+07
217	Proline	C5 H9 N O2	Full match	Full match	Partial match	Partial match		115.063	1.627	3.39138e+08	8	0	4	Other	5	7	7			DDA for preferred ion	1.38806e+08	9.25448e+07	1.48831e+08	1.6326e+08	1.86492e+08	2.09964e+08	5.92988e+08	4.42783e+08	4.31539e+08	4.86165e+08	1.95391e+08	5.82529e+08	4.03698e+08	4.42279e+08	4.84576e+08	2.4367e+08	5.21383e+08	3.29207e+08	5.97074e+08	3.75951e+08	5.30835e+08	3.73767e+08	4.38104e+08	6.40004e+08	3.40539e+08	5.094e+08	4.55183e+08	3.85615e+08	6.3769e+08
218	Proline	C5 H9 N O2	Full match	Full match	Partial match	Partial match		115.064	1.475	1.50887e+09	8	0	4	Other	5	4	3			DDA for preferred ion	8.68271e+08	6.33078e+08	9.03028e+08	9.82695e+08	1.22884e+09	1.05286e+09	2.61077e+09	2.00324e+09	1.94342e+09	2.23325e+09	2.82086e+09	2.62974e+09	2.72559e+09	2.1677e+09	2.33644e+09	1.27851e+09	2.39201e+09	1.74108e+09	2.52164e+09	2.54961e+09	2.30024e+09	1.79399e+09	2.19609e+09	2.54455e+09	1.66889e+09	2.19511e+09	1.97255e+09	1.42745e+09	2.21909e+09
219		C4 H9 N3 O	Full match	No results	No results	No results		115.075	19.601	6.67936e+06	0	0	0		5	17	17			DDA for preferred ion	8.60097e+06	1.11256e+07	5.31782e+06	6.71066e+06	8.40611e+06	4.7525e+06	8.70807e+06	9.06774e+06	1.03846e+07	1.02945e+07	8.05144e+06	6.93356e+06	7.45169e+06	8.5913e+06	7.97438e+06	4.65657e+06	7.85429e+06	8.85463e+06	1.21605e+07	6.53543e+06	8.25973e+06	5.04755e+06	7.53949e+06	9.12029e+06	9.01582e+06	1.09609e+07	1.15311e+07	1.26157e+07	1.59288e+07
220	n-Hexanamide	C6 H13 N O	Full match	No results	No results	Full match		115.1	1.398	1.23076e+07	4	0	0		4	10	4			DDA for preferred ion	4.83287e+06	1.36118e+07	3.15863e+06	5.42963e+06	1.12078e+06	4.64399e+06	8.80155e+06	7.40761e+06	7.50243e+06	6.91477e+06	8.4923e+06	7.27522e+06	2.09099e+06	1.38388e+06	9.03204e+06	3.90115e+06	9.09141e+06	6.75085e+06	6.49519e+06	7.95318e+06	7.49684e+06	805849	8.91112e+06	7.23463e+06	8.48113e+06	2.50132e+07	1.32157e+07	1.16707e+07	9.44819e+06
221			No results	No results	No results	No results		115.965	0.04	1.83692e+06	0	0	0		5	11	10			No MS2	1.56187e+06	2.47328e+06	2.65534e+06	1.46849e+06	2.48857e+06	1.06445e+06	1.1666e+06	3.05741e+06	2.4947e+06	2.13179e+06	1.98437e+06	1.61448e+06	2.79176e+06	2.40981e+06	2.63954e+06	1.14159e+06	2.99976e+06	1.92754e+06	2.06897e+06	1.92637e+06	2.22102e+06	1.26451e+06	1.57503e+06	2.59982e+06	2.70269e+06	2.46598e+06	2.6753e+06	3.09424e+06	2.97959e+06
222			No results	No results	No results	No results		116.569	1.173	1.31514e+07	0	0	0		5	10	6			DDA for preferred ion	1.97918e+06	2.00893e+06	2.09795e+06	2.0524e+06	1.88645e+06	2.1235e+06	9.93182e+06	8.32707e+06	1.04545e+07	8.68914e+06	8.34714e+06	1.2632e+07	1.82891e+07	1.37275e+07	1.52692e+07	8.08222e+06	1.16211e+07	1.01489e+07	1.32254e+07	1.37851e+07	2.14753e+07	9.16636e+06	1.42609e+07	1.62388e+07	7.78459e+06	2.56544e+07	9.19475e+06	1.55573e+07	9.95342e+06
223			No results	No results	No results	No results		116.952	0.045	8.34036e+06	0	0	0		4	20	18			DDA for preferred ion	5.93745e+06	6.61031e+06	6.53541e+06	7.73386e+06	4.72112e+06	7.17528e+06	2.75894e+06	1.1985e+07	6.08217e+06	7.23649e+06	7.89462e+06	5.89065e+06	3.59785e+06	4.34496e+06	5.03036e+06	2.0386e+06	9.7811e+06	2.27096e+06	1.06775e+07	6.16163e+06	1.0391e+07	6.04276e+06	6.41982e+06	8.56677e+06	1.53182e+07	1.51537e+07	134627	1.88936e+07	3.29532e+06
224			No results	No results	No results	No results		117.028	1.122	3.21304e+07	0	0	0		5	18	18			DDA for preferred ion	2.86205e+07	3.37362e+07	1.74376e+07	2.31624e+07	2.62406e+07	2.07543e+07	2.12038e+07	2.77586e+07	2.29234e+07	2.54065e+07	2.10241e+07	1.51472e+07	2.19307e+07	2.42577e+07	1.92846e+07	1.46151e+07	2.17886e+07	4.11987e+07	1.82385e+07	1.98126e+07	1.99876e+07	2.67727e+07	2.20441e+07	3.82766e+07	7.62624e+07	3.7136e+07	2.55068e+07	2.56056e+07	4.03992e+07
225			No results	No results	No results	No results		117.033	1.399	2.65465e+06	0	0	0		3	28	18			No MS2	975112	1.70885e+06	1.61633e+06	1.41828e+06	1.31401e+06	2.79498e+06	2.1712e+06	2.95304e+06	4.22982e+06	3.05188e+06	5.36134e+06	2.01899e+06	2.11453e+06	1.79461e+06	1.34121e+06	1.80126e+06	2.92905e+06	2.09835e+06	971395	1.30842e+06	1.13536e+06	1.22691e+06	1.25331e+06	936424	1.60137e+06	1.85613e+06	4.45488e+06	2.06085e+06	5.48858e+06
226	Aceturic acid	C4 H7 N O3	Full match	No results	Partial match	Full match		117.043	1.446	1.26843e+07	6	0	11	Superpathway of L-isoleucine biosynthesis I;Aspartate superpathway;Superpathway of L-threonine metabolism;Other	5	19	18			DDA for preferred ion	1.35578e+07	1.49528e+07	1.35269e+07	1.34538e+07	1.4159e+07	1.35278e+07	1.75105e+07	1.70178e+07	2.63997e+07	1.66704e+07	2.24315e+07	1.70472e+07	2.45604e+07	1.51153e+07	2.00467e+07	9.6163e+06	2.22062e+07	1.14483e+07	1.92758e+07	1.52635e+07	1.61206e+07	1.0238e+07	1.34456e+07	2.02631e+07	1.28569e+07	2.19871e+07	1.93339e+07	5.57152e+06	2.07265e+07
227	Indole	C8 H7 N	Full match	No results	Full match	Full match		117.058	7.815	9.11756e+07	3	0	4	Superpathway of chorismate metabolism;Superpathway of aromatic amino acid biosynthesis;Other	5	2	2			DDA for preferred ion	1.29877e+08	1.51407e+08	1.25774e+08	1.21477e+08	1.21256e+08	1.15075e+08	1.07434e+08	1.20081e+08	1.10647e+08	1.11263e+08	1.02551e+08	1.07421e+08	1.12424e+08	1.17509e+08	1.18998e+08	6.65286e+07	1.11787e+08	9.61633e+07	1.09389e+08	1.09298e+08	9.6861e+07	6.98468e+07	8.46653e+07	9.1781e+07	1.12495e+08	1.09383e+08	1.11034e+08	1.16132e+08	1.26303e+08
228	Indole	C8 H7 N	Full match	No results	Full match	Full match		117.058	0.104	2.84886e+07	3	0	4	Superpathway of chorismate metabolism;Superpathway of aromatic amino acid biosynthesis;Other	5	15	15			DDA for preferred ion	3.19075e+07	8.16744e+06	2.73209e+07	5.70292e+06	3.62976e+07	6.21181e+06	3.7905e+07	4.70756e+07	5.14697e+07	3.92028e+07	4.52337e+07	6.58938e+06	2.79252e+07	2.69919e+07	8.08555e+06	1.09367e+07	7.2445e+06	3.89182e+07	7.25011e+06	7.04473e+06	3.43179e+07	4.20036e+07	1.41283e+07	2.58921e+07	9.32877e+06	3.299e+07	3.29695e+07	7.19536e+06	4.84558e+07
229	Indole	C8 H7 N	Full match	No results	Full match	Full match		117.058	6.867	3.73769e+07	3	0	4	Superpathway of chorismate metabolism;Superpathway of aromatic amino acid biosynthesis;Other	5	4	4			DDA for preferred ion	4.82845e+07	7.18243e+07	5.16023e+07	3.88495e+07	3.31757e+07	3.00977e+07	4.50821e+07	3.76782e+07	3.1462e+07	3.4559e+07	3.4771e+07	4.47835e+07	4.0142e+07	3.94068e+07	5.15126e+07	3.0703e+07	4.01953e+07	3.73966e+07	3.04253e+07	4.75009e+07	3.618e+07	2.89461e+07	3.03768e+07	2.94119e+07	2.36142e+07	2.75428e+07	3.18248e+07	3.50131e+07	3.62753e+07
230	Indole	C8 H7 N	Full match	No results	Full match	Full match		117.058	12.935	9.2652e+06	3	0	4	Superpathway of chorismate metabolism;Superpathway of aromatic amino acid biosynthesis;Other	5	22	19			DDA for preferred ion	8.2089e+06	1.25562e+07	1.34432e+07	1.52107e+07	1.36635e+07	1.28416e+07	1.09315e+07	2.05947e+07	1.82754e+07	1.68676e+07	5.41989e+06	1.63407e+07	1.09385e+07	1.51269e+07	1.27451e+07	7.87364e+06	9.05902e+06	5.71874e+06	1.2076e+07	8.67825e+06	6.06946e+06	9.41159e+06	1.12256e+07	9.62781e+06	1.58265e+07	1.40861e+07	1.37658e+07	1.14973e+07	1.40347e+07
231		C5 H11 N S	Full match	No results	No results	No results		117.061	7.193	1.17423e+08	0	0	0		5	13	10			DDA for preferred ion	930252	1.55212e+06	5.47874e+06	2.03118e+06	1.05739e+07	5.44916e+06	6.34957e+06	9.36978e+06	7.05854e+06	3.58314e+06	5.13219e+06	4.77591e+06	6.67951e+06	6.96022e+06	7.09153e+06	3.78065e+06	8.68742e+06	1.09411e+07	7.44265e+06	5.45919e+06	5.31611e+06	7.21842e+06	1.0174e+07	2.198e+06	3.41072e+08	1.48639e+06	2.00851e+06	1.43405e+07	1.86641e+06
232	Betaine	C5 H11 N O2	Full match	Full match	Partial match	Partial match		117.079	1.402	4.41129e+09	14	0	8	Superpathway of L-lysine degradation;Superpathway of linamarin and lotaustralin biosynthesis;Other	5	2	2			DDA for preferred ion	5.24832e+09	6.17204e+09	5.59547e+09	5.96103e+09	6.91901e+09	5.36659e+09	8.52391e+09	6.49872e+09	6.57403e+09	7.14939e+09	7.40318e+09	7.3418e+09	6.20241e+09	6.83563e+09	7.12602e+09	3.88866e+09	7.44353e+09	5.6183e+09	7.21287e+09	7.98036e+09	6.81146e+09	5.23098e+09	6.19739e+09	6.98149e+09	6.56427e+09	7.38356e+09	6.9582e+09	7.13204e+09	9.7176e+09
233	Valine	C5 H11 N O2	Full match	Full match	Partial match	Partial match		117.079	1.517	2.17216e+09	14	0	8	Superpathway of L-lysine degradation;Superpathway of linamarin and lotaustralin biosynthesis;Other	5	7	7			DDA for preferred ion	2.01284e+09	1.59971e+09	2.09067e+09	2.21683e+09	2.829e+09	1.9714e+09	3.37959e+09	3.01871e+09	2.95672e+09	3.24338e+09	3.71067e+09	3.79995e+09	3.67069e+09	3.26716e+09	3.32267e+09	1.55017e+09	3.43897e+09	2.61547e+09	3.27627e+09	3.55532e+09	3.84029e+09	2.31354e+09	3.18461e+09	3.08827e+09	2.68413e+09	3.99022e+09	2.78436e+09	2.92248e+09	3.76879e+09
234	Valine	C5 H11 N O2	Full match	Full match	Partial match	Partial match		117.079	2.258	8.24226e+08	14	0	8	Superpathway of L-lysine degradation;Superpathway of linamarin and lotaustralin biosynthesis;Other	5	11	11			DDA for preferred ion	5.94259e+08	2.56785e+08	4.55536e+08	6.38871e+08	7.94865e+08	8.42684e+08	1.14538e+09	1.09423e+09	8.99448e+08	7.79314e+08	1.25504e+09	1.39295e+09	9.1866e+08	1.27455e+09	1.52973e+09	4.36047e+08	8.80996e+08	6.86317e+08	1.35025e+09	1.15922e+09	1.28331e+09	8.48184e+08	9.73483e+08	7.97266e+08	5.61056e+08	7.20438e+08	6.33746e+08	9.55654e+08	1.16499e+09
235	L-(+)-Valine	C5 H11 N O2	Full match	No results	Full match	Full match		117.079	19.616	5.72213e+06	14	0	8	Superpathway of L-lysine degradation;Superpathway of linamarin and lotaustralin biosynthesis;Other	5	17	11			DDA for preferred ion	5.81752e+06	5.78943e+06	4.15495e+06	6.20357e+06	6.20167e+06	5.48856e+06	7.25971e+06	7.70259e+06	7.24243e+06	7.4902e+06	5.37695e+06	4.12604e+06	6.40255e+06	8.01161e+06	6.05428e+06	3.20371e+06	5.72859e+06	6.06279e+06	6.82321e+06	6.12996e+06	4.94285e+06	3.34408e+06	9.51945e+06	5.63565e+06	6.32762e+06	5.89334e+06	5.35878e+06	8.94674e+06	8.78139e+06
236	2-(Diethylamino)ethanol	C6 H15 N O	Full match	No results	No results	Full match		117.115	1.634	4.64526e+06	1	0	0		3	4	2			DDA for preferred ion	3.00597e+06	2.13929e+06	3.278e+06	2.17565e+06	2.23896e+06	4.61285e+06	2.69613e+06	4.09849e+06	2.81142e+06	2.18432e+06	5.55593e+06	2.19455e+06	2.69591e+06	2.53844e+06	1.92961e+06	2.61864e+06	2.4326e+06	2.27249e+06	2.03701e+06	4.18146e+06	1.93204e+06	2.02263e+06	1.82706e+06	3.40742e+06	1.07973e+07	6.14623e+06	2.05498e+06	7.98473e+06	6.97586e+06
237	2-(Diethylamino)ethanol	C6 H15 N O	Full match	No results	No results	Full match		117.116	3.032	8.64812e+06	1	0	0		5	9	8			DDA for preferred ion	4.00885e+06	7.03932e+06	9.98401e+06	8.4625e+06	4.20976e+06	1.22803e+07	5.87227e+06	7.18618e+06	9.8336e+06	4.81217e+06	9.16421e+06	4.38707e+06	3.62709e+06	5.62337e+06	7.71657e+06	2.20273e+06	6.69741e+06	5.79074e+06	5.20786e+06	6.96989e+06	4.12272e+06	5.50292e+06	8.4115e+06	6.54454e+06	1.53429e+07	6.75311e+06	3.53541e+06	1.05064e+07	5.74535e+06
238			No results	No results	No results	No results		118.006	0.05	3.44552e+06	0	0	0		5	22	22			No MS2	3.75392e+06	3.85356e+06	2.38663e+06	3.23474e+06	2.93269e+06	2.78554e+06	3.97426e+06	8.34903e+06	4.12522e+06	4.88037e+06	3.77557e+06	4.26616e+06	4.25787e+06	2.43324e+06	5.11227e+06	1.70217e+06	4.03172e+06	3.0542e+06	5.35635e+06	5.26109e+06	5.4966e+06	2.71333e+06	3.94666e+06	4.7579e+06	4.7277e+06	7.91955e+06	6.5191e+06	7.46004e+06	6.83502e+06
239	4-Sulfanyldihydro-3(2H)-furanone	C4 H6 O2 S	Full match	No results	No results	Full match		118.009	1.502	7.80696e+06	1	0	0		5	20	17			DDA for preferred ion	2.72104e+06	1.74711e+06	2.20479e+06	3.01134e+06	3.19731e+06	1.98755e+06	3.05407e+06	5.53731e+06	3.30763e+06	5.06504e+06	2.39072e+06	3.43028e+06	3.0732e+06	2.92031e+06	3.394e+06	2.69734e+06	3.42974e+06	4.5849e+06	3.93139e+06	2.81238e+06	4.54823e+06	2.70121e+06	3.25919e+06	3.75697e+06	9.67306e+06	2.28476e+07	7.67755e+06	8.62787e+06	2.36843e+07
240		C5 H2 N4	Full match	No results	No results	No results		118.028	1.508	9.45101e+06	0	0	0		5	3	3			DDA for preferred ion	1.02701e+07	9.88631e+06	1.14001e+07	1.17914e+07	8.49158e+06	6.50888e+06	1.16065e+07	8.87507e+06	7.62316e+06	9.35532e+06	1.15784e+07	1.80637e+07	6.91959e+06	6.08484e+06	4.78385e+06	3.80382e+06	7.07023e+06	7.61262e+06	9.87661e+06	1.21613e+07	1.24601e+07	1.08292e+07	1.2371e+07	5.76661e+06	1.6161e+07	1.41866e+07	1.37345e+07	1.66581e+07	1.56853e+07
241	N-NITROSOSARCOSINE	C3 H6 N2 O3	Full match	No results	No results	Full match		118.038	1.411	5.56558e+06	2	0	0		5	15	16			DDA for preferred ion	2.88168e+06	6.03395e+06	3.41802e+06	2.55556e+06	3.44845e+06	3.53301e+06	4.47677e+06	3.04225e+06	6.491e+06	4.59186e+06	4.65875e+06	2.9758e+06	3.12711e+06	3.58397e+06	3.96666e+06	1.87808e+06	3.59505e+06	3.17569e+06	4.16985e+06	2.91347e+06	2.82675e+06	2.97991e+06	3.99847e+06	2.36455e+06	1.44346e+07	3.85195e+06	3.83351e+06	1.78374e+06	6.91913e+06
242	Coumarone	C8 H6 O	Full match	No results	No results	Full match		118.042	3.297	1.10738e+09	4	0	0		5	14	12			DDA for preferred ion	1.46992e+09	1.1904e+09	1.42973e+09	1.35788e+09	9.46587e+08	1.19629e+09	7.1701e+08	4.25725e+08	4.85142e+08	4.99911e+08	5.73271e+08	5.46674e+08	6.32675e+08	7.63729e+08	8.60899e+08	5.15503e+08	6.64086e+08	6.31624e+08	5.97502e+08	7.05961e+08	7.01364e+08	3.68969e+08	5.29547e+08	4.79459e+08	7.92474e+08	7.44238e+08	6.52925e+08	6.22411e+08	8.93093e+08
243	Coumarone	C8 H6 O	Full match	No results	No results	Full match		118.042	1.609	6.07948e+08	4	0	0		5	13	12			DDA for preferred ion	8.26001e+08	8.99946e+08	8.89996e+08	1.70768e+08	5.27683e+08	5.57495e+08	2.4607e+08	2.45541e+08	2.33534e+08	1.8269e+08	2.13687e+08	3.65989e+08	2.04135e+08	3.4064e+08	3.35199e+08	1.69903e+08	2.59974e+08	2.45573e+08	2.115e+08	2.4396e+08	2.74888e+08	1.45868e+08	2.3763e+08	1.64037e+08	1.94941e+08	2.38313e+08	2.50526e+08	1.44661e+08	3.2874e+08
244	Coumarone	C8 H6 O	Full match	No results	No results	Full match		118.042	10.306	2.92362e+06	4	0	0		5	9	9			DDA for preferred ion	3.11507e+06	2.61262e+06	3.98837e+06	2.93895e+06	3.84179e+06	3.33487e+06	2.61869e+06	3.90313e+06	3.78683e+06	3.21323e+06	3.59514e+06	3.15005e+06	2.44674e+06	2.49823e+06	3.2917e+06	1.47914e+06	3.08214e+06	2.74786e+06	4.1841e+06	4.75912e+06	1.66077e+06	2.08806e+06	5.42577e+06	3.0063e+06	5.70824e+06	3.47777e+06	1.79166e+06	6.9146e+06	3.17429e+06
245	Coumarone	C8 H6 O	Full match	No results	No results	Full match		118.042	9.21	2.07764e+06	4	0	0		5	12	11			No MS2	1.52577e+06	1.64029e+06	3.07441e+06	1.67107e+06	2.64311e+06	2.34563e+06	1.19506e+06	1.93262e+06	2.61224e+06	2.24317e+06	2.39783e+06	1.92199e+06	2.03193e+06	1.82928e+06	1.68684e+06	907313	1.90771e+06	2.19758e+06	1.72163e+06	1.47564e+06	1.5856e+06	1.18063e+06	1.95092e+06	1.65852e+06	3.65004e+06	3.48642e+06	1.54951e+06	3.05244e+06	2.44736e+06
246		C4 H11 N2 P	Full match	No results	No results	No results		118.066	7.817	1.3028e+07	0	0	0		5	5	2			No MS2	1.80977e+07	2.38061e+07	1.71861e+07	1.70174e+07	1.94907e+07	1.749e+07	2.22286e+07	2.769e+07	3.05529e+07	2.41016e+07	1.96709e+07	1.98667e+07	2.06762e+07	2.54109e+07	2.25133e+07	1.08066e+07	2.20562e+07	2.08617e+07	2.88419e+07	2.27978e+07	1.955e+07	1.54092e+07	2.11083e+07	2.24787e+07	2.81512e+07	2.5764e+07	2.49705e+07	3.17222e+07	2.79535e+07
247	Indane	C9 H10	Full match	No results	No results	Full match		118.078	14.323	8.59945e+07	2	0	0		5	11	8			DDA for preferred ion	2.36351e+07	2.52977e+07	1.94427e+07	6.91347e+06	3.41367e+07	3.85538e+07	8.62475e+07	3.0918e+07	2.10062e+07	2.74633e+07	3.35709e+07	1.19469e+07	3.73195e+07	2.55857e+07	2.42217e+07	1.78769e+07	2.27631e+07	3.0058e+07	2.27955e+07	1.53742e+07	2.04356e+07	1.39057e+07	1.7468e+07	2.1586e+07	1.89593e+08	3.74584e+07	1.68561e+07	3.64522e+07	2.82045e+07
248	Indane	C9 H10	Full match	No results	No results	Full match		118.078	13.408	1.74536e+07	2	0	0		5	7	6			DDA for preferred ion	2.76559e+06	4.17047e+06	4.90878e+06	2.73797e+06	4.43019e+06	7.70098e+06	6.71202e+06	6.56953e+06	4.66206e+06	5.54157e+06	5.09973e+06	3.71995e+06	4.91093e+06	3.4016e+06	4.73639e+06	3.74267e+06	3.97011e+06	4.51692e+06	4.03539e+06	4.3899e+06	4.53556e+06	3.66874e+06	4.11493e+06	3.63662e+06	4.49836e+07	7.737e+06	4.47308e+06	1.3109e+07	6.30882e+06
249	Indane	C9 H10	Full match	No results	No results	Full match		118.078	13.866	1.0535e+08	2	0	0		5	9	7			DDA for preferred ion	9.03739e+07	9.88966e+07	1.19041e+08	8.00303e+07	1.1311e+08	1.31809e+08	1.29278e+08	1.48791e+08	1.18125e+08	1.00933e+08	1.14965e+08	1.16637e+08	1.18945e+08	1.20878e+08	1.45754e+08	7.81192e+07	9.21884e+07	1.12885e+08	1.49784e+08	1.14599e+08	1.11899e+08	6.53322e+07	1.31541e+08	1.02126e+08	1.86156e+08	1.61449e+08	1.58962e+08	2.69072e+08	1.62085e+08
250	Indane	C9 H10	Full match	Invalid mass	No results	Full match		118.078	11.633	1.91246e+08	2	0	0		5	13	12			DDA for preferred ion	1.62287e+08	1.77293e+08	1.70549e+08	1.3029e+08	1.65835e+08	1.9848e+08	1.59701e+08	2.53782e+08	1.94531e+08	1.7858e+08	1.77619e+08	1.79203e+08	1.72152e+08	1.75237e+08	1.80601e+08	9.29101e+07	1.68933e+08	1.81e+08	2.2716e+08	1.94522e+08	2.09834e+08	1.2188e+08	2.3487e+08	1.71749e+08	5.01903e+08	2.6225e+08	1.77107e+08	3.16699e+08	3.00289e+08
251			No results	No results	No results	No results		119.018	19.632	7.69359e+06	0	0	0		5	20	20			DDA for preferred ion	7.52009e+06	1.112e+07	7.43928e+06	1.01858e+07	1.02672e+07	8.17958e+06	1.05504e+07	1.30002e+07	1.60714e+07	1.21891e+07	5.94907e+06	7.86262e+06	1.0874e+07	8.96147e+06	8.5176e+06	5.72743e+06	7.73706e+06	8.49015e+06	1.26505e+07	1.1137e+07	8.48029e+06	9.28042e+06	9.29271e+06	7.90353e+06	1.80648e+07	1.16687e+07	7.14834e+06	1.23945e+07	1.9172e+07
252	L-Threonine	C4 H9 N O3	Full match	Full match	Full match	Full match		119.058	1.354	2.87611e+08	16	0	17	Superpathway of L-isoleucine biosynthesis I;Aspartate superpathway;Superpathway of L-threonine metabolism;Other	5	9	9			DDA for preferred ion	2.67897e+08	2.59464e+08	2.10738e+08	2.31987e+08	2.87718e+08	2.232e+08	5.7257e+08	4.82021e+08	4.37799e+08	4.81861e+08	5.38633e+08	5.27803e+08	5.17731e+08	5.00492e+08	5.14444e+08	2.86064e+08	4.99821e+08	3.57515e+08	5.38827e+08	5.1114e+08	4.10163e+08	2.45125e+08	3.88216e+08	4.50164e+08	3.03098e+08	4.42497e+08	3.73006e+08	4.36513e+08	5.45262e+08
253		C5 H13 N O2	Full match	No results	No results	No results		119.095	1.315	1.03238e+07	0	0	0		5	7	7			DDA for preferred ion	8.64884e+06	1.04781e+07	1.28498e+07	8.13977e+06	8.86305e+06	1.03601e+07	1.59179e+07	1.238e+07	1.48537e+07	1.15467e+07	1.43563e+07	6.85808e+06	1.36959e+07	1.20895e+07	1.89363e+07	5.66093e+06	1.21623e+07	1.34793e+07	1.2572e+07	1.56133e+07	6.67108e+06	8.97658e+06	9.75847e+06	1.20394e+07	1.90471e+07	1.13173e+07	6.57746e+06	1.66412e+07	1.13673e+07
254		C6 H4 N2 O	Full match	No results	No results	No results		120.033	2.833	3.55192e+07	0	0	0		5	13	9			No MS2	1.71081e+06	2.26482e+06	4.45358e+06	1.98668e+06	8.93443e+06	5.90844e+06	2.38409e+06	2.13956e+06	2.89865e+06	3.767e+06	1.58287e+06	2.84762e+06	8.11757e+06	3.61125e+06	2.12699e+06	1.84041e+06	3.01855e+06	3.15869e+06	6.24138e+06	3.73662e+06	1.98139e+06	6.60898e+06	4.0023e+06	2.08272e+06	1.06284e+08	4.59399e+06	5.83492e+06	7.21163e+06	2.15194e+06
255	Acetophenone	C8 H8 O	Full match	No results	Partial match	Full match		120.058	15.809	6.84004e+06	12	0	2	Anaerobic aromatic compound degradation (Thauera aromatica);Other	5	17	10			DDA for preferred ion	5.91716e+06	6.97589e+06	1.08867e+07	4.92022e+06	7.48098e+06	8.82297e+06	4.50594e+06	5.76406e+06	8.33032e+06	7.62886e+06	8.55958e+06	4.103e+06	7.29126e+06	6.40987e+06	7.45823e+06	2.97369e+06	5.12524e+06	5.65554e+06	4.56702e+06	5.75376e+06	4.35444e+06	4.4987e+06	1.03255e+07	6.11465e+06	1.04112e+07	1.11309e+07	4.51304e+06	9.54705e+06	1.01466e+07
256	Acetophenone	C8 H8 O	Full match	No results	Partial match	Full match		120.058	15.057	5.73885e+06	12	0	2	Anaerobic aromatic compound degradation (Thauera aromatica);Other	5	19	15			DDA for preferred ion	6.53798e+06	3.29725e+06	8.89782e+06	5.42618e+06	5.26983e+06	3.81928e+06	4.24181e+06	5.4926e+06	5.36782e+06	4.15199e+06	5.54124e+06	3.59177e+06	5.28481e+06	4.16651e+06	4.48248e+06	1.9081e+06	5.42701e+06	4.07712e+06	5.17085e+06	4.1118e+06	5.03083e+06	2.27942e+06	4.0262e+06	2.74082e+06	3.56096e+06	4.84097e+06	4.37028e+06	6.73692e+06	4.95526e+06
257	Acetophenone	C8 H8 O	Full match	No results	Partial match	Full match		120.058	3.297	2.51609e+07	12	0	2	Anaerobic aromatic compound degradation (Thauera aromatica);Other	5	11	10			DDA for other ion	3.87353e+07	2.69665e+07	3.37236e+07	3.37243e+07	2.13492e+07	3.09987e+07	1.23987e+07	9.26722e+06	9.81829e+06	1.04372e+07	1.49572e+07	1.35263e+07	1.11122e+07	1.40603e+07	1.31768e+07	9.62369e+06	1.21469e+07	1.26479e+07	1.20691e+07	1.21192e+07	1.23564e+07	9.73239e+06	8.94037e+06	1.31488e+07	1.31938e+07	1.27392e+07	1.19777e+07	8.56283e+06	1.82081e+07
258		C2 H8 N4 O2	Full match	No results	No results	No results		120.065	1.423	3.01274e+08	0	0	0		5	26	21			DDA for preferred ion	485820	316340	812046	372827	860815	677003	1.07446e+06	8.15749e+08	867132	1.14555e+06	1.30831e+06	1.04106e+06	1.56544e+06	1.68519e+06	610020	451262	526395	822111	1.59148e+06	1.83504e+06	1.78142e+06	812979	809762	1.49796e+06	3.43181e+07	1.59091e+06	1.31371e+06	8.58537e+08	869148
259	Cumene	C9 H12	Full match	No results	No results	Full match		120.094	0.218	7.31806e+07	8	0	0		5	19	18			DDA for preferred ion	1.52562e+07	1.34454e+08	1.51797e+07	1.62384e+07	1.66639e+07	1.18909e+07	5.5529e+07	2.75293e+07	2.99658e+07	1.47828e+08	3.46009e+07	2.22824e+07	2.5291e+07	1.54806e+07	2.11349e+07	1.06837e+07	3.17187e+07	6.68532e+07	6.85902e+07	9.06448e+07	1.86017e+07	1.2888e+07	1.76617e+07	6.34286e+07	1.8643e+07	6.37122e+07	5.34497e+07	2.41148e+07	7.01632e+07
260			No results	No results	No results	No results		120.951	1.125	2.73951e+07	0	0	0		5	14	14			DDA for preferred ion	454357	685961	1.60616e+06	362723	2.31421e+06	1.08106e+06	442396	977962	667222	835146	489788	452661	783788	535896	510476	244483	409037	633242	605347	713357	534035	619129	1.4943e+06	657690	6.45316e+07	533237	437981	3.38e+06	705407
261			No results	No results	No results	No results		120.959	1.171	5.45607e+07	0	0	0		5	10	10			DDA for preferred ion	182680	663461	181218	143519	1.6674e+06	190101	1.21084e+06	7.38315e+07	1.68711e+06	737428	1.91909e+06	955026	1.40991e+06	145402	792644	413806	1.54857e+06	1.85485e+06	907280	1.5739e+06	1.08768e+06	378170	8.55923e+06	518257	1.33734e+08	168854	247273	2.58784e+07	164134
262			No results	No results	No results	No results		121.051	1.242	6.78886e+07	0	0	0		5	10	9			DDA for preferred ion	8.72717e+07	8.93124e+07	6.14981e+07	6.14299e+07	5.66842e+07	7.02331e+07	9.24393e+07	1.14868e+08	1.07578e+08	1.11093e+08	8.97297e+07	8.65065e+07	8.98205e+07	7.94595e+07	9.81828e+07	5.35702e+07	1.06878e+08	1.10881e+08	9.57205e+07	8.73795e+07	7.32081e+07	7.74526e+07	7.20789e+07	9.53865e+07	1.63834e+08	9.99446e+07	1.10385e+08	1.36654e+08	1.16628e+08
263		C6 H7 N3	Full match	No results	No results	No results		121.064	16.99	5.80838e+06	0	0	0		3	10	8			DDA for other ion	1.28167e+06	4.16009e+06	745576	939599	5.07826e+06	2.28803e+06	2.08094e+06	5.05447e+06	4.72475e+06	2.9642e+06	2.61358e+06	5.70403e+06	1.43344e+06	556970	1.84427e+06	578802	6.86288e+06	4.36308e+06	2.2239e+06	1.45348e+06	2.39317e+06	1.09288e+06	2.01692e+06	879548	1.35963e+07	5.46879e+06	1.61222e+06	4.19898e+06	1.47506e+06
264	Tris(hydroxymethyl)aminomethane	C4 H11 N O3	Full match	No results	No results	Full match		121.074	1.287	4.24328e+08	1	0	0		5	5	3			DDA for preferred ion	4.64106e+08	2.75769e+08	4.50878e+08	4.86753e+08	6.49508e+08	3.23032e+08	5.84855e+08	9.04647e+08	4.93381e+08	5.39128e+08	5.89467e+08	7.11322e+08	6.15247e+08	6.11951e+08	5.6865e+08	2.23938e+08	4.23615e+08	3.41943e+08	5.98169e+08	6.5782e+08	6.34461e+08	3.75697e+08	5.99302e+08	5.15938e+08	4.26781e+08	6.1559e+08	3.16661e+08	1.08254e+09	4.82891e+08
265	Phenethylamine	C8 H11 N	Full match	No results	Full match	Full match		121.089	8.185	3.9423e+07	10	0	1	Other	5	6	6			DDA for preferred ion	3.72549e+07	4.34888e+07	5.57823e+07	3.30311e+07	4.42648e+07	4.75662e+07	3.12728e+07	4.94943e+07	5.53994e+07	5.37202e+07	4.08926e+07	3.98836e+07	3.82382e+07	4.44194e+07	4.18844e+07	2.13012e+07	3.76996e+07	3.86292e+07	4.99915e+07	4.3676e+07	4.08849e+07	2.8488e+07	5.38986e+07	3.9267e+07	6.55332e+07	5.86478e+07	3.99932e+07	5.56859e+07	5.86666e+07
266			No results	No results	No results	No results		121.917	1.254	2.40523e+08	0	0	0		5	4	4			DDA for preferred ion	2.61412e+08	1.25657e+08	2.08242e+08	2.1203e+08	2.84834e+08	2.33292e+08	4.01459e+08	3.64795e+08	3.99939e+08	4.06372e+08	3.36459e+08	3.84331e+08	3.48604e+08	3.22658e+08	4.16299e+08	2.1191e+08	3.54664e+08	3.49228e+08	4.31019e+08	4.08078e+08	3.73805e+08	3.36632e+08	3.41279e+08	4.03638e+08	3.35455e+08	5.26377e+08	4.51669e+08	5.58431e+08	5.26039e+08
267	4-Hydroxybenzaldehyde	C7 H6 O2	Full match	Full match	Not the top hit	Partial match		122.037	3.301	3.38687e+08	7	0	13	Superpathway of aromatic compound degradation via 2-oxopent-4-enoate;Anaerobic aromatic compound degradation (Thauera aromatica);Superpathway of aromatic compound degradation via 3-oxoadipate;Other	5	11	10			DDA for preferred ion	3.30448e+08	4.51497e+08	4.45487e+08	4.27426e+08	2.80637e+08	3.4879e+08	1.90902e+08	1.73249e+08	1.50027e+08	1.58848e+08	1.54606e+08	1.78048e+08	1.83848e+08	2.21173e+08	1.43162e+08	1.19503e+08	2.03452e+08	1.87591e+08	1.62325e+08	1.96776e+08	1.89556e+08	9.56316e+07	1.4867e+08	1.36899e+08	1.99917e+08	2.12792e+08	1.76098e+08	1.68947e+08	2.87743e+08
268	Nicotinamide	C6 H6 N2 O	Full match	No results	Partial match	Full match		122.048	1.518	3.95632e+07	6	0	2	Other	5	22	21			DDA for preferred ion	3.13451e+07	5.00282e+07	3.68513e+07	5.12906e+07	3.21852e+07	3.83047e+07	4.32589e+07	4.69229e+07	6.26523e+07	6.40939e+07	5.25435e+07	7.52695e+07	5.56959e+07	5.53168e+07	5.49279e+07	1.83027e+07	5.4427e+07	3.53966e+07	6.65362e+07	5.44173e+07	5.50098e+07	3.02015e+07	4.61668e+07	3.56365e+07	4.35764e+07	6.87269e+07	5.54199e+07	6.1574e+07	5.85571e+07
269	Nicotinamide	C6 H6 N2 O	Full match	Full match	Partial match	Full match		122.048	2.472	6.52343e+08	6	0	2	Other	5	12	12			DDA for preferred ion	5.05051e+08	5.45627e+08	5.38643e+08	5.58466e+08	6.56322e+08	5.81883e+08	1.01677e+09	9.56936e+08	8.28039e+08	9.23309e+08	9.07135e+08	9.90507e+08	1.12661e+09	9.19542e+08	1.19618e+09	5.37364e+08	9.91557e+08	9.38347e+08	9.00773e+08	9.6822e+08	1.06919e+09	5.4002e+08	1.01063e+09	8.44739e+08	6.71589e+08	1.1688e+09	8.97719e+08	1.20656e+09	9.14893e+08
270			No results	No results	No results	No results		122.574	1.285	3.60098e+06	0	0	0		5	11	7			No MS2	301137	284471	203259	192407	238948	198833	2.61344e+06	3.31689e+06	4.36631e+06	1.47305e+06	2.66793e+06	3.2694e+06	5.81144e+06	4.45079e+06	4.33463e+06	2.03933e+06	3.7278e+06	2.18299e+06	6.36701e+06	4.81175e+06	6.85511e+06	3.11504e+06	4.7357e+06	3.47698e+06	1.87744e+06	8.77916e+06	3.0493e+06	6.00223e+06	2.89934e+06
271		C6 H9 N3	Full match	No results	No results	No results		123.08	16.414	2.2293e+07	0	0	0		4	11	3			DDA for preferred ion	3.96919e+07	4.41759e+06	6.13789e+06	5.46144e+06	5.42379e+06	1.18625e+07	1.26044e+07	4.4125e+06	8.51847e+06	9.29072e+06	1.65501e+07	7.87369e+06	4.84051e+06	6.89797e+06	2.01156e+06	2.75968e+06	6.76833e+06	8.70526e+06	2.4501e+07	4.86357e+06	5.61105e+06	1.86613e+07	2.54588e+06	1.22374e+07	2.99297e+06	1.96114e+07	1.69619e+07	8.71213e+06	1.25222e+07
272		C6 H9 N3	Full match	No results	No results	No results		123.08	16.729	3.74915e+07	0	0	0		3	19	18			DDA for preferred ion	9.56812e+06	1.27185e+07	9.99083e+06	2.09686e+07	1.29227e+07	9.53227e+06	3.60735e+07	3.40066e+07	3.8341e+07	2.36071e+07	1.65752e+07	7.92636e+06	1.19311e+07	8.18821e+06	1.22209e+07	1.59666e+07	6.61996e+07	1.32751e+07	1.42733e+07	7.53501e+06	1.78628e+07	2.08666e+07	1.7799e+07	1.25575e+07	1.51618e+07	2.50604e+07	1.03444e+07	9.67637e+06	1.79933e+07
273	6-[(1Z)-1-Propen-1-yl]-2,3,4,5-tetrahydropyridine	C8 H13 N	Full match	No results	No results	Full match		123.105	8.977	2.68625e+07	1	0	0		5	7	6			DDA for preferred ion	2.80471e+06	3.54828e+06	2.17275e+06	2.5986e+06	4.66045e+06	3.08795e+06	7.36414e+06	4.25142e+06	5.60105e+06	6.82885e+06	3.66516e+06	3.31907e+06	3.32466e+06	3.93351e+06	4.35125e+06	1.22559e+06	3.29713e+06	3.29245e+06	3.01608e+06	2.83314e+06	3.10015e+06	3.62909e+06	2.79785e+06	2.45358e+06	6.8518e+07	2.33062e+06	1.99072e+06	3.36989e+06	3.09495e+06
274			No results	No results	No results	No results		123.576	1.187	6.29609e+06	0	0	0		5	20	16			DDA for preferred ion	1.18621e+06	805942	1.16231e+06	1.35255e+06	650258	1.05466e+06	3.99549e+06	4.17004e+06	4.81475e+06	3.24979e+06	4.08898e+06	5.08759e+06	1.11367e+07	9.75586e+06	6.65461e+06	3.05975e+06	5.33547e+06	3.43116e+06	6.27885e+06	5.54731e+06	1.0013e+07	3.51775e+06	6.78215e+06	7.17106e+06	3.55886e+06	1.10453e+07	3.04241e+06	4.08975e+06	3.72257e+06
275	5-Formylfurfural	C6 H4 O3	Full match	No results	No results	Full match		124.016	1.52	5.23424e+07	2	0	0		5	13	12			DDA for other ion	2.3374e+07	3.71731e+07	2.75626e+07	3.23329e+07	5.17852e+07	3.42685e+07	4.9756e+07	5.38625e+07	5.69558e+07	4.5963e+07	4.5172e+07	5.44196e+07	4.80586e+07	3.62612e+07	4.14882e+07	1.54751e+07	3.82032e+07	3.48822e+07	4.83783e+07	5.65398e+07	4.29988e+07	2.82572e+07	3.55445e+07	4.54165e+07	8.42584e+07	1.06959e+08	9.74236e+07	9.91248e+07	9.10696e+07
276			No results	No results	No results	No results		124.063	1.505	1.87002e+08	0	0	0		3	8	7			No MS2	2.44172e+08	1.29837e+06	2.62213e+08	2.25901e+08	671430	2.15884e+08	7.70118e+07	8.076e+07	7.75158e+07	9.9384e+07	8.61793e+07	9.29646e+07	1.92484e+08	897923	2.03748e+08	1.0999e+08	2.00399e+08	1.5155e+08	1.11189e+06	518434	986492	702725	970363	500530	434319	2.00896e+06	700768	1.83531e+06	727686
277	2-Methoxy-3-methylpyrazine	C6 H8 N2 O	Full match	No results	No results	Full match		124.064	1.511	1.69651e+06	5	0	0		4	13	10			No MS2	1.12579e+06	2.35077e+06	1.55959e+06	1.36638e+06	1.42196e+06	1.84498e+06	1.37337e+06	1.82656e+06	1.61908e+06	1.85085e+06	2.06055e+06	1.39479e+06	2.69637e+06	3.17488e+06	1.77251e+06	1.09161e+06	2.06323e+06	2.52204e+06	1.47905e+06	2.38322e+06	2.03874e+06	2.18997e+06	1.27275e+06	2.55359e+06	4.36417e+06	3.61434e+06	3.58271e+06	5.2044e+06	2.47512e+06
278	2,4-OCTADIENAL	C8 H12 O	Full match	No results	No results	Full match		124.089	8.976	7.47617e+07	10	0	0		5	6	6			DDA for preferred ion	7.97775e+06	9.51051e+06	6.45571e+06	7.30479e+06	1.15921e+07	7.77894e+06	1.85566e+07	1.19737e+07	1.50454e+07	1.80879e+07	9.76806e+06	7.56264e+06	8.25838e+06	1.20532e+07	1.21383e+07	3.97861e+06	8.35088e+06	9.38388e+06	7.25761e+06	7.79636e+06	1.10772e+07	8.89409e+06	6.75936e+06	6.00145e+06	1.8821e+08	5.47448e+06	4.73811e+06	9.99562e+06	9.54831e+06
279	2,4-OCTADIENAL	C8 H12 O	Full match	No results	No results	Full match		124.089	16.638	1.56513e+07	10	0	0		5	18	11			DDA for preferred ion	6.76334e+06	7.8228e+06	6.4433e+06	6.77133e+06	1.0296e+07	4.91497e+06	3.61029e+06	2.30041e+06	2.18086e+06	3.0556e+06	2.60542e+06	4.00284e+06	2.02087e+06	5.94924e+06	2.36325e+06	1.04133e+06	3.90484e+06	5.27104e+06	1.47788e+06	5.27561e+06	2.14045e+06	1.95813e+06	1.74408e+06	1.82427e+06	3.09942e+07	2.7296e+06	1.40159e+06	1.64592e+06	1.50793e+06
280	2,4-OCTADIENAL	C8 H12 O	Full match	No results	No results	Full match		124.089	16.451	3.32046e+06	10	0	0		5	16	7			DDA for other ion	2.89607e+06	4.46473e+06	3.45142e+06	4.13574e+06	5.54218e+06	2.61418e+06	1.31913e+06	1.55153e+06	1.26562e+06	1.5645e+06	738930	1.45684e+06	1.8231e+06	1.8056e+06	1.57321e+06	646591	1.05747e+06	2.01506e+06	1.39031e+06	861577	520985	914199	1.11159e+06	750615	6.60215e+06	609628	1.24765e+06	1.91532e+06	1.50847e+06
281			No results	No results	No results	No results		124.957	0.055	954453	0	0	0		4	12	12			DDA for other ion	496886	716079	318990	792822	188980	197561	797309	1.48528e+06	874592	679836	666152	696955	1.13067e+06	969024	646709	483213	366690	502426	1.27244e+06	1.12992e+06	1.27297e+06	746405	1.13799e+06	1.00674e+06	2.22566e+06	1.86893e+06	1.86206e+06	2.80477e+06	2.68023e+06
282			No results	No results	No results	No results		124.965	19.611	4.70111e+06	0	0	0		5	11	11			DDA for preferred ion	3.72626e+06	4.96025e+06	2.67524e+06	3.70917e+06	4.52801e+06	2.93292e+06	7.41896e+06	6.85824e+06	8.41932e+06	6.25538e+06	4.72716e+06	4.88782e+06	5.69016e+06	4.38281e+06	4.90475e+06	2.36221e+06	5.11571e+06	4.56842e+06	8.20548e+06	5.16807e+06	6.94318e+06	4.15551e+06	5.06813e+06	5.32066e+06	1.0494e+07	9.57966e+06	9.29845e+06	1.21426e+07	1.20457e+07
283			No results	No results	No results	No results		124.979	1.129	2.55594e+08	0	0	0		5	13	9			DDA for other ion	8.75751e+06	2.37771e+07	1.09742e+07	1.34081e+07	1.93394e+07	1.80703e+07	7.40501e+06	6.50586e+06	1.07444e+07	1.13925e+07	6.29047e+06	4.25747e+06	1.47584e+07	1.03891e+07	4.46031e+06	5.53478e+06	7.57531e+06	1.01515e+07	1.94567e+07	7.27875e+06	5.55035e+06	1.06597e+07	1.13861e+07	1.59199e+07	5.55925e+08	1.37064e+07	1.99657e+07	2.01413e+07	1.91938e+07
284	Taurine	C2 H7 N O3 S	Full match	Full match	Full match	Full match		125.015	1.34	4.24029e+08	1	0	1	Other	5	3	3			DDA for preferred ion	4.951e+08	4.06947e+08	4.64905e+08	4.69241e+08	5.31371e+08	4.08449e+08	7.01175e+08	7.64031e+08	7.26226e+08	7.73899e+08	4.5467e+08	6.83154e+08	6.76065e+08	6.56628e+08	6.53362e+08	3.29688e+08	6.75741e+08	6.38479e+08	6.53186e+08	6.59503e+08	5.85048e+08	4.33788e+08	5.99623e+08	6.00758e+08	6.20325e+08	8.49157e+08	7.20667e+08	1.02395e+09	7.53135e+08
285	2-Ethyl-4,5-dimethylthiazole	C7 H11 N O	Full match	No results	No results	Full match		125.084	10.118	9.04879e+06	12	0	0		5	12	12			DDA for preferred ion	831730	9.1218e+06	2.35824e+06	6.92806e+06	1.02565e+06	1.18992e+07	8.58346e+06	1.43011e+07	1.33231e+07	1.68632e+06	1.01623e+07	1.2197e+06	1.3981e+06	1.07561e+07	1.03359e+07	102608	9.0236e+06	1.0359e+07	1.23302e+07	1.17628e+07	1.17727e+07	6.62548e+06	1.35632e+07	1.10031e+07	1.88574e+07	262596	1.45015e+06	1.72202e+07	1.81377e+07
286	2-Ethyl-4,5-dimethylthiazole	C7 H11 N O	Full match	No results	No results	Full match		125.084	8.808	3.73392e+06	12	0	0		5	10	9			DDA for preferred ion	4.51313e+06	5.40118e+06	4.93539e+06	2.52517e+06	4.51091e+06	2.75398e+06	1.68791e+06	6.83676e+06	4.19249e+06	5.68418e+06	2.63807e+06	4.27112e+06	4.42916e+06	3.43854e+06	5.0972e+06	2.49266e+06	4.55903e+06	4.25091e+06	6.25846e+06	3.4649e+06	4.75053e+06	2.92787e+06	5.79166e+06	3.43584e+06	8.10329e+06	6.25502e+06	7.43585e+06	4.82502e+06	1.02207e+07
287	2-Ethyl-4,5-dimethylthiazole	C7 H11 N O	Full match	No results	No results	Full match		125.084	7.448	5.32428e+06	12	0	0		5	15	14			DDA for preferred ion	4.82562e+06	7.13147e+06	5.28884e+06	5.51052e+06	6.37592e+06	4.93888e+06	9.199e+06	1.05226e+07	1.06131e+07	1.1507e+07	8.90116e+06	7.81499e+06	7.74664e+06	7.36497e+06	6.51993e+06	5.18797e+06	8.07884e+06	6.66048e+06	9.12101e+06	8.99206e+06	5.48787e+06	5.76904e+06	7.53162e+06	7.45258e+06	1.493e+07	8.69296e+06	1.09334e+07	1.29613e+07	1.30206e+07
288			No results	No results	No results	No results		125.096	15.741	2.18001e+07	0	0	0		5	18	14			DDA for other ion	1.73402e+07	1.02728e+07	3.41585e+07	1.8378e+07	2.70063e+07	2.84674e+07	1.02308e+07	1.34895e+07	2.03451e+07	1.74367e+07	1.76761e+07	1.90137e+07	1.71819e+07	1.79585e+07	1.97586e+07	8.53933e+06	1.25432e+07	1.9309e+07	1.23582e+07	1.9196e+07	1.34313e+07	1.29982e+07	2.04043e+07	1.73655e+07	2.4916e+07	3.65219e+07	2.25173e+07	4.05946e+07	2.3861e+07
289	Arsenous acid	H3 As O3	No results	No results	No results	Full match		125.929	1.127	1.45657e+08	1	0	0		5	13	13			DDA for preferred ion	1.93831e+06	3.79985e+06	9.70986e+06	2.67257e+06	1.05545e+07	7.04825e+06	2.32227e+06	8.3057e+06	5.07178e+06	4.74522e+06	3.97511e+06	4.49106e+06	3.32567e+06	3.88877e+06	3.62498e+06	1.47165e+06	2.35665e+06	3.74032e+06	5.63531e+06	6.1404e+06	3.68126e+06	2.33428e+06	9.47635e+06	2.60136e+06	3.63411e+08	3.0863e+06	2.28345e+06	1.98515e+07	3.30008e+06
290			No results	No results	No results	No results		125.965	0.063	1.21203e+07	0	0	0		5	16	15			DDA for preferred ion	9.22206e+06	1.71259e+07	7.73096e+06	8.95614e+06	1.27879e+07	8.40637e+06	1.35518e+07	1.69993e+07	1.12746e+07	1.11677e+07	1.30532e+07	1.29146e+07	1.53923e+07	1.29861e+07	9.36892e+06	7.00469e+06	1.32192e+07	1.29028e+07	1.83527e+07	1.46828e+07	1.47197e+07	7.98575e+06	1.26904e+07	1.31668e+07	2.43907e+07	1.75268e+07	2.09554e+07	3.0267e+07	1.61016e+07
291	TC2700000	C2 H7 O4 P	Full match	No results	No results	Full match		126.008	10.516	3.90908e+08	3	0	0		5	5	4			DDA for preferred ion	4.08444e+08	4.01595e+08	5.58879e+08	3.08641e+08	4.757e+08	4.11068e+08	3.3116e+08	5.4481e+08	5.44747e+08	5.86843e+08	4.34447e+08	4.81588e+08	4.41942e+08	4.34128e+08	3.68759e+08	2.48828e+08	4.27368e+08	3.84657e+08	4.6426e+08	4.34573e+08	4.49479e+08	2.69978e+08	5.29286e+08	3.86643e+08	5.8425e+08	6.12532e+08	4.80168e+08	5.84196e+08	6.44342e+08
292	TC2700000	C2 H7 O4 P	Full match	No results	No results	Full match		126.008	3.901	9.89449e+07	3	0	0		5	18	15			DDA for preferred ion	7.53438e+07	2.52313e+07	1.05497e+08	3.32208e+07	6.59802e+07	2.28545e+07	3.41775e+07	5.17581e+07	5.66512e+07	2.27255e+08	2.05256e+07	7.67904e+07	7.97509e+07	3.36952e+07	2.3453e+07	4.13687e+07	4.65283e+07	2.78704e+07	2.98912e+07	4.1004e+07	2.99651e+07	1.62174e+07	4.8708e+07	1.91913e+07	1.07552e+08	1.02381e+08	1.32541e+08	1.04258e+08	5.94902e+07
293	Thymine	C5 H6 N2 O2	Full match	No results	Full match	Full match		126.043	7.032	7.11016e+07	3	0	1	Other	5	7	5			DDA for preferred ion	4.64565e+07	1.44611e+08	5.03706e+07	7.15318e+07	2.90849e+07	3.10723e+07	4.99919e+07	3.77279e+07	1.74042e+07	1.76864e+07	4.39033e+07	2.13582e+07	2.79073e+07	2.54154e+07	4.25047e+07	2.48908e+07	2.41968e+07	1.48764e+07	1.50559e+07	1.7051e+07	1.68527e+07	1.13217e+07	1.40746e+07	1.71407e+07	1.74047e+07	1.52723e+07	1.2681e+07	1.23406e+07	1.90238e+07
294	1-Cyclohexenecarboxylic Acid	C7 H10 O2	Full match	No results	Partial match	Full match		126.068	0.219	2.87769e+07	17	0	3	Superpathway of aromatic compound degradation via 2-oxopent-4-enoate;Other	4	16	7			DDA for preferred ion	1.295e+07	2.15647e+07	1.35934e+07	1.55834e+07	9.49136e+06	1.07464e+07	9.20302e+06	4.75419e+07	5.30447e+07	1.82309e+07	1.25216e+07	3.53333e+07	3.54079e+07	1.24307e+07	1.57138e+07	7.44587e+06	1.19058e+07	4.63264e+07	1.38682e+07	1.24741e+07	1.39931e+07	9.27165e+06	4.95215e+07	1.3792e+07	1.14172e+07	1.26067e+07	1.03368e+07	1.2336e+07	1.40267e+07
295	MJ9700000	C8 H14 O	Full match	No results	No results	Full match		126.105	0.186	1.18167e+08	23	0	0		5	12	11			DDA for preferred ion	2.49636e+07	3.45461e+07	2.35877e+07	2.0489e+07	2.93409e+07	1.75013e+07	2.90576e+07	3.73421e+07	3.78499e+07	3.57042e+07	2.49711e+07	3.64842e+07	3.70844e+07	2.32823e+08	3.73152e+07	2.26217e+07	2.37085e+07	3.64019e+07	3.36963e+07	3.57213e+07	3.51564e+07	1.86402e+07	3.56175e+07	3.15452e+07	2.54328e+07	3.50441e+07	3.48787e+07	9.13655e+07	4.16485e+07
296	MJ9700000	C8 H14 O	Full match	No results	No results	Full match		126.105	16.641	1.80656e+07	23	0	0		5	20	5			No MS2	8.21381e+06	1.06063e+07	7.60617e+06	8.21477e+06	1.14582e+07	6.03498e+06	4.72044e+06	3.0801e+06	2.75028e+06	3.59066e+06	3.58603e+06	3.44471e+06	2.41237e+06	6.02133e+06	3.7068e+06	1.30677e+06	4.49346e+06	6.93349e+06	1.70335e+06	5.72904e+06	2.87173e+06	2.52377e+06	2.24258e+06	2.88236e+06	3.36352e+07	4.33317e+06	1.79435e+06	2.26802e+06	1.40058e+06
297		C7 H14 N2	Full match	No results	No results	No results		126.116	1.2	8.83436e+06	0	0	0		5	13	12			DDA for preferred ion	3.47818e+06	4.03804e+06	3.53052e+06	3.89791e+06	5.01395e+06	3.05497e+06	3.54826e+06	4.82001e+06	3.35839e+06	3.75076e+06	3.61066e+06	4.09894e+06	4.18783e+06	4.29608e+06	5.10893e+06	2.30271e+06	4.48221e+06	3.31908e+06	3.07992e+06	3.96161e+06	3.41428e+06	3.33685e+06	4.28938e+06	5.92704e+06	2.05745e+07	5.8654e+06	6.21469e+06	8.07243e+06	8.39736e+06
298			No results	No results	No results	No results		127.124	6.798	2.71967e+08	0	0	0		5	9	9			DDA for preferred ion	3.21342e+08	4.85965e+08	2.92603e+08	3.68047e+08	3.49026e+08	3.53445e+08	5.06338e+08	5.4212e+08	6.35309e+08	5.36797e+08	3.68656e+08	4.09266e+08	4.59171e+08	4.35949e+08	4.39667e+08	2.48744e+08	4.59059e+08	2.79842e+08	5.68145e+08	3.95048e+08	2.67032e+08	2.96337e+08	4.26396e+08	4.21466e+08	6.62971e+08	5.32681e+08	4.79594e+08	6.05084e+08	5.51823e+08
299	Furaneol	C6 H8 O3	Full match	No results	Partial match	Full match		128.047	1.412	6.26354e+06	17	0	3	Other	5	5	5			No MS2	6.70229e+06	5.6869e+06	3.06925e+06	6.92965e+06	7.01211e+06	7.11742e+06	1.09287e+07	8.28315e+06	1.16219e+07	9.64559e+06	9.73315e+06	9.35244e+06	8.25325e+06	9.57999e+06	1.14619e+07	5.21581e+06	9.50902e+06	1.0859e+07	1.11907e+07	8.93698e+06	8.98391e+06	6.48279e+06	9.35026e+06	3.48992e+06	8.21632e+06	9.39717e+06	1.38519e+07	5.69032e+06	1.47946e+07
300	Dihydrothymine	C5 H8 N2 O2	Full match	No results	No results	Full match		128.059	1.488	7.80999e+06	6	0	0		5	15	8			No MS2	3.49753e+06	5.66507e+06	2.92609e+06	4.63848e+06	4.38373e+06	3.49311e+06	9.84049e+06	6.19256e+06	7.33027e+06	8.09902e+06	6.38736e+06	9.40165e+06	1.21471e+07	9.09771e+06	1.13563e+07	4.63111e+06	9.52524e+06	6.31452e+06	1.25444e+07	9.00948e+06	1.32319e+07	7.89105e+06	1.00796e+07	6.99808e+06	1.63459e+07	2.3372e+07	1.40811e+07	1.41222e+07	1.68925e+07
301	Naphthalene	C10 H8	Full match	No results	Full match	Full match		128.063	11.661	2.9799e+06	2	0	2	Superpathway of aromatic compound degradation via 2-oxopent-4-enoate;Other	5	12	2			DDA for preferred ion	2.16963e+06	2.31472e+06	3.726e+06	2.02277e+06	2.17739e+06	3.2997e+06	4.16936e+06	4.11771e+06	4.4552e+06	3.15763e+06	2.90051e+06	2.87169e+06	2.63482e+06	1.9747e+06	3.48098e+06	1.09095e+06	3.54496e+06	2.3372e+06	4.91075e+06	2.93269e+06	1.43084e+06	2.72602e+06	5.12462e+06	3.65839e+06	5.80309e+06	5.05037e+06	2.45404e+06	7.2077e+06	2.88805e+06
302	butyl acrylate	C7 H12 O2	Full match	No results	Partial match	Full match		128.084	1.463	5.73928e+07	30	0	2	Other	5	9	9			No MS2	2.71493e+07	2.00628e+07	2.76372e+07	4.79051e+07	5.37266e+07	4.11768e+07	6.02611e+07	6.10415e+07	5.5747e+07	5.70141e+07	5.75533e+07	5.6363e+07	5.54436e+07	5.7833e+07	8.51759e+07	2.96029e+07	5.48202e+07	5.82541e+07	6.75384e+07	6.77841e+07	6.548e+07	4.95603e+07	4.91607e+07	5.70604e+07	6.26468e+07	1.06379e+08	1.04556e+08	1.22059e+08	8.10367e+07
303	L-Lysine lactam	C6 H12 N2 O	Full match	No results	No results	Full match		128.095	1.349	3.26725e+07	3	0	0		5	7	5			No MS2	1.87287e+07	3.36314e+07	1.93441e+07	2.6943e+07	1.41407e+07	1.60641e+07	1.76747e+07	1.72389e+07	1.2248e+07	1.52929e+07	1.53442e+07	1.5175e+07	1.94038e+07	1.83771e+07	2.14231e+07	1.42381e+07	2.04611e+07	2.11395e+07	3.34418e+06	462017	1.4064e+07	1.12843e+07	1.91477e+06	2.31039e+06	7.38761e+07	1.47245e+07	1.17851e+06	1.02158e+07	1.14494e+07
304			No results	No results	No results	No results		128.569	1.183	9.37824e+06	0	0	0		5	19	16			DDA for preferred ion	2.02253e+06	1.04789e+06	1.61751e+06	2.03905e+06	1.77159e+06	1.22955e+06	4.46625e+06	4.82174e+06	4.97349e+06	4.77503e+06	3.73373e+06	7.355e+06	9.08217e+06	8.66349e+06	6.9742e+06	3.52256e+06	5.14784e+06	6.00807e+06	8.41498e+06	8.68837e+06	1.5018e+07	6.45309e+06	8.58066e+06	1.03809e+07	5.0669e+06	1.50533e+07	5.77339e+06	9.92864e+06	6.65882e+06
305			No results	No results	No results	No results		128.972	1.119	5.14499e+06	0	0	0		4	7	6			DDA for preferred ion	491917	693135	427255	649153	842933	386941	852339	492870	686474	662262	429348	636936	463739	727502	357544	226415	376153	607847	474494	398352	413953	389633	693852	534012	1.39668e+07	686517	486030	919927	771211
306	L-Pyroglutamic acid	C5 H7 N O3	Full match	Full match	Full match	Full match		129.043	1.343	2.61552e+09	11	0	2	Other	5	4	3			DDA for preferred ion	3.30733e+09	1.7106e+09	3.21413e+09	3.22219e+09	4.11093e+09	3.05197e+09	4.69878e+09	4.39755e+09	4.18826e+09	4.40139e+09	4.29631e+09	4.14386e+09	4.97927e+09	4.74524e+09	4.83311e+09	2.26406e+09	4.51836e+09	3.82523e+09	4.25484e+09	4.53834e+09	3.96351e+09	2.62643e+09	4.00115e+09	3.58329e+09	4.14635e+09	5.99628e+09	2.64518e+09	6.7096e+09	5.76402e+09
307	L-Pyroglutamic acid	C5 H7 N O3	Full match	Full match	Full match	Full match		129.043	2.648	1.80803e+08	11	0	2	Other	5	17	17			DDA for preferred ion	1.76022e+08	1.50969e+08	2.25035e+08	1.89892e+08	2.1276e+08	2.00205e+08	1.76424e+08	2.23754e+08	1.99879e+08	2.07929e+08	2.11968e+08	2.23691e+08	2.60014e+08	2.33923e+08	2.35352e+08	9.93529e+07	1.91103e+08	1.74119e+08	1.96954e+08	1.97438e+08	1.7823e+08	1.39051e+08	1.92704e+08	1.71039e+08	4.27706e+08	2.63795e+08	2.20372e+08	2.67417e+08	2.18548e+08
308	leucoline	C9 H7 N	Full match	No results	No results	Full match		129.058	7.813	2.06396e+07	3	0	0		5	4	2			DDA for preferred ion	2.6312e+07	2.83423e+07	2.71334e+07	2.77762e+07	2.73309e+07	2.67025e+07	1.96066e+07	2.04982e+07	1.70314e+07	2.02722e+07	2.13221e+07	2.18221e+07	2.04173e+07	2.25533e+07	2.46475e+07	1.44862e+07	1.94338e+07	1.83685e+07	1.86301e+07	2.20881e+07	2.05435e+07	1.48652e+07	1.77173e+07	2.05666e+07	1.99881e+07	2.37818e+07	2.18906e+07	2.05878e+07	2.69861e+07
309	Vigabatrin	C6 H11 N O2	Full match	No results	Partial match	Full match		129.079	1.507	1.82916e+07	19	0	1	Superpathway of L-lysine degradation	5	10	5			DDA for preferred ion	9.62784e+06	2.01634e+07	1.37879e+07	1.52423e+07	1.06397e+07	8.14678e+06	1.33961e+07	1.45374e+07	1.83063e+07	1.31708e+07	1.445e+07	1.49168e+07	2.09498e+07	1.33695e+07	1.21087e+07	5.96624e+06	1.28895e+07	1.30447e+07	1.21403e+07	1.60344e+07	1.22633e+07	9.48949e+06	1.03765e+07	1.01637e+07	2.39858e+07	3.77997e+07	1.94898e+07	2.19265e+07	2.68705e+07
310	Vigabatrin	C6 H11 N O2	Full match	No results	Partial match	Full match		129.079	2.281	6.48852e+06	19	0	1	Superpathway of L-lysine degradation	5	24	20			DDA for preferred ion	1.58884e+06	5.13883e+06	2.8441e+06	2.43418e+06	2.6151e+06	1.71187e+06	2.81795e+06	3.63206e+06	5.5656e+06	4.24928e+06	4.28426e+06	2.54466e+06	3.46603e+06	2.58562e+06	3.12679e+06	3.07648e+06	3.35176e+06	1.146e+06	4.27443e+06	6.23159e+06	2.62574e+06	4.9465e+06	4.48889e+06	4.30574e+06	2.30587e+07	1.10643e+07	9.05624e+06	1.10931e+07	1.83799e+07
311	(2S)-2-Piperazinecarboxamide	C5 H11 N3 O	Full match	No results	No results	Full match		129.09	1.28	3.6331e+06	4	0	0		5	15	12			DDA for preferred ion	3.40901e+06	5.78661e+06	2.90051e+06	3.59545e+06	4.1488e+06	3.89662e+06	7.64637e+06	8.48582e+06	6.58982e+06	6.5105e+06	6.66567e+06	5.28599e+06	5.79714e+06	6.2091e+06	6.52391e+06	3.34511e+06	5.38486e+06	5.38331e+06	6.86618e+06	7.12818e+06	5.93772e+06	3.8639e+06	6.02565e+06	5.83962e+06	5.91353e+06	8.286e+06	7.47878e+06	8.03549e+06	6.85388e+06
312	N,N-Diisopropylethylamine (DIPEA)	C8 H19 N	Full match	Full match	No results	Partial match		129.152	8.288	1.74224e+09	2	0	0		5	13	13			DDA for preferred ion	6.46145e+07	7.21632e+07	2.25001e+08	5.75024e+07	2.58099e+08	1.35082e+08	1.11101e+08	1.34172e+08	9.27468e+07	7.49009e+07	6.39105e+07	9.74198e+07	9.07862e+07	9.28976e+07	8.83887e+07	3.95065e+07	8.95168e+07	1.00344e+08	5.9779e+08	8.67952e+07	1.04794e+08	1.07967e+08	2.39923e+08	7.01526e+07	4.15328e+09	8.85643e+07	8.30769e+07	4.86451e+08	1.55679e+08
313	Octylamine	C8 H19 N	Full match	No results	No results	Full match		129.152	9.978	1.05552e+07	2	0	0		5	10	3			DDA for preferred ion	6.95358e+06	6.7751e+06	1.19698e+07	9.75299e+06	9.68113e+06	1.60009e+07	6.19987e+06	8.96969e+06	1.28227e+07	7.80517e+06	1.17694e+07	6.91261e+06	5.3304e+06	8.81735e+06	1.03185e+07	3.50592e+06	6.73126e+06	8.41888e+06	8.25177e+06	1.12255e+07	2.92768e+06	6.07301e+06	1.07813e+07	6.59568e+06	9.92246e+06	7.34987e+06	3.07319e+06	1.28593e+07	4.13948e+06
314			No results	No results	No results	No results		129.514	0.057	1.55222e+06	0	0	0		5	13	13			DDA for preferred ion	990791	1.38292e+06	984737	1.02228e+06	1.17406e+06	1.09765e+06	2.39042e+06	1.86189e+06	1.40435e+06	2.41186e+06	1.2838e+06	1.54861e+06	2.25507e+06	1.46534e+06	1.61717e+06	747268	1.85181e+06	1.10788e+06	2.02021e+06	1.33411e+06	2.33138e+06	857149	1.15117e+06	1.56362e+06	2.0238e+06	2.01782e+06	1.70784e+06	3.9535e+06	1.89859e+06
315			No results	No results	No results	No results		129.514	19.656	1.06209e+07	0	0	0		5	12	12			DDA for preferred ion	1.01651e+07	1.64325e+07	8.61992e+06	9.19392e+06	1.28335e+07	8.40706e+06	1.75407e+07	1.32067e+07	2.31293e+07	1.14907e+07	1.00128e+07	1.74838e+07	1.1337e+07	1.09665e+07	1.10919e+07	5.73181e+06	9.86561e+06	1.22818e+07	1.59513e+07	1.10331e+07	1.14134e+07	1.4725e+07	9.91125e+06	1.06614e+07	1.33972e+07	2.21374e+07	1.15491e+07	2.26536e+07	2.63601e+07
316			No results	No results	No results	No results		129.595	2.281	3.46866e+06	0	0	0		5	17	10			DDA for preferred ion	1.86202e+06	1.40078e+06	1.53355e+06	1.50416e+06	1.37641e+06	1.21598e+06	3.74572e+06	4.54315e+06	3.08669e+06	2.90053e+06	3.40332e+06	5.21721e+06	5.75881e+06	5.24934e+06	5.35064e+06	2.51061e+06	5.05449e+06	3.02767e+06	5.63228e+06	4.95007e+06	6.96987e+06	3.70723e+06	5.47822e+06	3.46961e+06	2.63993e+06	7.61564e+06	4.30362e+06	7.63839e+06	4.68724e+06
317			No results	No results	No results	No results		129.925	1.127	3.52042e+07	0	0	0		5	15	15			DDA for preferred ion	627205	1.21651e+06	2.13016e+06	891548	3.09827e+06	1.86194e+06	894920	1.66089e+06	1.52487e+06	1.21164e+06	1.14999e+06	1.15093e+06	726247	1.10973e+06	843258	270422	777495	957625	1.21143e+06	1.43968e+06	932949	549729	2.25056e+06	544154	8.37507e+07	724140	949031	4.24237e+06	864658
318	2,2-Dichloro-1,1-ethanediol	C2 H4 Cl2 O2	No results	No results	No results	Full match		129.959	19.991	2.05513e+08	1	0	0		4	15	6			DDA for preferred ion	2.562e+08	3.17665e+08	2.10311e+08	2.17906e+08	2.49684e+08	2.11681e+08	3.42211e+08	2.99196e+08	3.72452e+06	2.95251e+08	2.99167e+07	3.47957e+08	2.38818e+08	3.32863e+08	2.84128e+08	2.01715e+07	3.16775e+08	3.48201e+08	3.96663e+08	4.81021e+06	3.08464e+08	2.39433e+08	5.09112e+06	2.78101e+08	4.15506e+08	4.79979e+06	3.27285e+08	3.47614e+08	3.65374e+08
319		C9 H6 O	Full match	No results	No results	No results		130.042	6.868	7.18091e+07	0	0	0		5	5	5			DDA for preferred ion	8.32587e+07	1.39504e+08	9.01844e+07	6.4282e+07	4.70392e+07	5.11457e+07	7.08904e+07	6.2335e+07	5.45286e+07	4.83225e+07	6.0819e+07	7.52005e+07	6.91886e+07	7.37044e+07	8.49598e+07	4.76746e+07	6.69712e+07	6.2495e+07	6.80108e+07	6.76372e+07	6.86343e+07	4.39022e+07	5.97161e+07	5.89012e+07	4.58845e+07	5.47494e+07	5.60141e+07	5.95321e+07	5.79425e+07
320	(2S)-2-Piperazinecarboxylic acid	C5 H10 N2 O2	Full match	No results	No results	Full match		130.074	1.173	7.86961e+06	7	0	0		5	9	9			DDA for preferred ion	2.15358e+06	1.18197e+06	1.63923e+06	1.76124e+06	1.6205e+06	1.94601e+06	7.00036e+06	7.12833e+06	7.17202e+06	6.15555e+06	5.14479e+06	8.19261e+06	7.77514e+06	7.54411e+06	8.07984e+06	3.91355e+06	6.22017e+06	7.1359e+06	8.48687e+06	1.02276e+07	1.35485e+07	6.09651e+06	8.03012e+06	1.09859e+07	5.5745e+06	1.54005e+07	7.37523e+06	1.07738e+07	5.73096e+06
321		C10 H10	Full match	No results	No results	No results		130.078	11.445	5.14093e+06	0	0	0		5	17	16			DDA for preferred ion	5.19147e+06	5.56325e+06	6.79515e+06	4.83615e+06	5.85065e+06	6.16487e+06	5.02767e+06	7.30874e+06	9.34744e+06	7.05834e+06	6.72473e+06	5.10207e+06	4.50589e+06	5.47198e+06	6.63347e+06	2.76215e+06	5.91375e+06	4.15692e+06	8.28232e+06	6.89158e+06	7.79131e+06	4.34651e+06	8.47381e+06	5.96769e+06	1.16823e+07	9.3658e+06	7.46483e+06	1.05631e+07	8.33435e+06
322			No results	No results	No results	No results		130.572	1.29	2.05619e+06	0	0	0		5	22	17			No MS2	458499	391947	419840	378216	478255	409444	1.7125e+06	1.1738e+06	2.15999e+06	1.53792e+06	1.61114e+06	1.92661e+06	3.41562e+06	1.89606e+06	3.95543e+06	1.55183e+06	2.59648e+06	1.94415e+06	3.04078e+06	1.4282e+06	2.72234e+06	1.4789e+06	2.02924e+06	2.03323e+06	529409	3.82194e+06	1.11623e+06	2.31233e+06	1.70851e+06
323	Aminolevulinic acid	C5 H9 N O3	Full match	No results	Not the top hit	Full match		131.058	1.357	4.56446e+07	20	0	7	Other	5	5	4			DDA for preferred ion	4.3174e+07	3.36873e+07	3.07785e+07	3.55163e+07	4.61861e+07	3.37044e+07	6.56076e+07	5.97749e+07	6.04095e+07	5.81271e+07	5.87055e+07	6.70708e+07	4.80247e+07	5.32462e+07	5.45474e+07	2.99005e+07	5.20491e+07	4.00449e+07	8.43497e+07	8.29417e+07	7.87309e+07	5.24476e+07	7.96468e+07	7.77184e+07	5.98399e+07	7.87425e+07	7.57316e+07	6.65021e+07	1.12563e+08
324	Creatine	C4 H9 N3 O2	Full match	Full match	No results	Full match		131.069	1.584	3.38839e+09	2	0	0		5	12	11			DDA for preferred ion	3.01654e+09	2.48962e+09	2.93324e+09	3.07677e+09	3.09894e+09	2.6379e+09	3.38906e+09	3.59544e+09	4.04455e+09	5.61803e+09	3.58613e+09	4.82691e+09	4.28177e+09	4.57936e+09	4.77254e+09	1.76715e+09	3.71142e+09	3.69431e+09	3.75489e+09	4.32231e+09	3.86861e+09	2.51651e+09	3.71983e+09	3.29713e+09	3.58978e+09	7.6163e+09	5.88716e+09	6.03202e+09	5.91965e+09
325	Creatine	C4 H9 N3 O2	Full match	Full match	No results	Full match		131.069	1.457	1.32657e+10	2	0	0		5	5	4			DDA for preferred ion	1.40469e+10	1.24403e+10	1.46291e+10	1.46218e+10	1.68726e+10	1.27022e+10	2.37427e+10	1.88752e+10	2.19856e+10	2.10537e+10	2.13651e+10	2.088e+10	2.31881e+10	2.19938e+10	2.10471e+10	9.87019e+09	2.01124e+10	1.84718e+10	2.33363e+10	2.25259e+10	2.21757e+10	1.49705e+10	1.88613e+10	2.00315e+10	1.75799e+10	2.99895e+10	2.71977e+10	3.02646e+10	2.66736e+10
326	Skatole	C9 H9 N	Full match	No results	No results	Full match		131.074	7.812	1.89806e+07	5	0	0		5	4	2			DDA for preferred ion	2.67072e+07	3.64459e+07	2.72753e+07	2.767e+07	2.47833e+07	2.49389e+07	1.97111e+07	1.68401e+07	1.3406e+07	1.61009e+07	1.8308e+07	1.92587e+07	1.89904e+07	1.93585e+07	2.39129e+07	1.368e+07	2.12576e+07	1.65541e+07	1.36402e+07	1.74636e+07	1.57134e+07	1.03606e+07	1.25655e+07	1.46198e+07	1.32548e+07	1.49046e+07	1.52274e+07	1.33624e+07	1.99832e+07
327	L-(+)-Leucine	C6 H13 N O2	Full match	No results	Not the top hit	Full match		131.095	1.516	2.63157e+07	18	0	6	Superpathway of L-isoleucine biosynthesis I;Superpathway of linamarin and lotaustralin biosynthesis;Superpathway of L-threonine metabolism;Other	3	8	7			DDA for preferred ion	6.31807e+06	4.28204e+06	6.22848e+06	4.08029e+06	4.21128e+06	6.72137e+06	6.98863e+06	6.27143e+06	7.42116e+06	7.98408e+06	4.86405e+06	5.42222e+06	9.36777e+06	5.84017e+06	6.39155e+06	4.11327e+06	4.61072e+06	7.63052e+06	7.60121e+06	7.10057e+06	5.90679e+06	4.46562e+06	6.21993e+06	4.95861e+06	7.43851e+07	1.28736e+07	5.92415e+06	1.44237e+07	7.73997e+06
328	L-Norleucine	C6 H13 N O2	Full match	Full match	Partial match	Partial match		131.095	3.01	8.34967e+08	18	0	6	Superpathway of L-isoleucine biosynthesis I;Superpathway of linamarin and lotaustralin biosynthesis;Superpathway of L-threonine metabolism;Other	3	15	4			DDA for preferred ion	5.14035e+08	1.77941e+08	4.64199e+08	7.53325e+08	5.9478e+08	6.07719e+08	5.23212e+08	1.46817e+09	8.64432e+08	1.06294e+09	2.06454e+08	1.6928e+09	1.4497e+09	2.6688e+08	8.92709e+08	6.29343e+08	1.0441e+09	1.57331e+09	3.42913e+08	7.42096e+08	3.65947e+08	7.64798e+08	2.1033e+08	7.48745e+08	8.71094e+08	9.96837e+08	9.48473e+08	1.16553e+09	1.40434e+09
329	L-Norleucine	C6 H13 N O2	Full match	Full match	Partial match	Partial match		131.095	3.545	9.43135e+09	18	0	6	Superpathway of L-isoleucine biosynthesis I;Superpathway of linamarin and lotaustralin biosynthesis;Superpathway of L-threonine metabolism;Other	5	23	19			DDA for preferred ion	3.79871e+09	1.58497e+09	2.84694e+09	2.72081e+09	5.44248e+09	4.08594e+09	9.03486e+09	9.70649e+09	6.20645e+09	8.93137e+09	8.74786e+09	4.38344e+08	1.01703e+10	8.68832e+09	1.02323e+10	6.08262e+09	1.67889e+10	3.49694e+09	5.81929e+08	6.54251e+08	1.03289e+10	6.4405e+09	4.62324e+09	6.48299e+09	5.37717e+09	9.6213e+09	1.01237e+10	5.53637e+09	5.1179e+09
330	L-Norleucine	C6 H13 N O2	Full match	Full match	Partial match	Partial match		131.095	3.124	2.97816e+09	18	0	6	Superpathway of L-isoleucine biosynthesis I;Superpathway of linamarin and lotaustralin biosynthesis;Superpathway of L-threonine metabolism;Other	5	22	22			DDA for preferred ion	1.69371e+09	1.32822e+09	2.16789e+09	6.39162e+08	1.7979e+09	1.74825e+09	4.24655e+09	3.44604e+09	3.59529e+09	3.58122e+09	4.41833e+09	1.59355e+09	4.89793e+09	5.07104e+09	4.68171e+09	2.25975e+09	3.38211e+09	3.59867e+09	3.2452e+09	3.36815e+09	5.12369e+09	7.68622e+08	2.00746e+09	3.74792e+09	2.10292e+09	1.06311e+09	2.09766e+09	1.22888e+09	2.37357e+09
331	L-Norleucine	C6 H13 N O2	Full match	Full match	Partial match	Partial match		131.095	3.396	9.43135e+09	18	0	6	Superpathway of L-isoleucine biosynthesis I;Superpathway of linamarin and lotaustralin biosynthesis;Superpathway of L-threonine metabolism;Other	5	12	8			DDA for preferred ion	6.19347e+09	3.54746e+09	6.55836e+09	6.88286e+09	8.63952e+09	7.00235e+09	8.25887e+09	9.00714e+09	9.36983e+09	1.18737e+10	1.28644e+10	1.31518e+10	1.54262e+10	9.085e+09	1.08596e+10	7.20827e+09	1.83549e+10	8.68274e+09	1.04043e+10	1.07701e+10	1.34552e+10	7.9157e+09	5.45927e+09	1.06217e+10	7.79416e+09	9.75647e+09	7.47028e+09	8.21513e+09	8.21884e+09
332	2,4,6-Octatriynoic acid	C8 H4 O2	Full match	No results	No results	Full match		132.021	8.224	7.41497e+06	1	0	0		5	9	9			DDA for preferred ion	8.60605e+06	7.92948e+06	9.77163e+06	8.66741e+06	6.44911e+06	9.38894e+06	7.41782e+06	1.10004e+07	7.27327e+06	9.18358e+06	8.62747e+06	9.87387e+06	1.43141e+07	1.33198e+07	1.1841e+07	6.7365e+06	1.307e+07	1.22996e+07	758428	430066	203860	157916	568720	615320	874703	383559	434735	350759	523136
333	3-Methylsulfolene	C5 H8 O2 S	Full match	No results	No results	Full match		132.024	1.563	6.41942e+08	2	0	0		5	6	5			DDA for preferred ion	6.21286e+08	4.21336e+08	7.71107e+08	6.81055e+08	8.62184e+08	6.4035e+08	1.13313e+09	9.10739e+08	8.58481e+08	8.86847e+08	1.05851e+09	1.17875e+09	1.11595e+09	1.12713e+09	1.1949e+09	4.66969e+08	1.13652e+09	8.41292e+08	8.37237e+08	1.04316e+09	1.0901e+09	5.94019e+08	7.90995e+08	8.18619e+08	7.08906e+08	1.16667e+09	8.62703e+08	7.45265e+08	1.28392e+09
334	3-Methylsulfolene	C5 H8 O2 S	Full match	No results	No results	Full match		132.024	2.304	1.35255e+09	2	0	0		5	7	7			DDA for preferred ion	1.24425e+09	6.7158e+08	1.30294e+09	1.29218e+09	1.50984e+09	1.37895e+09	2.08821e+09	2.15156e+09	1.62688e+09	1.95308e+09	2.06622e+09	2.11532e+09	2.23336e+09	2.17422e+09	2.48004e+09	1.24185e+09	2.2425e+09	1.83281e+09	1.9193e+09	2.20227e+09	1.97971e+09	1.4408e+09	1.72464e+09	1.72326e+09	1.67734e+09	2.24088e+09	1.90844e+09	1.86982e+09	2.60568e+09
335	Asparagine	C4 H8 N2 O3	Full match	Full match	Partial match	Partial match		132.053	1.319	1.72171e+08	8	0	3	Other	5	4	4			DDA for preferred ion	1.39761e+08	8.49823e+07	1.2842e+08	1.13037e+08	1.43238e+08	1.28977e+08	1.82038e+08	1.9003e+08	2.1742e+08	2.09707e+08	1.71539e+08	1.87755e+08	1.70638e+08	1.95852e+08	1.85485e+08	1.07348e+08	1.74056e+08	1.44206e+08	2.59941e+08	2.64272e+08	2.26062e+08	1.41207e+08	2.03857e+08	2.0706e+08	3.25175e+08	3.69545e+08	3.70045e+08	3.88554e+08	4.33751e+08
336	L-(-)-Asparagine	C4 H8 N2 O3	Full match	No results	Full match	Full match		132.054	2.277	3.42874e+07	8	0	3	Other	5	11	10			DDA for preferred ion	2.20474e+07	6.38883e+07	3.63549e+07	3.27477e+07	1.01094e+07	2.13699e+07	1.11347e+07	1.41766e+07	4.29545e+06	5.53195e+06	1.31299e+07	1.53319e+07	5.49056e+06	6.08505e+06	1.07005e+07	3.21894e+06	9.75739e+06	5.32043e+06	6.28651e+06	1.10154e+07	1.10229e+07	3.48454e+06	9.47538e+06	5.16647e+06	4.02922e+06	1.03976e+07	4.09367e+06	6.56871e+06	4.31781e+06
337	L-(-)-Asparagine	C4 H8 N2 O3	Full match	No results	Full match	Full match		132.054	1.526	3.3319e+07	8	0	3	Other	5	19	14			DDA for preferred ion	1.2459e+07	7.24299e+07	3.29325e+07	2.3887e+07	1.12713e+07	1.74009e+07	1.26845e+07	6.96334e+06	1.3867e+07	1.31139e+07	1.26794e+07	1.68417e+07	1.17658e+07	1.09211e+07	1.30092e+07	6.17767e+06	1.37159e+07	9.20311e+06	1.34279e+07	1.48644e+07	1.1954e+07	8.23306e+06	1.16552e+07	1.09683e+07	7.89376e+06	1.56673e+07	1.2535e+07	1.52546e+07	1.23383e+07
338	Cinnamaldehyde	C9 H8 O	Full match	No results	No results	Full match		132.058	11.958	2.77193e+06	8	0	0		5	22	19			No MS2	1.38993e+06	1.38699e+06	3.45113e+06	1.04671e+06	2.1101e+06	1.5873e+06	1.87281e+06	1.74853e+06	2.4782e+06	2.01622e+06	2.99197e+06	2.23813e+06	1.2414e+06	1.848e+06	1.81965e+06	706369	1.49144e+06	1.31348e+06	2.10398e+06	2.28945e+06	1.82192e+06	1.64184e+06	2.49076e+06	1.73795e+06	3.82412e+06	3.01392e+06	1.9918e+06	3.83256e+06	1.71803e+06
339	DD9275000	C8 H8 N2	Full match	No results	No results	Full match		132.069	11.291	6.28642e+06	4	0	0		5	4	3			DDA for preferred ion	4.56295e+06	7.36264e+06	8.45746e+06	5.00141e+06	5.91382e+06	8.21513e+06	5.43344e+06	8.92407e+06	1.07689e+07	8.34825e+06	7.97406e+06	7.46634e+06	6.01865e+06	7.52196e+06	6.70747e+06	3.55632e+06	6.47838e+06	6.91922e+06	8.21449e+06	8.06868e+06	7.23669e+06	4.95107e+06	9.09773e+06	6.91134e+06	1.0482e+07	1.10801e+07	7.94143e+06	1.03937e+07	1.09635e+07
340	DL-Ornithine	C5 H12 N2 O2	Full match	No results	Not the top hit	Full match		132.09	1.192	7.97891e+07	6	0	9	Superpathway of arginine and polyamine biosynthesis;Other	5	7	7			DDA for preferred ion	4.85872e+07	2.61774e+07	2.69842e+07	4.6044e+07	4.1009e+07	3.67419e+07	4.58607e+07	4.73931e+07	2.76896e+07	4.70719e+07	5.95876e+07	4.34281e+07	4.5669e+07	4.24611e+07	4.83126e+07	4.02731e+07	4.06156e+07	6.0305e+07	3.50949e+07	3.77567e+07	2.85651e+07	3.41139e+07	2.66917e+07	6.87088e+07	2.0314e+08	5.58538e+07	3.98168e+07	2.32368e+07	7.60858e+07
341			No results	No results	No results	No results		132.092	3.478	1.77867e+07	0	0	0		5	5	3			No MS2	1.53256e+07	4.91127e+06	1.54282e+07	1.21524e+07	1.06082e+07	1.27581e+07	1.9026e+07	2.96916e+07	2.03501e+07	2.53985e+07	1.65406e+07	3.41045e+07	3.10579e+07	3.12033e+07	2.28883e+07	1.35276e+07	2.3739e+07	2.91543e+07	1.76899e+07	2.99735e+07	2.98974e+07	1.77037e+07	2.47495e+07	2.24931e+07	2.04267e+07	2.13069e+07	1.60292e+07	1.97831e+07	2.18129e+07
342	L-(+)-Aspartic acid	C4 H7 N O4	Full match	No results	Full match	Full match		133.037	1.564	4.78861e+07	4	0	30	Superpathway of purine nucleotide salvage;Superpathway of histidine, purine, and pyrimidine biosynthesis;Superpathway of L-isoleucine biosynthesis I;Aspartate superpathway;Superpathway of arginine and polyamine biosynthesis;Other	4	15	12			DDA for preferred ion	2.63573e+07	1.77356e+07	1.53576e+07	1.89727e+07	3.6911e+07	2.03479e+07	4.76537e+07	3.83366e+07	4.16788e+07	3.92376e+07	4.65094e+07	4.85056e+07	1.88708e+07	4.54461e+07	3.0732e+07	1.06035e+07	3.68496e+07	3.2526e+07	2.5694e+07	7.31641e+07	5.17159e+07	3.00378e+07	5.1758e+07	3.87812e+07	1.09197e+08	1.29367e+08	1.20776e+08	1.11247e+08	1.34508e+08
343	L-Aspartic acid	C4 H7 N O4	Full match	Full match	Partial match	Partial match		133.037	1.336	2.6342e+08	4	0	30	Superpathway of purine nucleotide salvage;Superpathway of histidine, purine, and pyrimidine biosynthesis;Superpathway of L-isoleucine biosynthesis I;Aspartate superpathway;Superpathway of arginine and polyamine biosynthesis;Other	5	3	3			DDA for preferred ion	2.66659e+08	3.21658e+08	3.2054e+08	1.99233e+08	2.64595e+08	2.162e+08	3.15785e+08	3.82635e+08	3.65068e+08	3.7895e+08	2.93523e+08	3.34943e+08	4.18048e+08	3.69709e+08	3.47498e+08	1.90603e+08	3.24665e+08	2.81379e+08	3.4289e+08	3.4022e+08	3.08924e+08	1.98784e+08	3.26473e+08	3.18331e+08	4.40939e+08	6.38732e+08	5.45489e+08	6.36907e+08	6.23166e+08
344	L-(+)-Aspartic acid	C4 H7 N O4	Full match	No results	Full match	Full match		133.037	2.315	6.55243e+07	4	0	30	Superpathway of purine nucleotide salvage;Superpathway of histidine, purine, and pyrimidine biosynthesis;Superpathway of L-isoleucine biosynthesis I;Aspartate superpathway;Superpathway of arginine and polyamine biosynthesis;Other	5	8	7			DDA for preferred ion	4.64324e+07	2.07681e+07	4.28228e+07	4.62009e+07	5.02894e+07	5.52866e+07	9.77852e+07	1.09613e+08	1.02723e+08	9.01943e+07	8.54717e+07	9.25348e+07	8.52063e+07	8.69405e+07	1.02092e+08	3.23921e+07	8.34736e+07	7.33198e+07	1.20068e+08	1.12545e+08	9.26204e+07	5.1155e+07	9.21555e+07	8.44317e+07	1.38217e+08	1.46471e+08	1.51031e+08	1.78533e+08	1.6642e+08
345	(1E)-N-Hydroxy-4-(methylsulfanyl)-1-butanimine	C5 H11 N O S	Full match	No results	No results	Full match		133.056	7.666	5.88165e+07	1	0	0		5	16	15			DDA for preferred ion	858275	1.39764e+06	3.76172e+06	1.86849e+06	7.35415e+06	5.96926e+06	2.18799e+06	1.55783e+07	3.54705e+06	1.91192e+06	2.95054e+06	4.12339e+06	6.27628e+06	8.08706e+06	5.18931e+06	4.54584e+06	7.24388e+06	1.1068e+07	6.16339e+06	3.59014e+06	2.82462e+06	1.78581e+06	1.62665e+07	1.53881e+06	1.62304e+08	655111	1.18993e+06	1.02974e+07	756113
346	2-Amino-1H-benzimidazole	C7 H7 N3	Full match	No results	No results	Full match		133.064	18.679	367192	2	0	0		4	24	20			No MS2	129962	97543.9	220922	115055	407433	121439	180356	255623	155491	223192	208899	133196	213021	163122	49315.5	19425.4	138215	85201.2	209027	122313	366572	190320	128051	217129	774441	866324	251413	1.27086e+06	171987
347			No results	No results	No results	No results		133.069	1.127	2.66549e+06	0	0	0		4	13	12			No MS2	868873	250969	907052	676574	742511	577269	1.46767e+06	1.50106e+06	2.02033e+06	2.26455e+06	2.27478e+06	2.7913e+06	3.10713e+06	2.41696e+06	3.15623e+06	1.19913e+06	2.73105e+06	2.52433e+06	2.5551e+06	4.9773e+06	4.22597e+06	2.05766e+06	3.91802e+06	3.67738e+06	710271	6.73115e+06	3.12643e+06	3.66541e+06	2.41714e+06
348			No results	No results	No results	No results		133.075	2.282	1.2236e+06	0	0	0		4	28	12			DDA for other ion	698975	522529	568557	552929	581068	434824	2.92422e+06	3.61676e+06	783704	1.08181e+06	1.99582e+06	1.27319e+06	765866	719138	2.25507e+06	754912	1.09317e+06	956458	1.30653e+06	2.72667e+06	2.83452e+06	1.97073e+06	1.86207e+06	1.98226e+06	2.32388e+06	4.27553e+06	3.41753e+06	5.06097e+06	2.78799e+06
349			No results	No results	No results	No results		133.099	3.536	1.32132e+07	0	0	0		5	12	10			No MS2	5.38962e+06	3.05152e+06	3.62973e+06	5.49302e+06	7.2244e+06	7.53128e+06	1.59224e+07	1.17671e+07	9.50435e+06	1.23675e+07	2.0903e+07	1.51083e+07	1.40267e+07	1.32125e+07	1.31875e+07	7.85721e+06	1.48248e+07	1.3098e+07	1.19616e+07	1.27564e+07	1.5511e+07	8.15227e+06	2.55347e+07	1.50743e+07	1.80723e+07	1.27896e+07	1.32415e+07	1.36542e+07	1.04598e+07
350	2,2'-Iminodipropan-1-ol	C6 H15 N O2	Full match	No results	No results	Full match		133.11	1.494	2.57439e+07	1	0	0		5	10	5			DDA for preferred ion	2.82676e+07	2.75927e+07	2.18707e+07	2.31788e+07	2.75839e+07	2.66452e+07	4.09143e+07	3.51262e+07	3.45785e+07	2.64053e+07	3.34228e+07	2.6487e+07	4.63614e+07	3.35228e+07	4.87991e+07	1.40809e+07	3.56603e+07	4.14172e+07	2.47697e+07	3.59889e+07	2.06846e+07	2.14065e+07	2.30675e+07	3.06248e+07	3.69971e+07	2.89209e+07	3.37241e+07	4.29924e+07	2.98944e+07
351			No results	No results	No results	No results		133.522	19.636	5.67192e+06	0	0	0		5	20	19			DDA for preferred ion	4.62717e+06	5.00061e+06	3.64963e+06	4.89446e+06	5.84194e+06	4.78884e+06	7.69948e+06	5.81298e+06	5.31775e+06	8.03756e+06	3.54295e+06	5.9885e+06	6.73229e+06	7.55869e+06	5.65788e+06	3.85531e+06	5.68536e+06	5.01645e+06	8.03194e+06	5.6817e+06	5.90314e+06	4.28058e+06	6.90738e+06	6.12702e+06	1.18109e+07	1.56675e+07	5.84619e+06	1.40426e+07	1.3066e+07
352	ortho-Phthalaldehyde	C8 H6 O2	Full match	No results	No results	Full match		134.037	10.18	8.95964e+06	5	0	0		5	24	20			DDA for preferred ion	1.47602e+07	9.53187e+06	1.43193e+07	9.39842e+06	8.90539e+06	9.51431e+06	5.08762e+06	9.9069e+06	9.2153e+06	1.35124e+07	8.03778e+06	9.3845e+06	9.51709e+06	1.11673e+07	1.1127e+07	6.14733e+06	1.16333e+07	1.28746e+07	1.23278e+07	1.23024e+07	8.87596e+06	3.93904e+06	8.07543e+06	8.66786e+06	1.45557e+07	6.26058e+06	7.78045e+06	1.29887e+07	1.18791e+07
353	2,4-Dimethylbenzaldehyde	C9 H10 O	Full match	Full match	No results	Not the top hit		134.073	13.183	1.65894e+09	18	0	0		5	20	18			DDA for preferred ion	2.1208e+09	3.08024e+09	2.04732e+09	2.16625e+09	2.25031e+09	1.40142e+09	2.6578e+09	3.11644e+09	2.96285e+09	3.2754e+09	1.50457e+09	2.45028e+09	2.62933e+09	2.7834e+09	2.58655e+09	1.46469e+09	2.71899e+09	2.53937e+09	2.75102e+09	1.83917e+09	1.7892e+09	1.7425e+09	2.06451e+09	2.08008e+09	3.41394e+09	2.90687e+09	2.18884e+09	3.09765e+09	2.97148e+09
354	2-(2-Ethoxyethoxy)ethanol	C6 H14 O3	Full match	No results	No results	Full match		134.094	7.453	4.76833e+06	3	0	0		5	10	8			DDA for preferred ion	3.42723e+06	4.21288e+06	6.27351e+06	2.52696e+06	3.77646e+06	4.28346e+06	2.81687e+06	5.18022e+06	4.88006e+06	4.8474e+06	3.24807e+06	3.26455e+06	4.16787e+06	3.11102e+06	2.97635e+06	1.84502e+06	3.52594e+06	3.3905e+06	5.17216e+06	3.45941e+06	4.06273e+06	2.39709e+06	4.14232e+06	3.23148e+06	6.54495e+06	5.1182e+06	4.31934e+06	5.74673e+06	5.93552e+06
355	p-cymene	C10 H14	Full match	No results	Full match	Full match		134.109	0.256	3.50158e+07	14	0	1	Other	4	10	10			DDA for preferred ion	5.90914e+06	1.08775e+07	5.37503e+06	5.5786e+06	5.71757e+06	6.41849e+06	4.99548e+06	1.01796e+07	8.33025e+07	9.06498e+06	8.69391e+06	8.29826e+06	7.78174e+06	6.86836e+06	7.26668e+06	5.33523e+06	6.59055e+06	6.0614e+06	1.00668e+07	8.61195e+06	6.09477e+06	6.22267e+06	6.28773e+06	6.31975e+06	7.1148e+06	7.49714e+06	3.35514e+07	5.40107e+06	3.48236e+07
356	DL0875000	C7 H5 N S	Full match	No results	No results	Full match		135.014	11.433	1.1693e+07	1	0	0		5	16	14			DDA for preferred ion	1.02453e+07	1.14954e+07	9.95392e+06	9.30452e+06	1.0919e+07	8.34092e+06	1.37791e+07	1.74808e+07	1.46383e+07	1.47278e+07	1.08511e+07	1.40839e+07	1.42826e+07	1.37074e+07	1.42628e+07	5.38109e+06	1.125e+07	1.3841e+07	1.50238e+07	1.39664e+07	1.85103e+07	1.54813e+07	1.27565e+07	1.27969e+07	3.35485e+07	2.04205e+07	1.75507e+07	2.30042e+07	1.50442e+07
357	ethenocytosine	C6 H5 N3 O	Full match	No results	No results	Full match		135.043	1.559	2.56852e+08	1	0	0		5	10	4			DDA for preferred ion	3.17618e+08	4.04619e+08	2.00455e+08	2.73308e+08	3.26018e+08	2.35108e+08	3.24595e+08	3.42141e+08	3.90481e+08	4.06111e+08	2.63499e+08	2.84333e+08	2.9511e+08	3.57244e+08	2.67719e+08	1.25594e+08	3.22385e+08	3.1363e+08	3.54948e+08	2.70998e+08	2.61123e+08	1.74849e+08	3.36122e+08	2.3857e+08	3.99275e+08	5.23924e+08	3.25817e+08	3.84835e+08	3.75636e+08
358	ethenocytosine	C6 H5 N3 O	Full match	No results	No results	Full match		135.043	2.294	3.79286e+08	1	0	0		5	6	5			DDA for preferred ion	4.61364e+08	5.90579e+08	4.22605e+08	4.04571e+08	4.83922e+08	4.09095e+08	6.06212e+08	8.41576e+08	7.80197e+08	7.00983e+08	5.48459e+08	4.92027e+08	5.97446e+08	6.36948e+08	5.62706e+08	2.82158e+08	6.18535e+08	5.87337e+08	7.91695e+08	6.47525e+08	5.45328e+08	3.73122e+08	5.72246e+08	5.78096e+08	9.97317e+08	8.62883e+08	7.75307e+08	1.06999e+09	8.71655e+08
359	Adenine	C5 H5 N5	Full match	No results	Partial match	Full match		135.054	2.281	7.19002e+06	2	0	8	Superpathway of purine nucleotide salvage;Superpathway of purine deoxyribonucleosides degradation;Other	5	15	14			DDA for preferred ion	6.18008e+06	6.1263e+06	6.83018e+06	7.74519e+06	5.94447e+06	5.5179e+06	7.67531e+06	8.8842e+06	4.58173e+06	6.35333e+06	1.17518e+07	1.37984e+07	3.62437e+06	4.8238e+06	2.69485e+06	4.01559e+06	4.24407e+06	6.02723e+06	1.07287e+07	1.26796e+07	1.00839e+07	7.90411e+06	1.20769e+07	5.93887e+06	1.6555e+07	9.62759e+06	1.0087e+07	1.21798e+07	1.18116e+07
360	Adenine	C5 H5 N5	Full match	No results	Partial match	Full match		135.054	1.512	1.60651e+07	2	0	8	Superpathway of purine nucleotide salvage;Superpathway of purine deoxyribonucleosides degradation;Other	5	22	22			DDA for other ion	1.1277e+07	1.09303e+07	2.05027e+07	1.36449e+07	2.49241e+07	7.36297e+06	1.63831e+07	1.14521e+07	9.27072e+06	1.25543e+07	1.23565e+07	1.83743e+07	8.1119e+06	8.85567e+06	7.56848e+06	7.41328e+06	9.02315e+06	8.08144e+06	1.27057e+07	1.51938e+07	1.31567e+07	1.73592e+07	1.31561e+07	1.0301e+07	1.93899e+07	1.85838e+07	1.71471e+07	2.0471e+07	3.52296e+07
361	Adenine	C5 H5 N5	Full match	No results	Partial match	Full match		135.055	7.684	4.31942e+06	2	0	8	Superpathway of purine nucleotide salvage;Superpathway of purine deoxyribonucleosides degradation;Other	5	17	17			DDA for preferred ion	4.69345e+06	4.3293e+06	4.96993e+06	6.12188e+06	3.54694e+06	3.55802e+06	3.33232e+06	3.71103e+06	3.15797e+06	3.20905e+06	2.98636e+06	3.50787e+06	2.34092e+06	2.5808e+06	2.72175e+06	1.5426e+06	3.50528e+06	2.9691e+06	3.86305e+06	3.02093e+06	2.61867e+06	2.47839e+06	2.3796e+06	3.55976e+06	3.165e+06	2.9446e+06	4.27436e+06	3.01664e+06	4.37356e+06
362	N-Benzylformamide	C8 H9 N O	Full match	Full match	No results	Partial match		135.068	3.299	1.12201e+09	16	0	0		5	15	14			DDA for preferred ion	1.61512e+09	1.32623e+09	1.60846e+09	1.53259e+09	1.26881e+09	1.37133e+09	6.82162e+08	4.11318e+08	4.70654e+08	4.9034e+08	5.66563e+08	5.46631e+08	6.49523e+08	7.88829e+08	8.97036e+08	5.42557e+08	7.03353e+08	6.7718e+08	5.27771e+08	6.30915e+08	6.32368e+08	2.53367e+08	4.87005e+08	4.4651e+08	6.51199e+08	6.16259e+08	5.4748e+08	5.26212e+08	7.62241e+08
363	Acetanilide	C8 H9 N O	Full match	No results	No results	Full match		135.068	9.892	5.90057e+06	16	0	0		5	11	11			No MS2	1.30524e+06	2.12598e+06	5.25184e+06	1.91394e+06	2.40751e+06	8.03595e+06	2.73499e+06	3.35219e+06	4.44224e+06	2.50152e+06	2.88664e+06	2.40899e+06	1.67666e+06	2.7612e+06	3.49198e+06	961755	2.29554e+06	1.8287e+06	4.18896e+06	3.50968e+06	2.07283e+06	2.20475e+06	2.81352e+06	2.22745e+06	4.60996e+06	3.33646e+06	2.21952e+06	5.76494e+06	3.44689e+06
364	Acetanilide	C8 H9 N O	Full match	No results	No results	Full match		135.068	8.035	7.82269e+06	16	0	0		5	11	11			DDA for preferred ion	1.0069e+07	7.14147e+06	1.10495e+07	8.10924e+06	5.54273e+06	6.1345e+06	1.3534e+06	1.84218e+06	1.47107e+06	1.29139e+06	1.59503e+06	2.1042e+06	1.94635e+06	1.53094e+06	1.92288e+06	1.23292e+06	1.8225e+06	1.31031e+06	1.64571e+06	1.89642e+06	1.25792e+06	1.16505e+06	1.19203e+06	1.47687e+06	1.84002e+06	1.76982e+06	2.56958e+06	1.74216e+06	3.5342e+06
365	Acetanilide	C8 H9 N O	Full match	No results	No results	Full match		135.068	1.614	6.14324e+08	16	0	0		5	13	12			DDA for preferred ion	8.29903e+08	9.0598e+08	9.00095e+08	6.21701e+08	5.30761e+08	5.60382e+08	2.47887e+08	2.47136e+08	2.35003e+08	1.84214e+08	2.15251e+08	3.67596e+08	2.06211e+08	3.42239e+08	3.3669e+08	1.7179e+08	2.61959e+08	2.47422e+08	2.12908e+08	2.45525e+08	2.76359e+08	1.47186e+08	2.4409e+08	1.65526e+08	1.95679e+08	2.40462e+08	2.52515e+08	1.45632e+08	3.31542e+08
366			No results	No results	No results	No results		135.946	2.233	6.76685e+06	0	0	0		3	20	14			DDA for preferred ion	6.39453e+06	6.33226e+06	5.28961e+06	5.18623e+06	4.7678e+06	4.14319e+06	7.31497e+06	1.08019e+07	1.06197e+07	6.82724e+06	6.90379e+06	6.82487e+06	6.72117e+06	6.16132e+06	8.03133e+06	6.83931e+06	7.14356e+06	6.90799e+06	9.89618e+06	7.33994e+06	6.74036e+06	6.22156e+06	6.35688e+06	6.08761e+06	1.44593e+07	1.66359e+07	1.33576e+07	2.29509e+07	1.19879e+07
367		C8 H5 Cl	Full match	No results	No results	No results		136.008	7.817	6.8848e+08	0	0	0		5	3	2			DDA for preferred ion	9.60096e+08	1.29849e+09	8.69217e+08	8.89915e+08	1.00437e+09	9.10003e+08	1.2223e+09	1.47453e+09	1.61918e+09	1.35294e+09	1.04084e+09	1.01508e+09	1.16798e+09	1.31308e+09	1.10889e+09	5.96533e+08	1.17073e+09	1.09493e+09	1.59345e+09	1.21185e+09	1.06885e+09	8.07987e+08	1.03413e+09	1.11663e+09	1.65257e+09	1.37956e+09	1.32027e+09	1.73239e+09	1.54917e+09
368	Hypoxanthine	C5 H4 N4 O	Full match	Full match	Full match	Partial match		136.038	2.83	3.01191e+08	5	0	5	Superpathway of purine nucleotide salvage;Purine nucleotides degradation II (aerobic);Superpathway of purines degradation in plants;Purine nucleotides degradation I (plants);Superpathway of purine deoxyribonucleosides degradation	5	22	22			DDA for preferred ion	6.10062e+07	1.74282e+08	1.31312e+08	1.23496e+08	1.64435e+08	1.78454e+08	1.87569e+08	2.29322e+08	1.24993e+08	1.58992e+08	2.52965e+08	2.36603e+08	5.81506e+08	1.60958e+08	1.75614e+08	2.38078e+08	2.05563e+08	1.88877e+08	2.65941e+08	3.53735e+08	2.33648e+08	1.75052e+08	2.66443e+08	1.57457e+08	3.33459e+08	2.12528e+08	2.16231e+08	3.5278e+08	1.44107e+08
369	Hypoxanthine	C5 H4 N4 O	Full match	Full match	Full match	Partial match		136.038	1.654	6.47405e+08	8	0	5	Superpathway of purine nucleotide salvage;Purine nucleotides degradation II (aerobic);Superpathway of purines degradation in plants;Purine nucleotides degradation I (plants);Superpathway of purine deoxyribonucleosides degradation	3	25	8			DDA for preferred ion	2.45596e+08	1.34113e+08	7.05502e+07	4.36688e+08	4.17232e+07	3.26331e+08	4.46397e+08	8.14001e+07	5.07511e+08	8.99884e+08	8.90427e+07	7.78455e+07	1.85843e+08	2.41097e+08	2.59313e+08	1.51685e+08	2.25843e+08	4.82716e+08	6.64151e+08	1.31164e+08	1.13293e+08	2.1066e+08	1.97478e+08	1.01167e+08	3.19067e+08	2.60351e+08	4.57098e+08	7.70519e+07	1.18635e+09
370	Hypoxanthine	C5 H4 N4 O	Full match	Full match	Full match	Partial match		136.038	2.322	1.77823e+08	5	0	5	Superpathway of purine nucleotide salvage;Purine nucleotides degradation II (aerobic);Superpathway of purines degradation in plants;Purine nucleotides degradation I (plants);Superpathway of purine deoxyribonucleosides degradation	5	28	22			DDA for preferred ion	1.70593e+08	1.1515e+08	1.26663e+08	1.70014e+08	1.40876e+08	1.56489e+08	1.44715e+08	1.65638e+08	1.53176e+08	1.65487e+08	1.14972e+08	1.67868e+08	9.97528e+07	1.27035e+08	1.48534e+08	1.0594e+08	1.0593e+08	1.64536e+08	2.14432e+08	1.42219e+08	1.16567e+08	1.37021e+08	1.42702e+08	1.36394e+08	4.59104e+08	3.86977e+08	4.86637e+08	4.93565e+08	4.64765e+08
371	Hypoxanthine	C5 H4 N4 O	Full match	Full match	Full match	Partial match		136.038	2.581	2.58277e+09	5	0	5	Superpathway of purine nucleotide salvage;Purine nucleotides degradation II (aerobic);Superpathway of purines degradation in plants;Purine nucleotides degradation I (plants);Superpathway of purine deoxyribonucleosides degradation	5	6	4			DDA for preferred ion	2.26532e+09	2.9134e+09	2.05582e+09	2.40639e+09	2.53513e+09	1.84446e+09	4.88811e+09	4.22462e+09	3.9353e+09	3.46798e+09	4.04216e+09	4.00948e+09	4.23065e+09	3.93469e+09	4.70798e+09	2.23462e+09	3.88485e+09	3.31679e+09	3.75785e+09	4.23776e+09	4.20075e+09	2.68369e+09	3.92164e+09	4.07134e+09	3.59086e+09	4.64042e+09	3.97928e+09	3.28435e+09	4.46058e+09
372	RV0540000	C5 H12 O4	Full match	No results	No results	Full match		136.074	1.514	6.45964e+06	6	0	0		3	1	1			DDA for preferred ion	6.69331e+06	6.03656e+06	8.18146e+06	5.39567e+06	6.39759e+06	6.04163e+06	8.37687e+06	7.66874e+06	8.45128e+06	9.22328e+06	5.90047e+06	9.39344e+06	6.01916e+06	6.48019e+06	7.12022e+06	5.71009e+06	8.84043e+06	7.33445e+06	9.42442e+06	7.60316e+06	6.00694e+06	5.38621e+06	6.9082e+06	6.75421e+06	9.99306e+06	1.07226e+07	7.79214e+06	1.17149e+07	7.65098e+06
373			No results	No results	No results	No results		136.082	2.569	6.12629e+06	0	0	0		3	25	20			DDA for preferred ion	4.74377e+06	8.6968e+06	4.44532e+06	900979	4.70769e+06	5.31421e+06	3.44806e+06	8.78489e+06	6.14591e+06	6.47088e+06	9.45561e+06	1.18741e+07	6.14067e+06	4.69239e+06	9.06182e+06	3.42553e+06	160223	2.32873e+06	2.75813e+06	7.58541e+06	8.4429e+06	3.51296e+06	1.08237e+07	5.36129e+06	6.78728e+06	9.35244e+06	5.17458e+06	1.9231e+06	9.42336e+06
374		C3 H8 N O3 P	Full match	No results	No results	No results		137.024	1.254	1.66595e+07	0	0	0		5	16	16			DDA for preferred ion	2.24543e+07	1.38374e+07	1.22774e+07	1.09477e+07	1.46007e+07	1.2944e+07	2.71888e+07	3.27945e+07	3.40692e+07	3.05907e+07	2.76668e+07	2.85614e+07	2.19981e+07	2.14738e+07	2.9826e+07	1.44613e+07	2.90296e+07	2.71262e+07	3.80678e+07	2.86724e+07	2.24562e+07	1.7861e+07	2.06633e+07	2.32065e+07	2.21997e+07	2.89359e+07	3.58072e+07	4.45691e+07	3.90337e+07
375		C7 H8 N P	Full match	No results	No results	No results		137.039	2.334	2.93027e+07	0	0	0		5	13	13			No MS2	7.05511e+06	1.55982e+07	1.33161e+07	1.16358e+07	9.49063e+06	9.50439e+06	2.28169e+07	2.24903e+07	1.63103e+07	1.30272e+07	1.23836e+07	8.877e+06	2.1045e+07	1.56128e+07	2.71614e+07	6.59815e+06	1.48925e+07	1.78088e+07	1.23093e+07	1.237e+07	1.06461e+07	6.17634e+06	1.17865e+07	1.19296e+07	7.73648e+07	1.32579e+07	1.14295e+07	1.78717e+07	9.14848e+06
376			No results	No results	No results	No results		137.042	5.587	2.01672e+08	0	0	0		5	12	12			DDA for preferred ion	8.86634e+07	1.04269e+08	9.13091e+07	1.25983e+08	1.16381e+08	1.45504e+08	2.2819e+08	2.13735e+08	2.37314e+08	1.94094e+08	2.33941e+08	2.04123e+08	1.7115e+08	2.0239e+08	3.73914e+08	1.42125e+08	2.08186e+08	1.85787e+08	2.17789e+08	2.41942e+08	1.84758e+08	1.99788e+08	2.12456e+08	2.23515e+08	2.18646e+08	2.08627e+08	1.56061e+08	2.50739e+08	2.31807e+08
377	4-Aminobenzoic acid	C7 H7 N O2	Full match	No results	Not the top hit	Full match		137.048	1.704	1.52401e+07	15	0	14	Superpathway of chorismate metabolism;Superpathway of aromatic compound degradation via 2-oxopent-4-enoate;Superpathway of aromatic amino acid biosynthesis;Anaerobic aromatic compound degradation (Thauera aromatica);Superpathway of aromatic compound degradation via 3-oxoadipate;Other	5	11	8			No MS2	1.92058e+07	1.35161e+07	2.01762e+07	2.10424e+07	2.23254e+07	1.69823e+07	8.12407e+06	7.38998e+06	5.35669e+06	8.50961e+06	7.09825e+06	5.43314e+06	8.43996e+06	4.90932e+06	3.41787e+06	2.67732e+06	5.9364e+06	7.12036e+06	8.40584e+06	5.89378e+06	6.78898e+06	7.34536e+06	8.32406e+06	7.47963e+06	2.43454e+07	3.15498e+07	2.54716e+07	2.94666e+07	3.50386e+07
378	4-Aminobenzoic acid	C7 H7 N O2	Full match	No results	Not the top hit	Full match		137.048	1.503	4.04255e+07	15	0	14	Superpathway of chorismate metabolism;Superpathway of aromatic compound degradation via 2-oxopent-4-enoate;Superpathway of aromatic amino acid biosynthesis;Anaerobic aromatic compound degradation (Thauera aromatica);Superpathway of aromatic compound degradation via 3-oxoadipate;Other	5	11	10			DDA for preferred ion	3.74421e+07	3.68003e+07	3.64127e+07	5.36324e+07	4.37945e+07	3.58631e+07	1.3295e+07	1.10495e+07	9.09767e+06	1.09361e+07	1.15964e+07	1.23113e+07	1.21818e+07	5.9762e+06	9.92059e+06	6.4933e+06	1.02107e+07	1.14833e+07	1.3136e+07	1.35291e+07	9.61314e+06	9.87165e+06	1.0947e+07	1.1921e+07	9.78712e+07	1.00584e+08	8.12654e+07	6.86204e+07	1.11963e+08
379	4-Aminobenzoic acid	C7 H7 N O2	Full match	No results	Not the top hit	Full match		137.048	1.736	1.5511e+07	15	0	14	Superpathway of chorismate metabolism;Superpathway of aromatic compound degradation via 2-oxopent-4-enoate;Superpathway of aromatic amino acid biosynthesis;Anaerobic aromatic compound degradation (Thauera aromatica);Superpathway of aromatic compound degradation via 3-oxoadipate;Other	5	8	7			No MS2	1.5501e+07	1.18363e+07	1.69013e+07	1.98151e+07	1.99243e+07	1.41664e+07	6.67036e+06	7.03362e+06	4.68058e+06	7.57933e+06	7.16133e+06	7.19049e+06	6.72475e+06	4.54698e+06	2.94096e+06	2.30412e+06	5.38559e+06	6.46083e+06	8.64449e+06	5.21459e+06	6.52289e+06	5.79051e+06	7.83246e+06	4.33344e+06	2.65666e+07	3.11134e+07	2.75936e+07	2.71855e+07	3.83467e+07
380			No results	No results	No results	No results		137.574	1.303	5.06871e+06	0	0	0		5	15	14			DDA for preferred ion	7.13314e+06	9.38494e+06	5.8255e+06	5.84705e+06	4.14348e+06	4.81116e+06	6.4049e+06	7.04324e+06	7.23588e+06	6.89306e+06	6.25394e+06	6.28789e+06	4.33906e+06	5.28654e+06	7.83982e+06	4.10453e+06	7.68489e+06	6.29547e+06	6.56251e+06	8.49291e+06	6.78982e+06	3.91865e+06	4.57243e+06	6.77669e+06	4.65123e+06	7.17834e+06	6.84346e+06	8.35362e+06	1.03541e+07
381			No results	No results	No results	No results		138.034	0.071	2.65158e+06	0	0	0		5	17	17			DDA for preferred ion	1.25706e+06	3.95217e+06	1.0769e+06	2.06725e+06	2.44674e+06	2.51205e+06	2.92526e+06	4.26002e+06	4.24175e+06	4.35638e+06	3.29312e+06	3.80316e+06	2.99848e+06	4.26633e+06	1.59842e+06	1.79339e+06	5.04913e+06	3.21389e+06	3.65767e+06	2.67422e+06	872231	2.31214e+06	1.86375e+06	3.81452e+06	3.01094e+06	4.41135e+06	3.49945e+06	5.08707e+06	4.21314e+06
382	4-Nitroaniline	C6 H6 N2 O2	Full match	No results	No results	Full match		138.043	2.299	3.01286e+07	8	0	0		5	13	11			No MS2	4.87451e+06	1.16587e+07	8.63375e+06	8.55103e+06	6.70162e+06	6.72493e+06	1.68897e+07	2.09815e+07	1.09275e+07	8.30915e+06	9.00715e+06	5.37854e+06	1.52153e+07	7.64385e+06	2.06657e+07	5.79051e+06	1.07777e+07	1.24756e+07	8.23533e+06	8.05172e+06	6.46924e+06	5.18757e+06	7.48236e+06	6.90182e+06	8.57289e+07	8.67957e+06	9.02055e+06	9.19321e+06	5.25687e+06
383	4-Nitroaniline	C6 H6 N2 O2	Full match	No results	No results	Full match		138.043	2.826	6.93585e+07	8	0	0		5	6	5			DDA for other ion	5.73123e+06	6.73795e+06	1.12288e+07	5.18262e+06	1.74264e+07	1.36201e+07	4.95034e+06	5.4774e+06	6.0383e+06	7.01219e+06	4.36843e+06	4.8571e+06	1.51343e+07	6.19445e+06	5.65645e+06	3.80303e+06	7.12981e+06	6.90279e+06	1.12504e+07	5.98676e+06	4.96953e+06	1.21709e+07	6.42804e+06	3.83525e+06	1.65979e+08	8.14849e+06	9.89563e+06	1.19048e+07	4.93644e+06
384		C3 H10 N2 O2 S	Full match	No results	No results	No results		138.046	1.529	3.07826e+08	0	0	0		5	8	8			No MS2	5.767e+06	8.33228e+06	1.33553e+07	4.97829e+06	1.07273e+07	7.43399e+06	8.18895e+06	7.81317e+08	1.52349e+07	1.67313e+07	1.12184e+07	1.21258e+07	8.6419e+06	5.76793e+06	9.48844e+06	3.53678e+06	1.0585e+07	1.23218e+07	8.30568e+06	9.08601e+06	6.69509e+06	5.11007e+06	1.52371e+07	9.13374e+06	2.11774e+06	2.39072e+06	3.91083e+06	3.3432e+06	3.84569e+06
385			No results	No results	No results	No results		138.98	19.626	3.08439e+08	0	0	0		5	12	12			DDA for preferred ion	3.89758e+08	5.09858e+08	3.45257e+08	3.15108e+08	3.67508e+08	3.42808e+08	4.90006e+08	6.41061e+08	6.79796e+08	4.617e+08	4.88286e+08	4.68959e+08	4.18433e+08	5.01251e+08	4.69571e+08	2.7088e+08	3.38055e+08	5.20438e+08	5.69739e+08	4.02203e+08	4.47617e+08	3.51624e+08	3.72203e+08	4.03068e+08	5.37935e+08	6.27627e+08	6.49715e+08	6.0043e+08	7.01457e+08
386	4-Nitrophenol	C6 H5 N O3	Full match	No results	Partial match	Full match		139.027	4.991	2.28093e+06	6	0	1	Other	5	22	17			No MS2	2.95287e+06	804749	1.17938e+06	1.3143e+06	1.64431e+06	1.85375e+06	1.86425e+06	2.32324e+06	2.20818e+06	607412	508235	837731	237629	2.15939e+06	1.97484e+06	806801	1.92409e+06	1.97533e+06	484509	1.01145e+06	487870	885185	638266	978263	2.53901e+06	4.08404e+06	3.17447e+06	1.64241e+06	4.89409e+06
387	Toxopyrimidine	C6 H9 N3 O	Full match	No results	Not the top hit	Full match		139.074	17.971	1.87955e+06	4	0	2	Superpathway of histidine, purine, and pyrimidine biosynthesis;Other	3	10	3			DDA for preferred ion	766074	701983	524680	2.07626e+06	816259	1.25816e+06	1.0513e+06	1.3443e+06	920098	2.65666e+06	1.6311e+06	1.58186e+06	1.05593e+06	1.25646e+06	348809	309389	1.11557e+06	1.78467e+06	1.28283e+06	1.85374e+06	851620	1.01395e+06	975238	1.27416e+06	2.80074e+06	1.72452e+06	1.00583e+06	3.17154e+06	1.21849e+06
388	AJ4900000	C2 H4 O5 S	Full match	No results	No results	Full match		139.978	19.628	9.32826e+06	1	0	0		5	22	21			DDA for preferred ion	1.1934e+07	1.35106e+07	9.61813e+06	9.68815e+06	1.09937e+07	8.84763e+06	1.45788e+07	1.75156e+07	1.79344e+07	1.32922e+07	1.64902e+07	1.18884e+07	1.39947e+07	1.3212e+07	1.0118e+07	8.20995e+06	1.35338e+07	1.39793e+07	1.2229e+07	1.43786e+07	1.54785e+07	1.20348e+07	1.31667e+07	1.46776e+07	2.60349e+07	1.76777e+07	2.3764e+07	2.16395e+07	2.39916e+07
389		C3 H9 P S2	Full match	No results	No results	No results		139.988	19.614	3.61331e+07	0	0	0		5	26	21			DDA for preferred ion	3.6026e+07	5.40225e+07	3.47363e+07	4.06791e+07	4.13101e+07	3.62999e+07	4.92248e+07	4.3231e+07	6.52316e+07	3.31211e+07	4.33666e+07	3.64828e+07	4.01401e+07	3.55577e+07	4.40545e+07	2.44728e+07	4.58359e+07	4.54547e+07	4.79573e+07	3.75498e+07	3.7989e+07	2.89674e+07	3.56181e+07	4.12416e+07	5.70012e+07	4.65511e+07	5.44991e+07	7.8614e+07	6.21309e+07
390		C6 H4 O2 S	Full match	No results	No results	No results		139.993	12.922	4.65901e+06	0	0	0		5	10	10			DDA for preferred ion	6.13271e+06	8.28783e+06	4.93185e+06	5.99459e+06	6.0413e+06	5.66687e+06	8.57612e+06	8.8849e+06	1.10702e+07	7.86054e+06	5.66101e+06	7.73241e+06	6.65395e+06	6.71623e+06	5.10802e+06	3.14192e+06	5.98855e+06	5.90354e+06	8.05285e+06	4.49999e+06	5.67767e+06	4.75506e+06	5.6551e+06	5.60766e+06	1.11941e+07	7.3534e+06	9.21388e+06	9.04934e+06	7.20176e+06
391	Benzoyl chloride	C7 H5 Cl O	Full match	No results	No results	Full match		140.003	7.817	9.32843e+06	3	0	0		5	3	2			DDA for preferred ion	1.20111e+07	1.73717e+07	1.12878e+07	1.16353e+07	1.29544e+07	1.14527e+07	1.57516e+07	2.01851e+07	2.07554e+07	1.71268e+07	1.36127e+07	1.3791e+07	1.50021e+07	1.73156e+07	1.48308e+07	7.65703e+06	1.57221e+07	1.44343e+07	2.2952e+07	1.57865e+07	1.45126e+07	1.1119e+07	1.50533e+07	1.45522e+07	2.36457e+07	1.80977e+07	1.94031e+07	2.27728e+07	2.00805e+07
392		C3 H4 N6 O	Full match	No results	No results	No match		140.045	1.121	8.95625e+07	1	0	0		5	15	15			DDA for other ion	8.32073e+07	9.93473e+07	5.23756e+07	6.49533e+07	7.27361e+07	6.26221e+07	7.25402e+07	8.50456e+07	6.5578e+07	7.73775e+07	6.0103e+07	4.85317e+07	6.09494e+07	6.0915e+07	5.81385e+07	4.6753e+07	6.21461e+07	1.23403e+08	5.27748e+07	5.75318e+07	5.57018e+07	7.11822e+07	6.80839e+07	1.0933e+08	2.07747e+08	9.46929e+07	7.57764e+07	7.94494e+07	1.08766e+08
393	LV1850000	C7 H8 O3	Full match	No results	No results	Full match		140.047	1.514	3.69428e+07	15	0	0		5	7	6			DDA for preferred ion	1.92034e+07	1.99399e+07	1.86455e+07	2.06654e+07	3.01809e+07	1.77363e+07	3.03658e+07	3.38509e+07	3.21545e+07	3.33941e+07	2.45527e+07	3.02601e+07	3.45668e+07	2.33219e+07	2.34262e+07	5.48658e+06	3.44032e+07	1.89189e+07	3.35387e+07	3.76108e+07	2.39972e+07	1.97704e+07	2.88334e+07	3.1633e+07	5.18942e+07	7.3562e+07	6.34916e+07	6.96039e+07	5.96868e+07
394	LV1850000	C7 H8 O3	Full match	No results	No results	Full match		140.047	2.268	4.47641e+07	15	0	0		5	17	16			DDA for preferred ion	1.75512e+07	1.89921e+07	1.74008e+07	2.18212e+07	2.48462e+07	2.12169e+07	3.27969e+07	4.33793e+07	3.45041e+07	3.55287e+07	4.30211e+07	3.39917e+07	3.10778e+07	3.26989e+07	4.60151e+07	3.9764e+06	3.24423e+07	2.33452e+07	4.10596e+07	3.99019e+07	4.16463e+07	2.05312e+07	3.32717e+07	3.39866e+07	5.58816e+07	7.29307e+07	9.96656e+07	8.79908e+07	3.64602e+07
395	gaboxadol	C6 H8 N2 O2	Full match	No results	No results	Full match		140.058	1.753	4.78647e+06	8	0	0		5	13	12			DDA for preferred ion	1.78315e+06	1.62012e+06	1.641e+06	2.21384e+06	2.22916e+06	2.28998e+06	2.0451e+06	2.24878e+06	1.45433e+06	1.75841e+06	1.68737e+06	1.7991e+06	2.16477e+06	1.57438e+06	1.6657e+06	2.33703e+06	1.79898e+06	1.67715e+06	3.80041e+06	2.35614e+06	4.47725e+06	2.25846e+06	3.68608e+06	4.07342e+06	6.86769e+06	8.8676e+06	9.99693e+06	9.45285e+06	1.30112e+07
396	gaboxadol	C6 H8 N2 O2	Full match	No results	No results	Full match		140.059	1.508	5.38609e+07	8	0	0		5	14	13			DDA for preferred ion	4.90694e+07	6.24349e+07	5.66349e+07	7.08696e+07	5.18888e+07	5.35508e+07	5.97395e+07	6.23361e+07	7.94456e+07	8.20197e+07	7.19661e+07	9.35759e+07	7.23798e+07	7.18548e+07	7.18753e+07	2.58257e+07	6.01536e+07	5.32736e+07	9.07767e+07	7.88376e+07	7.64967e+07	4.61581e+07	6.73485e+07	5.56236e+07	7.96441e+07	1.18598e+08	1.02341e+08	1.06518e+08	1.10495e+08
397	Norcapillene	C11 H8	Full match	No results	No results	Full match		140.063	11.993	3.15382e+06	2	0	0		5	14	14			DDA for preferred ion	2.13716e+06	2.89595e+06	4.20612e+06	2.12803e+06	2.78461e+06	3.16338e+06	2.61763e+06	3.81457e+06	5.31324e+06	3.72386e+06	4.69317e+06	2.32958e+06	2.96141e+06	2.92109e+06	3.0141e+06	1.13974e+06	2.63016e+06	2.20275e+06	3.41701e+06	2.8848e+06	2.27907e+06	2.51545e+06	4.5371e+06	2.81953e+06	5.2036e+06	3.33632e+06	1.79147e+06	4.57879e+06	2.29527e+06
398	Hexamethylenetetramine	C6 H12 N4	Full match	Full match	No results	Partial match		140.106	19.613	3.46195e+08	1	0	0		5	20	12			DDA for preferred ion	4.18105e+08	5.38958e+08	3.32512e+08	3.5985e+08	4.34631e+08	3.22638e+08	5.2962e+08	5.6715e+08	4.67682e+08	5.57861e+08	3.76612e+08	3.54964e+08	4.13112e+08	4.2726e+08	3.82161e+08	2.35861e+08	4.37328e+08	4.80537e+08	5.55394e+08	3.26015e+08	3.87521e+08	3.44752e+08	3.46856e+08	3.40245e+08	5.30988e+08	4.97679e+08	4.87984e+08	6.69169e+08	7.2441e+08
399			No results	No results	No results	No results		140.951	0.333	1.08339e+08	0	0	0		4	26	9			DDA for preferred ion	1.66238e+07	2.28102e+07	8.73156e+06	1.79589e+07	2.47548e+07	1.53399e+07	2.52326e+07	2.5591e+08	4.18863e+07	2.19232e+07	1.49138e+08	3.64252e+07	1.52732e+08	2.66501e+07	1.56378e+08	8.78024e+07	3.68274e+07	2.46727e+07	3.75859e+08	2.1693e+08	2.64518e+08	2.18837e+07	3.48987e+07	2.90013e+07	6.30082e+07	1.84208e+07	3.18038e+07	4.17075e+08	4.49145e+07
400			No results	No results	No results	No results		140.976	19.629	5.9443e+07	0	0	0		5	19	17			DDA for preferred ion	7.50466e+07	9.43034e+07	6.81417e+07	8.9284e+07	7.53031e+07	6.29507e+07	9.11443e+07	9.81715e+07	1.18324e+08	9.57271e+07	7.8684e+07	7.04832e+07	9.59539e+07	8.88657e+07	8.30822e+07	5.39184e+07	1.10396e+08	8.44184e+07	6.65744e+07	9.51567e+07	7.1316e+07	5.5174e+07	8.99706e+07	9.87125e+07	1.34542e+08	1.00166e+08	1.02231e+08	1.43403e+08	1.09356e+08
401	phosphoethanolamine	C2 H8 N O4 P	Full match	No results	Full match	Full match		141.019	1.313	9.75756e+07	2	0	3	Other	5	7	7			DDA for preferred ion	1.27108e+08	1.40376e+08	1.36437e+08	1.22674e+08	1.07877e+08	9.51658e+07	1.18511e+08	1.18045e+08	1.20841e+08	1.21971e+08	1.03612e+08	1.13284e+08	1.16082e+08	1.26806e+08	1.30927e+08	5.85417e+07	1.46142e+08	1.12882e+08	1.20216e+08	1.03788e+08	9.84989e+07	6.85341e+07	1.01374e+08	7.79577e+07	6.55787e+07	1.00222e+08	1.09117e+08	1.44281e+08	1.28707e+08
402		C5 H8 N3 P	Full match	No results	No results	No results		141.046	1.122	1.15358e+07	0	0	0		5	17	17			DDA for other ion	9.80823e+06	1.08344e+07	7.0391e+06	7.5482e+06	8.54837e+06	7.59117e+06	8.76298e+06	1.05717e+07	9.08064e+06	9.48438e+06	7.4457e+06	5.43505e+06	7.69721e+06	8.03399e+06	6.89414e+06	5.89775e+06	7.50415e+06	1.54329e+07	6.58606e+06	7.07475e+06	6.75458e+06	9.51088e+06	8.25435e+06	1.45248e+07	2.8014e+07	1.23485e+07	9.64146e+06	1.0625e+07	1.64772e+07
403		C10 H7 N	Full match	No results	No results	No results		141.058	7.814	4.31483e+07	0	0	0		5	5	5			DDA for preferred ion	5.67271e+07	6.56572e+07	5.81595e+07	5.53866e+07	5.47394e+07	5.14408e+07	3.94448e+07	3.84438e+07	3.32423e+07	3.75575e+07	4.12084e+07	4.18709e+07	4.16405e+07	4.39207e+07	5.09736e+07	2.82095e+07	4.55996e+07	3.59682e+07	3.49619e+07	3.88562e+07	3.91865e+07	2.65718e+07	3.07291e+07	3.55938e+07	3.38308e+07	3.54123e+07	3.79399e+07	3.473e+07	4.99594e+07
404	Ethosuximide	C7 H11 N O2	Full match	No results	No results	Full match		141.079	7.449	2.41721e+06	5	0	0		3	23	20			No MS2	414518	454754	959370	326488	510062	336166	1.1379e+06	471080	584438	567199	1.10351e+06	1.07335e+06	396442	398920	247163	129988	60720	1.0571e+06	1.59868e+06	1.12172e+06	1.14265e+06	237650	1.19869e+06	425979	7.12951e+06	1.44997e+06	1.4178e+06	1.87047e+06	1.56944e+06
405	3-Tropanol	C8 H15 N O	Full match	No results	Not the top hit	Full match		141.115	17.106	3.73873e+06	12	0	1	Other	5	12	11			No MS2	451839	249751	462628	733033	873027	369707	273897	509250	262987	168580	456754	244159	345879	471738	254481	79549.5	149798	100464	161230	1.41579e+06	175200	56754.2	118334	280160	8.92758e+06	580449	76046.8	497368	507951
406	3-Tropanol	C8 H15 N O	Full match	No results	Not the top hit	Full match		141.115	10.793	9.23477e+06	12	0	1	Other	4	7	6			DDA for other ion	1.39079e+06	810069	1.7289e+06	1.2128e+06	2.04062e+06	1.1486e+06	1.73893e+06	902862	2.25487e+06	862716	849658	1.73773e+06	1.31808e+06	1.56987e+06	1.34378e+06	737418	467843	563074	2.2057e+06	1.71931e+06	1.20646e+06	732321	2.05312e+06	782512	2.21192e+07	685359	743891	3.54863e+06	1.64729e+06
407	3-Tropanol	C8 H15 N O	Full match	No results	Not the top hit	Full match		141.115	16.633	1.07646e+07	12	0	1	Other	5	15	9			No MS2	4.68054e+06	5.69168e+06	4.33123e+06	4.41397e+06	7.619e+06	3.47509e+06	2.7334e+06	1.78875e+06	1.58389e+06	2.39177e+06	1.90721e+06	3.04805e+06	1.33774e+06	4.75427e+06	1.73653e+06	737900	2.88062e+06	3.81203e+06	1.15999e+06	4.32939e+06	1.67515e+06	1.4573e+06	1.23977e+06	1.4517e+06	2.22447e+07	2.28806e+06	998929	1.30861e+06	760161
408	3-Tropanol	C8 H15 N O	Full match	No results	Not the top hit	Full match		141.115	8.974	7.86376e+07	12	0	1	Other	5	6	6			DDA for preferred ion	8.96294e+06	1.08264e+07	7.32642e+06	7.5776e+06	1.33912e+07	9.19595e+06	2.10414e+07	1.23989e+07	1.6992e+07	1.98721e+07	1.03309e+07	9.79233e+06	9.6326e+06	1.28712e+07	1.3207e+07	3.66924e+06	9.66133e+06	9.9149e+06	8.54331e+06	9.18293e+06	1.14396e+07	1.04387e+07	7.84148e+06	6.87333e+06	2.00527e+08	6.30994e+06	5.88077e+06	9.53701e+06	9.39286e+06
409			No results	No results	No results	No results		141.582	1.12	1.15385e+07	0	0	0		5	8	7			DDA for preferred ion	4.76931e+06	1.58118e+06	4.69006e+06	3.276e+06	2.51558e+06	4.07931e+06	7.86704e+06	8.35884e+06	9.20831e+06	9.24205e+06	9.08203e+06	1.31586e+07	1.16487e+07	1.07278e+07	1.16806e+07	4.82852e+06	1.19025e+07	9.57676e+06	1.09583e+07	1.47134e+07	1.83354e+07	8.67034e+06	1.40554e+07	1.41998e+07	6.33575e+06	2.86409e+07	1.45501e+07	2.14659e+07	1.35555e+07
410	Kojic acid	C6 H6 O4	Full match	No results	Partial match	Full match		142.027	2.277	4.25278e+07	19	0	13	Superpathway of aromatic compound degradation via 2-oxopent-4-enoate;Superpathway of aromatic compound degradation via 3-oxoadipate;Other	5	13	13			DDA for preferred ion	3.72871e+07	2.97044e+07	3.46724e+07	3.12646e+07	3.27567e+07	2.69136e+07	1.87533e+07	2.5238e+07	2.42335e+07	2.77099e+07	2.04294e+07	2.10838e+07	1.76715e+07	2.10948e+07	2.03719e+07	9.08607e+06	2.03838e+07	2.19097e+07	3.18829e+07	2.17411e+07	2.07371e+07	2.10085e+07	2.46591e+07	1.89051e+07	1.1334e+08	7.12748e+07	9.26027e+07	9.48831e+07	1.0624e+08
411	Kojic acid	C6 H6 O4	No results	No results	Partial match	Full match		142.027	1.506	2.66061e+07	19	0	13	Superpathway of aromatic compound degradation via 2-oxopent-4-enoate;Superpathway of aromatic compound degradation via 3-oxoadipate;Other	5	12	11			DDA for preferred ion	3.21723e+07	3.27606e+07	3.38349e+07	3.033e+07	2.82518e+07	2.81892e+07	1.12403e+07	1.06314e+07	1.94246e+07	2.38028e+07	1.45889e+07	1.76491e+07	1.31223e+07	1.20896e+07	1.22455e+07	6.58684e+06	1.34526e+07	2.01017e+07	2.39527e+07	1.66245e+07	1.34367e+07	1.8287e+07	1.62696e+07	1.72477e+07	6.30752e+07	4.13418e+07	4.25389e+07	3.89546e+07	4.4247e+07
412			No results	No results	No results	No results		142.043	1.123	1.23828e+07	0	0	0		5	16	16			DDA for other ion	1.06822e+07	1.32653e+07	7.0299e+06	8.61414e+06	8.93903e+06	7.9179e+06	1.00027e+07	1.19834e+07	8.4841e+06	1.19328e+07	8.21126e+06	6.65564e+06	8.48942e+06	8.17622e+06	7.53325e+06	6.53249e+06	7.9787e+06	1.73254e+07	7.10444e+06	8.61498e+06	8.25498e+06	9.79318e+06	9.50128e+06	1.92116e+07	3.10557e+07	1.39643e+07	1.05096e+07	1.06525e+07	1.89317e+07
413			No results	No results	No results	No results		142.056	1.328	3.66005e+06	0	0	0		5	10	10			DDA for other ion	5.69928e+06	5.09802e+06	4.62554e+06	4.15586e+06	3.72519e+06	3.58005e+06	7.69501e+06	5.35836e+06	3.21908e+06	5.83171e+06	6.20606e+06	5.96611e+06	5.78599e+06	5.5961e+06	2.63634e+06	3.34377e+06	4.89553e+06	4.30345e+06	5.88102e+06	5.58812e+06	5.48945e+06	3.67685e+06	4.96607e+06	6.31927e+06	4.01613e+06	6.79068e+06	5.27861e+06	6.11294e+06	8.60903e+06
414	Piracetam	C6 H10 N2 O2	Full match	No results	No results	Full match		142.074	1.507	5.72714e+06	3	0	0		4	13	13			No MS2	4.38806e+06	5.01169e+06	5.01426e+06	4.82598e+06	4.2033e+06	4.67884e+06	6.6792e+06	6.10217e+06	6.1502e+06	5.51255e+06	7.6466e+06	6.13695e+06	7.96049e+06	8.30692e+06	6.95029e+06	4.10282e+06	7.60436e+06	6.86686e+06	5.49126e+06	5.40019e+06	5.5084e+06	5.71601e+06	5.94283e+06	5.93955e+06	1.37295e+07	1.13736e+07	8.85734e+06	1.29745e+07	8.55183e+06
415		C7 H14 N2 O	Full match	No results	No results	No results		142.111	7.299	945507	0	0	0		5	17	16			No MS2	194634	232243	329700	124912	182742	169202	588264	609733	646515	513226	423067	724442	1.61023e+06	1.07871e+06	1.37834e+06	403892	774959	648722	1.30568e+06	1.21578e+06	1.55784e+06	562456	707737	1.02155e+06	325895	1.05215e+06	636076	1.43965e+06	317602
416			No results	No results	No results	No results		142.952	19.614	1.57735e+08	0	0	0		5	30	9			DDA for other ion	1.92843e+08	2.60842e+08	2.14792e+08	2.49337e+08	2.29137e+08	2.2747e+08	1.16656e+08	2.14315e+08	2.93762e+08	2.02385e+08	2.11373e+08	1.79741e+08	2.13844e+08	2.2259e+08	2.36355e+08	1.34964e+08	2.45089e+08	2.50462e+08	1.80986e+08	1.66115e+08	1.35335e+08	1.17622e+08	1.71218e+08	1.66139e+08	2.61119e+08	2.42492e+08	2.30798e+08	2.3221e+08	2.75922e+08
417			No results	No results	No results	No results		142.973	19.623	1.67338e+06	0	0	0		5	13	12			DDA for other ion	1.9769e+06	2.23492e+06	1.6941e+06	2.24466e+06	1.60122e+06	1.66042e+06	2.29428e+06	2.24704e+06	3.41767e+06	2.78574e+06	1.71118e+06	2.41948e+06	2.08926e+06	2.82224e+06	2.5658e+06	1.31647e+06	2.08619e+06	2.69584e+06	3.68151e+06	2.40141e+06	1.85221e+06	1.44519e+06	1.85608e+06	2.38113e+06	3.16069e+06	3.65903e+06	2.52189e+06	3.63336e+06	4.08397e+06
418			No results	No results	No results	No results		142.973	19.63	1.09275e+07	0	0	0		5	23	21			DDA for other ion	1.14575e+07	1.35944e+07	1.03323e+07	1.12046e+07	1.17428e+07	9.83648e+06	1.35398e+07	1.84931e+07	1.89167e+07	1.63373e+07	1.31876e+07	1.51511e+07	1.70374e+07	1.4472e+07	1.24381e+07	7.62272e+06	1.74128e+07	1.30339e+07	1.10923e+07	1.47425e+07	1.22199e+07	9.72535e+06	1.24101e+07	1.35923e+07	2.51521e+07	1.71126e+07	1.7558e+07	2.08032e+07	2.03477e+07
419		C3 H2 N3 O2 P	Full match	No results	No results	No results		142.989	1.125	7.18796e+06	0	0	0		3	13	13			DDA for other ion	174398	706715	142501	363270	151893	599920	504853	263055	380422	655244	472636	212053	334547	252600	150521	265929	227942	314121	1.19414e+06	299433	146236	404012	229035	464890	1.85466e+07	229675	1.07654e+06	1.16955e+06	1.17309e+06
420			No results	No results	No results	No results		142.99	1.119	2.77913e+08	0	0	0		5	8	3			DDA for preferred ion	1.12129e+07	2.63253e+07	1.20271e+07	1.38931e+07	2.03082e+07	1.9714e+07	9.60494e+06	8.41177e+06	1.38462e+07	1.48012e+07	8.36599e+06	5.53971e+06	1.66457e+07	1.14648e+07	5.91149e+06	6.84799e+06	9.31568e+06	1.38671e+07	2.55644e+07	9.48965e+06	6.29338e+06	1.22703e+07	1.26434e+07	1.73031e+07	6.13593e+08	1.48702e+07	2.52042e+07	2.52162e+07	2.46205e+07
421	trimethadione	C6 H9 N O3	Full match	No results	No results	Full match		143.058	8.112	4.20496e+06	5	0	0		5	15	14			DDA for preferred ion	2.44534e+06	1.79385e+06	2.24434e+06	2.89297e+06	2.65156e+06	2.3645e+06	6.68075e+06	3.8819e+06	4.2798e+06	4.52227e+06	4.35695e+06	5.16202e+06	5.39166e+06	4.7678e+06	6.43648e+06	3.33094e+06	3.75348e+06	3.48707e+06	6.78913e+06	4.66448e+06	6.9656e+06	3.47571e+06	4.61321e+06	4.61912e+06	2.45487e+06	4.6736e+06	3.64497e+06	4.83979e+06	3.31375e+06
422	trimethadione	C6 H9 N O3	Full match	No results	No results	Full match		143.058	1.488	6.51888e+07	5	0	0		5	9	9			DDA for preferred ion	1.76282e+07	1.89758e+07	1.623e+07	1.55892e+07	1.92465e+07	1.62668e+07	8.41901e+07	3.9938e+07	6.78427e+07	5.93737e+07	7.67901e+07	4.26791e+07	1.06843e+08	4.57851e+07	1.21189e+08	5.77414e+07	1.10695e+08	3.68592e+07	2.07367e+07	6.1788e+07	1.69641e+07	3.39889e+07	8.67108e+07	3.36071e+07	2.99372e+07	3.59625e+07	2.69187e+07	2.41491e+07	2.94657e+07
423	Naphthalen-2-amine	C10 H9 N	Full match	No results	No results	Full match		143.073	7.813	2.11299e+07	7	0	0		5	7	7			DDA for preferred ion	2.90038e+07	3.41115e+07	3.01977e+07	2.89327e+07	2.75131e+07	2.70459e+07	1.75866e+07	1.77122e+07	1.43202e+07	1.81792e+07	1.8702e+07	1.9068e+07	2.13638e+07	1.97924e+07	2.29438e+07	1.44438e+07	2.12133e+07	1.77153e+07	1.32661e+07	1.58854e+07	1.56847e+07	1.06436e+07	1.37732e+07	1.4095e+07	1.23801e+07	1.54201e+07	1.57109e+07	1.30102e+07	2.21471e+07
424	Stachydrine	C7 H13 N O2	Full match	No results	No results	Full match		143.094	0.145	3.47931e+06	6	0	0		5	21	20			No MS2	2.92093e+06	2.16061e+06	2.94275e+06	1.84427e+06	1.8695e+06	1.79031e+06	1.724e+06	5.07965e+06	8.46205e+06	6.57326e+06	3.46801e+06	3.22402e+06	2.12907e+06	2.63231e+06	2.0395e+06	1.21392e+06	1.8841e+06	3.11973e+06	2.45621e+06	3.04226e+06	1.91111e+06	2.17557e+06	2.75665e+06	3.01538e+06	1.46816e+06	6.63349e+06	827803	2.11579e+06	1.51531e+06
425	Stachydrine	C7 H13 N O2	Full match	No results	No results	Full match		143.095	1.504	9.52593e+06	6	0	0		5	14	10			DDA for preferred ion	9.10955e+06	1.06031e+07	8.57491e+06	1.22382e+07	1.39471e+07	1.01055e+07	1.05037e+07	8.90367e+06	8.83814e+06	7.09426e+06	8.6045e+06	7.63414e+06	1.1062e+07	8.60207e+06	7.34788e+06	4.27554e+06	8.71902e+06	6.21123e+06	9.06468e+06	1.15085e+07	6.33784e+06	6.88668e+06	9.16411e+06	6.61723e+06	2.03734e+07	1.46708e+07	1.37201e+07	1.85822e+07	1.10231e+07
426	Stachydrine	C7 H13 N O2	Full match	No results	No results	Full match		143.095	1.183	1.06436e+07	6	0	0		5	19	17			No MS2	1.20533e+07	1.63937e+07	1.2704e+07	1.42489e+07	1.03787e+07	1.11983e+07	1.12778e+07	1.07094e+07	7.79738e+06	1.07233e+07	1.02572e+07	1.33959e+07	1.50881e+07	1.86834e+07	1.44903e+07	1.05236e+07	1.35034e+07	1.62924e+07	9.6986e+06	1.11072e+07	1.07475e+07	8.7836e+06	9.8771e+06	1.87166e+07	8.20751e+06	1.62274e+07	6.27427e+06	9.23096e+06	7.87668e+06
427	Stachydrine	C7 H13 N O2	Full match	No results	No results	Full match		143.095	8.41	2.29392e+06	6	0	0		5	18	15			DDA for preferred ion	2.00504e+06	725271	2.22709e+06	1.89167e+06	2.13639e+06	2.73831e+06	1.80535e+06	2.41932e+06	3.12112e+06	2.54418e+06	2.74e+06	2.27513e+06	1.40571e+06	3.01579e+06	2.38414e+06	696578	2.24559e+06	918716	3.0171e+06	2.9474e+06	1.12833e+06	1.46758e+06	4.14602e+06	1.54023e+06	4.97962e+06	3.64496e+06	1.17464e+06	3.26657e+06	1.32468e+06
428	Valpromide	C8 H17 N O	Full match	No results	No results	Full match		143.131	11.586	7.36182e+07	5	0	0		5	3	3			DDA for preferred ion	5.91258e+07	6.42248e+07	9.72321e+07	5.52634e+07	6.77028e+07	9.74948e+07	5.57439e+07	8.50607e+07	1.0019e+08	9.08305e+07	9.45017e+07	6.87911e+07	6.37288e+07	6.96011e+07	7.11596e+07	4.17107e+07	6.34683e+07	6.22118e+07	7.99648e+07	8.30284e+07	6.2779e+07	5.20621e+07	1.10065e+08	7.53554e+07	1.23888e+08	1.10556e+08	6.709e+07	1.20561e+08	1.00462e+08
429	Valpromide	C8 H17 N O	Full match	No results	No results	Full match		143.131	11.751	1.06492e+07	5	0	0		5	13	12			DDA for preferred ion	9.82968e+06	3.90434e+06	1.44678e+07	9.11185e+06	5.02751e+06	4.15255e+06	4.39809e+06	1.89972e+07	9.35941e+06	1.50277e+07	2.43958e+06	1.26154e+07	1.11524e+07	1.42057e+07	1.25362e+07	2.18217e+06	4.37018e+06	1.11361e+07	1.48706e+07	1.47707e+07	1.19025e+07	9.12658e+06	5.02547e+06	3.74103e+06	2.48291e+07	1.97452e+07	1.17681e+07	1.8616e+07	1.26228e+07
430	Ethephon	C2 H6 Cl O3 P	No results	No results	No results	Full match		143.975	19.621	7.41284e+07	1	0	0		5	27	22			DDA for preferred ion	7.33656e+07	6.96268e+07	2.95036e+07	6.8303e+07	4.17911e+07	1.51224e+07	3.74926e+07	6.29979e+07	7.70366e+07	5.49682e+07	3.84249e+07	6.12091e+07	2.09033e+07	2.20694e+07	3.05216e+07	1.70062e+07	5.28634e+07	7.20672e+07	1.0686e+08	5.10116e+07	7.78373e+07	6.63116e+07	6.61045e+07	6.09658e+07	1.23455e+08	1.45144e+07	1.11982e+08	1.58339e+08	1.43105e+08
431	Ethephon	C2 H6 Cl O3 P	No results	No results	No results	Full match		143.975	0.058	1.59102e+07	1	0	0		5	13	11			DDA for other ion	1.39618e+07	1.99029e+07	9.23282e+06	1.17373e+07	1.34593e+07	1.15074e+07	1.38234e+07	1.16158e+07	1.66373e+07	8.03909e+06	1.5491e+07	1.45673e+07	1.64358e+07	1.24338e+07	1.20307e+07	8.32798e+06	1.69989e+07	1.25998e+07	1.57036e+07	1.51739e+07	1.41438e+07	1.06457e+07	1.21541e+07	1.8315e+07	1.69112e+07	1.86676e+07	2.03109e+07	3.89997e+07	1.61818e+07
432	2-Aminoadipic acid	C6 H11 N O4	No match	Invalid mass	No match	No match		144.042	1.496	2.24679e+08	18	0	1	Other	5	5	5			DDA for other ion	6.421e+07	6.23504e+07	5.57824e+07	4.90664e+07	5.30346e+07	5.59306e+07	3.09922e+08	1.35379e+08	2.6186e+08	2.52449e+08	2.72714e+08	1.50149e+08	3.99692e+08	1.77434e+08	4.15597e+08	2.18102e+08	4.22991e+08	1.1694e+08	5.14365e+07	2.44632e+08	4.04894e+07	1.19607e+08	3.31845e+08	1.03192e+08	5.89707e+07	7.13134e+07	7.01487e+07	5.22403e+07	7.15758e+07
433			No results	No results	No results	No results		144.973	19.634	1.98351e+06	0	0	0		5	8	7			No MS2	2.3135e+06	2.87034e+06	1.83873e+06	1.60892e+06	1.86702e+06	1.68884e+06	2.31538e+06	3.13439e+06	2.63428e+06	2.4526e+06	2.74227e+06	1.90434e+06	2.13699e+06	2.33691e+06	2.40955e+06	1.16688e+06	2.42731e+06	3.89372e+06	3.61306e+06	2.13355e+06	1.95798e+06	1.60202e+06	2.65795e+06	1.74339e+06	2.0858e+06	2.4051e+06	3.60959e+06	4.53083e+06	3.16743e+06
434			No results	No results	No results	No results		144.983	1.684	1.77066e+07	0	0	0		5	5	4			DDA for preferred ion	1.35192e+07	2.12632e+07	1.30277e+07	1.35958e+07	9.88479e+06	1.14078e+07	2.11374e+07	2.60672e+07	2.64e+07	2.01793e+07	1.97068e+07	1.73406e+07	1.92787e+07	1.91083e+07	1.6705e+07	1.34534e+07	2.01842e+07	1.46114e+07	2.55176e+07	1.83617e+07	1.54023e+07	1.20613e+07	1.26884e+07	1.86255e+07	4.03717e+07	4.04328e+07	3.16164e+07	3.40596e+07	3.15978e+07
435	FG7175000	C9 H7 N O	Full match	No results	No results	Full match		145.053	7.813	4.60922e+07	8	0	0		5	3	2			DDA for preferred ion	5.931e+07	6.91706e+07	6.47034e+07	5.88678e+07	5.509e+07	5.53106e+07	3.9848e+07	3.49195e+07	3.1908e+07	3.70026e+07	3.8633e+07	4.04e+07	4.3233e+07	4.3176e+07	4.89298e+07	2.93388e+07	4.74692e+07	3.70047e+07	3.33831e+07	3.7554e+07	3.63595e+07	2.32724e+07	2.93059e+07	3.29081e+07	2.9886e+07	3.40961e+07	3.48817e+07	3.41152e+07	4.66434e+07
436	2-morpholinoacetic acid	C6 H11 N O3	Full match	No results	Partial match	Full match		145.074	1.509	1.5572e+07	17	0	2	Superpathway of L-lysine degradation;Other	5	22	21			DDA for preferred ion	1.46381e+07	1.21377e+07	1.15072e+07	1.56257e+07	1.24756e+07	1.0842e+07	1.67134e+07	1.69796e+07	1.56579e+07	1.39838e+07	1.1832e+07	1.47653e+07	1.20693e+07	1.979e+07	1.75274e+07	1.03299e+07	1.18021e+07	1.9264e+07	2.34769e+07	1.65963e+07	2.20532e+07	1.5559e+07	1.34903e+07	1.17847e+07	4.30548e+07	3.57389e+07	3.00448e+07	2.71918e+07	2.92654e+07
437			No results	No results	No results	No results		145.079	1.18	3.00886e+06	0	0	0		5	16	16			DDA for preferred ion	418062	498348	322901	612533	370025	328837	2.36561e+06	2.37598e+06	2.00729e+06	1.5805e+06	1.81355e+06	2.6229e+06	3.28067e+06	2.38324e+06	2.49702e+06	1.15454e+06	2.21864e+06	1.90732e+06	2.65927e+06	3.90228e+06	5.31568e+06	2.06883e+06	3.58487e+06	3.96729e+06	1.3909e+06	7.08906e+06	2.40997e+06	3.98414e+06	1.64601e+06
438	g-Guanidinobutyrate	C5 H11 N3 O2	Full match	No results	No results	Full match		145.085	2.271	1.04598e+07	2	0	0		5	17	12			No MS2	4.62324e+06	2.92118e+06	4.95395e+06	4.13973e+06	6.70893e+06	4.21342e+06	9.19507e+06	1.01385e+07	7.77318e+06	6.01845e+06	8.64425e+06	7.29353e+06	9.33919e+06	7.23988e+06	1.09979e+07	3.84558e+06	8.47481e+06	5.41511e+06	9.61844e+06	9.03706e+06	1.02623e+07	6.0031e+06	9.60144e+06	7.12175e+06	1.59718e+07	2.024e+07	1.81572e+07	3.47607e+07	1.54553e+07
439	g-Butyrobetaine	C7 H15 N O2	Full match	No results	No results	Full match		145.11	1.467	5.53336e+07	4	0	0		5	7	7			DDA for preferred ion	2.78805e+07	1.36728e+07	2.61379e+07	4.8055e+07	5.30495e+07	4.41411e+07	5.56479e+07	5.92056e+07	5.61869e+07	5.47489e+07	5.32181e+07	5.25673e+07	5.67588e+07	5.46091e+07	8.30153e+07	2.70595e+07	5.31124e+07	5.96239e+07	6.33626e+07	6.29012e+07	6.18141e+07	4.66817e+07	4.60143e+07	5.2798e+07	5.60865e+07	9.81523e+07	9.52249e+07	1.14433e+08	7.45555e+07
440	g-Butyrobetaine	C7 H15 N O2	Full match	No results	No results	Full match		145.11	7.708	3.88454e+07	4	0	0		5	5	4			DDA for preferred ion	1.1498e+07	9.14553e+06	1.19085e+07	1.0126e+07	1.34167e+07	1.19994e+07	3.97047e+07	4.29443e+07	3.77976e+07	3.43841e+07	3.97378e+07	4.20906e+07	7.30692e+07	5.70775e+07	7.08984e+07	3.13052e+07	5.34028e+07	2.28885e+07	4.901e+07	4.14753e+07	4.74782e+07	2.31124e+07	4.15814e+07	4.11185e+07	1.94986e+07	4.81689e+07	2.60493e+07	2.59973e+07	3.76235e+07
441	Coumarin	C9 H6 O2	Full match	No results	No results	Full match		146.037	3.32	1.60203e+08	4	0	0		5	10	9			DDA for preferred ion	2.46647e+08	2.23166e+08	2.0841e+08	2.08961e+08	1.37127e+08	1.81768e+08	9.32099e+07	7.64591e+07	7.30299e+07	6.0513e+07	6.53916e+07	6.62334e+07	8.12506e+07	1.00714e+08	7.31549e+07	4.94073e+07	9.51086e+07	9.28132e+07	8.19279e+07	9.58718e+07	6.77234e+07	5.31489e+07	5.33983e+07	6.30122e+07	1.06026e+08	7.61074e+07	1.01755e+08	7.47403e+07	1.12146e+08
442	Adipic acid	C6 H10 O4	Full match	No results	Partial match	Full match		146.058	13.87	3.73759e+06	23	0	9	Superpathway of L-isoleucine biosynthesis I;Superpathway of L-threonine metabolism;Other	5	11	7			No MS2	2.33968e+06	2.6502e+06	4.43095e+06	2.88903e+06	3.33186e+06	5.51639e+06	3.20568e+06	4.51701e+06	3.53714e+06	2.9156e+06	3.34892e+06	3.11947e+06	2.97793e+06	2.7126e+06	4.62042e+06	2.48661e+06	2.49783e+06	3.29163e+06	4.9445e+06	3.94836e+06	3.73445e+06	1.59556e+06	4.41583e+06	2.68164e+06	4.14119e+06	4.0217e+06	5.5861e+06	8.27587e+06	4.22063e+06
443	Adipic acid	C6 H10 O4	Full match	No results	Partial match	Full match		146.058	9.878	6.32688e+06	23	0	9	Superpathway of L-isoleucine biosynthesis I;Superpathway of L-threonine metabolism;Other	5	9	9			No MS2	2.67735e+06	1.54505e+06	2.18077e+06	1.21366e+06	3.63239e+06	4.1125e+06	7.53402e+06	3.63889e+06	2.54146e+06	2.87111e+06	4.28568e+06	2.6905e+06	3.81411e+06	2.93848e+06	2.39653e+06	2.05403e+06	2.4952e+06	2.6246e+06	2.00134e+06	2.19166e+06	3.11748e+06	1.69084e+06	1.94277e+06	2.44281e+06	1.56469e+07	3.67992e+06	1.97791e+06	3.499e+06	3.56955e+06
444			No results	No results	No results	No results		146.064	1.141	2.47146e+06	0	0	0		5	8	8			DDA for preferred ion	1.70523e+06	695607	1.96443e+06	1.43176e+06	1.79074e+06	1.68986e+06	2.28591e+06	2.34772e+06	3.20018e+06	2.56464e+06	2.45568e+06	4.39822e+06	3.60813e+06	3.10301e+06	3.85378e+06	1.64174e+06	3.34296e+06	2.85737e+06	4.09587e+06	3.00015e+06	4.31147e+06	2.05952e+06	3.67437e+06	3.53657e+06	2.80169e+06	5.85861e+06	4.25332e+06	5.22805e+06	4.38214e+06
445	D-(-)-Glutamine	C5 H10 N2 O3	Full match	Full match	Full match	Full match		146.069	1.338	2.60301e+09	9	0	45	Superpathway of purine nucleotide salvage;Superpathway of chorismate metabolism;Superpathway of aromatic amino acid biosynthesis;Superpathway of histidine, purine, and pyrimidine biosynthesis;Aspartate superpathway;Superpathway of arginine and polyamine biosynthesis;Other	5	3	3			DDA for preferred ion	3.31096e+09	1.67675e+09	3.23633e+09	3.2443e+09	4.13259e+09	3.074e+09	4.4653e+09	4.33727e+09	3.99753e+09	4.22866e+09	4.08949e+09	4.07476e+09	4.67616e+09	4.65877e+09	4.50334e+09	2.09245e+09	4.17773e+09	3.78979e+09	4.28993e+09	4.39059e+09	4.00596e+09	2.58381e+09	3.7477e+09	3.57059e+09	4.29537e+09	6.0706e+09	4.99357e+09	6.83117e+09	5.8159e+09
446	Benzylideneacetone	C10 H10 O	Full match	No results	No results	Full match		146.073	11.037	6.32424e+06	9	0	0		5	19	19			DDA for preferred ion	5.11374e+06	5.49483e+06	6.97664e+06	4.30854e+06	6.52841e+06	8.3695e+06	4.32992e+06	1.0056e+07	7.36813e+06	6.54541e+06	7.60552e+06	4.82209e+06	5.39778e+06	5.16262e+06	4.66369e+06	2.3114e+06	7.12113e+06	8.03047e+06	7.85167e+06	6.24845e+06	4.5971e+06	3.77332e+06	8.10321e+06	3.88401e+06	1.256e+07	8.51073e+06	5.59631e+06	8.4124e+06	8.7676e+06
447	Benzylideneacetone	C10 H10 O	Full match	No results	No results	Full match		146.073	11.66	5.57317e+06	9	0	0		5	14	10			DDA for other ion	3.37408e+06	3.88528e+06	7.06929e+06	3.3323e+06	4.98545e+06	5.59782e+06	5.5416e+06	6.93313e+06	9.66605e+06	4.86694e+06	4.05849e+06	4.18499e+06	5.0141e+06	3.46704e+06	6.20055e+06	1.77306e+06	6.09056e+06	4.89384e+06	6.36779e+06	4.70992e+06	2.85124e+06	5.20513e+06	7.30679e+06	5.36836e+06	1.08203e+07	8.60297e+06	5.32355e+06	1.0429e+07	4.07109e+06
448	DL-Lysine	C6 H14 N2 O2	Full match	Full match	Full match	Full match		146.106	1.193	1.07196e+09	10	0	9	Superpathway of L-lysine degradation;Aspartate superpathway;Superpathway of arginine and polyamine biosynthesis;Other	5	4	4			DDA for preferred ion	1.20893e+09	2.14151e+09	1.33887e+09	1.59915e+09	9.17116e+08	1.04006e+09	1.04797e+09	9.91744e+08	6.9328e+08	9.13028e+08	9.63407e+08	9.02234e+08	1.26488e+09	1.07624e+09	1.30844e+09	8.98655e+08	1.22516e+09	1.32923e+09	7.46583e+08	8.61314e+08	8.59936e+08	6.55395e+08	6.97087e+08	1.14631e+09	8.91961e+08	8.03697e+08	5.85008e+08	6.40207e+08	6.95587e+08
449	DL-Lysine	C6 H14 N2 O2	Full match	No results	Partial match	Full match		146.106	1.506	4.29854e+07	10	0	9	Superpathway of L-lysine degradation;Aspartate superpathway;Superpathway of arginine and polyamine biosynthesis;Other	3	8	7			DDA for preferred ion	1.02652e+07	2.228e+07	1.48341e+07	1.70754e+07	1.40278e+07	1.44195e+07	1.43121e+07	1.21921e+07	1.98021e+07	1.47717e+07	1.69687e+07	1.30387e+07	1.85799e+07	1.50499e+07	1.86736e+07	1.00706e+07	1.56409e+07	1.48074e+07	1.72902e+07	2.1843e+07	1.63449e+07	1.07175e+07	1.38227e+07	1.42512e+07	1.05005e+08	5.10123e+07	2.93944e+07	3.11455e+07	3.49496e+07
450	DL-Lysine	C6 H14 N2 O2	Full match	No results	Partial match	Full match		146.106	2.285	7.04331e+06	10	0	9	Superpathway of L-lysine degradation;Aspartate superpathway;Superpathway of arginine and polyamine biosynthesis;Other	5	16	11			DDA for other ion	3.7105e+06	6.15353e+06	4.66779e+06	4.2405e+06	4.311e+06	3.18702e+06	5.13067e+06	5.97413e+06	7.77751e+06	6.99806e+06	6.29386e+06	4.78392e+06	5.62454e+06	4.48469e+06	4.7252e+06	5.41911e+06	5.54862e+06	5.30953e+06	6.06915e+06	8.45671e+06	4.91923e+06	6.99931e+06	6.4988e+06	5.92887e+06	2.2284e+07	1.72805e+07	7.76358e+06	1.59833e+07	1.96826e+07
451	3-Methyl-1-phenyl-2-butene	C11 H14	No results	No results	No results	Full match		146.109	1.424	1.22826e+06	1	0	0		3	27	4			DDA for other ion	1.07205e+06	1.56433e+06	338774	1.01829e+06	732389	624952	1.50801e+06	1.72925e+06	1.44814e+06	1.89659e+06	921626	1.04798e+06	1.24617e+06	1.67273e+06	1.386e+06	1.11319e+06	1.72307e+06	1.25964e+06	1.69769e+06	1.86484e+06	1.63925e+06	1.13188e+06	1.26476e+06	2.48439e+06	2.59582e+06	2.78854e+06	1.23349e+06	2.94374e+06	2.31861e+06
452	3312	C5 H9 N S2	Full match	No results	No results	Full match		147.018	16.177	1.56e+07	1	0	0		5	4	1			No MS2	3.66238e+06	6.07287e+06	5.03594e+06	4.12462e+06	5.3363e+06	5.74689e+06	6.38586e+06	7.28907e+06	7.551e+06	6.65379e+06	5.42364e+06	5.54229e+06	5.78526e+06	5.71306e+06	6.30446e+06	3.99229e+06	7.88114e+06	6.72978e+06	8.60209e+06	6.77686e+06	5.25135e+06	3.66623e+06	6.57446e+06	5.48707e+06	4.14656e+07	1.51686e+07	8.77421e+06	1.38411e+07	1.29276e+07
453	L-Glutamic acid	C5 H9 N O4	Full match	Full match	Partial match	Partial match		147.053	1.38	1.447e+09	16	0	95	Superpathway of purine nucleotide salvage;Superpathway of chorismate metabolism;Superpathway of L-lysine degradation;Superpathway of aromatic amino acid biosynthesis;Anaerobic aromatic compound degradation (Thauera aromatica);Superpathway of histidine, purine, and pyrimidine biosynthesis;Superpathway of L-isoleucine biosynthesis I;Aspartate superpathway;Superpathway of arginine and polyamine bios…	5	4	3			DDA for preferred ion	1.56733e+09	1.82776e+09	1.61538e+09	1.65259e+09	1.92092e+09	1.51548e+09	2.4597e+09	2.25402e+09	2.44047e+09	2.40816e+09	2.11673e+09	2.51772e+09	2.42319e+09	2.5732e+09	2.4601e+09	1.2715e+09	2.45445e+09	1.99926e+09	2.71249e+09	2.66384e+09	2.47374e+09	1.61693e+09	2.44861e+09	2.21688e+09	1.90563e+09	2.96451e+09	2.68057e+09	2.87258e+09	2.91187e+09
454	(E)-5-(methylsulfanyl)pentanal oxime	C6 H13 N O S	Full match	No results	No results	Full match		147.072	13.222	3.51135e+07	1	0	0		4	19	17			DDA for preferred ion	544174	327913	5.97223e+06	360758	2.42049e+06	4.59639e+06	667888	4.24423e+06	1.03301e+06	1.00931e+06	736633	1.64266e+06	2.91086e+06	2.04769e+06	1.4781e+06	1.79954e+06	1.75309e+06	4.24555e+06	4.69503e+06	1.87541e+06	2.43006e+06	1.18544e+06	1.033e+07	648849	1.07272e+08	1.31884e+06	503503	1.02266e+07	1.79798e+06
455	afegostat	C6 H13 N O3	Full match	No results	Partial match	Full match		147.089	2.27	4.61846e+06	10	0	1	Superpathway of linamarin and lotaustralin biosynthesis	5	18	13			No MS2	2.75246e+06	2.64598e+06	3.6724e+06	3.6527e+06	2.99936e+06	2.28671e+06	8.45328e+06	7.67751e+06	5.1573e+06	4.63782e+06	5.67137e+06	4.46271e+06	6.66307e+06	6.28568e+06	8.17319e+06	1.93942e+06	5.94868e+06	5.08266e+06	5.31191e+06	6.60677e+06	6.97031e+06	3.25761e+06	6.24684e+06	5.32813e+06	5.48619e+06	1.07582e+07	7.51002e+06	1.0855e+07	8.65307e+06
456	afegostat	C6 H13 N O3	Full match	No results	Partial match	Full match		147.089	1.502	1.45713e+07	10	0	1	Superpathway of linamarin and lotaustralin biosynthesis	4	12	11			DDA for other ion	1.44348e+07	2.6504e+07	1.80351e+07	2.19395e+07	1.62192e+07	1.52371e+07	1.86143e+07	1.61998e+07	2.14225e+07	1.82064e+07	1.84959e+07	1.67482e+07	2.67858e+07	1.80064e+07	1.9505e+07	1.1161e+07	1.75102e+07	1.73027e+07	1.8329e+07	1.91682e+07	1.68651e+07	1.02261e+07	1.54466e+07	1.65662e+07	3.25121e+07	3.08192e+07	2.39943e+07	2.51888e+07	3.22419e+07
457			No results	No results	No results	No results		147.946	1.128	3.06326e+08	0	0	0		5	13	13			DDA for preferred ion	4.24481e+06	8.0873e+06	2.08592e+07	5.01465e+06	2.71438e+07	1.40028e+07	5.39782e+06	3.28323e+07	7.80462e+06	7.39921e+06	5.9406e+06	7.83685e+06	7.02388e+06	7.74662e+06	5.93038e+06	2.2946e+06	5.54208e+06	6.23489e+06	7.79544e+06	8.11777e+06	6.39068e+06	4.56577e+06	3.79815e+06	5.4077e+06	7.12593e+08	6.45205e+06	5.30076e+06	3.46269e+07	5.2688e+06
458		C8 H4 O3	Full match	No results	No results	No results		148.016	16.163	1.06259e+08	0	0	0		5	4	3			DDA for preferred ion	8.46715e+07	1.10319e+08	8.5441e+07	7.226e+07	1.01163e+08	9.70562e+07	1.18731e+08	1.01811e+08	1.37083e+08	1.31351e+08	1.03298e+08	9.08229e+07	1.06452e+08	1.21442e+08	1.03905e+08	7.13315e+07	1.41081e+08	1.14017e+08	1.49482e+08	1.10677e+08	1.00498e+08	5.95466e+07	1.14911e+08	8.97246e+07	2.71728e+08	1.91589e+08	1.77432e+08	2.53864e+08	2.07239e+08
459	4-(Methylthio)-2-oxobutyric acid	C5 H8 O3 S	Full match	No results	Full match	Full match		148.019	1.397	4.52938e+07	1	0	3	Other	5	10	8			DDA for preferred ion	3.8337e+07	2.8703e+07	4.35776e+07	4.09237e+07	5.09825e+07	4.52112e+07	8.15413e+07	5.18781e+07	7.06779e+07	7.11789e+07	6.35579e+07	6.01064e+07	6.99963e+07	7.50151e+07	8.11539e+07	4.42784e+07	8.12613e+07	6.79507e+07	6.96268e+07	6.24566e+07	6.63193e+07	3.80999e+07	5.61507e+07	4.67629e+07	1.19185e+07	8.93447e+06	8.33353e+06	1.31023e+07	1.27829e+07
460	Cinnamic acid	C9 H8 O2	Full match	No results	Full match	Full match		148.052	6.865	7.40614e+09	15	0	5	Superpathway of scopolin and esculin biosynthesis;Other	5	6	6			DDA for preferred ion	9.6842e+09	1.46761e+10	9.08442e+09	7.51751e+09	5.36647e+09	5.59722e+09	7.25036e+09	7.02988e+09	5.8958e+09	4.90109e+09	6.65508e+09	7.64242e+09	6.35651e+09	7.9417e+09	9.56652e+09	4.95857e+09	8.12003e+09	6.02627e+09	6.89289e+09	6.6766e+09	7.77932e+08	4.24728e+09	5.55516e+09	5.9315e+09	4.68978e+09	5.40353e+09	5.66823e+09	6.33042e+09	6.11664e+09
461	Cinnamic acid	C9 H8 O2	Full match	No results	Full match	Full match		148.052	11.339	2.64455e+06	15	0	5	Superpathway of scopolin and esculin biosynthesis;Other	5	14	11			DDA for preferred ion	1.012e+06	1.17906e+06	1.13124e+06	619401	1.37236e+06	1.13121e+06	798206	1.37269e+06	1.55029e+06	1.50079e+06	1.31561e+06	845724	897622	1.23559e+06	906097	495765	958683	681414	1.34106e+06	834104	1.03115e+06	628512	1.16074e+06	795647	5.70961e+06	1.21834e+06	1.28009e+06	1.71475e+06	1.66671e+06
462		C5 H12 N2 O S	Full match	No results	No results	No results		148.067	8.121	1.81223e+06	0	0	0		5	6	6			DDA for preferred ion	978030	1.64288e+06	1.00254e+06	941270	831813	699707	3.11193e+06	2.10975e+06	2.88722e+06	2.7373e+06	2.22012e+06	2.66488e+06	2.80302e+06	2.67006e+06	3.20906e+06	1.19878e+06	2.81778e+06	1.83359e+06	2.86966e+06	3.16842e+06	3.22784e+06	1.56043e+06	2.74698e+06	2.84052e+06	1.4818e+06	3.51605e+06	2.54215e+06	2.53993e+06	2.15101e+06
463			No results	No results	No results	No results		148.59	1.143	1.26866e+06	0	0	0		5	18	18			DDA for preferred ion	1.76268e+06	1.51505e+06	1.66873e+06	1.51244e+06	1.12865e+06	1.10985e+06	1.3318e+06	1.48332e+06	1.73669e+06	1.94553e+06	1.42468e+06	1.7315e+06	1.71459e+06	1.91891e+06	1.93006e+06	1.0701e+06	1.68498e+06	1.64853e+06	1.50038e+06	2.1524e+06	2.17698e+06	1.66284e+06	1.90425e+06	1.88492e+06	525002	2.07153e+06	2.11042e+06	3.18176e+06	2.52303e+06
464		C H2 N3 P3	Full match	No results	No results	No results		148.945	1.135	3.83829e+08	0	0	0		5	17	17			DDA for other ion	4.69471e+06	9.49244e+06	2.7992e+07	6.16705e+06	3.31756e+07	1.71975e+07	6.50496e+06	1.67872e+07	8.61814e+06	8.61e+06	7.11135e+06	9.03126e+06	8.16818e+06	9.48682e+06	5.67094e+06	2.5554e+06	6.52076e+06	6.05795e+06	9.57882e+06	9.5342e+06	8.13987e+06	5.6869e+06	2.07223e+07	6.49527e+06	9.25148e+08	8.49868e+06	6.71708e+06	3.52732e+07	6.55375e+06
465		C4 H8 N O3 P	Full match	No results	No results	No match		149.024	8.224	2.18374e+06	1	0	0		5	13	13			No MS2	2.0672e+06	2.35588e+06	2.48661e+06	1.7979e+06	1.75873e+06	2.3525e+06	2.2623e+06	2.55929e+06	1.81224e+06	3.15231e+06	2.57227e+06	2.27717e+06	3.43818e+06	3.9904e+06	3.34116e+06	1.72919e+06	4.00308e+06	3.80526e+06	106858	84050.8	85750.9	281724	85217.4	88518.6	270896	108447	98486.2	124048	340136
466	L-(-)-methionine	C5 H11 N O2 S	Full match	No results	Full match	Full match		149.051	9.266	4.44203e+06	7	0	27	Aspartate superpathway;Other	4	3	3			DDA for preferred ion	3.33517e+06	2.85717e+06	3.38249e+06	3.05033e+06	3.34121e+06	3.25049e+06	7.58199e+06	8.03506e+06	5.3564e+06	5.12968e+06	5.75442e+06	4.65331e+06	5.90916e+06	7.20001e+06	8.1553e+06	3.34419e+06	6.17644e+06	5.9374e+06	5.29798e+06	7.16812e+06	4.73865e+06	3.20278e+06	4.15706e+06	3.71083e+06	4.6354e+06	8.53961e+06	6.39387e+06	8.34111e+06	7.00882e+06
467	S-(-)-Cathinone	C9 H11 N O	Full match	No results	No results	Full match		149.084	11.068	4.39244e+07	10	0	0		5	14	13			DDA for preferred ion	4.04842e+07	5.29597e+07	5.97835e+07	3.63667e+07	4.75843e+07	6.20436e+07	4.07467e+07	6.01972e+07	5.89338e+07	5.65912e+07	5.207e+07	5.30202e+07	4.45538e+07	4.52727e+07	4.81174e+07	2.14822e+07	5.21238e+07	5.10237e+07	5.2913e+07	5.14354e+07	5.9453e+07	3.39288e+07	5.38679e+07	4.27114e+07	6.83834e+07	7.08719e+07	5.68803e+07	6.76161e+07	8.14466e+07
468	Triethanolamine	C6 H15 N O3	Full match	No results	No results	Full match		149.105	1.473	7.79617e+07	1	0	0		5	8	8			DDA for preferred ion	4.41393e+07	6.92249e+07	8.19394e+07	5.70792e+07	6.0583e+07	1.01589e+08	5.68163e+07	5.91641e+07	9.45635e+07	5.84102e+07	8.37309e+07	3.86383e+07	4.046e+07	6.81683e+07	5.97758e+07	1.72264e+07	4.51454e+07	4.40881e+07	5.74886e+07	7.17706e+07	3.18114e+07	3.8119e+07	6.04707e+07	4.85017e+07	1.46851e+08	9.056e+07	5.63759e+07	9.54336e+07	6.7504e+07
469			No results	No results	No results	No results		149.944	1.142	1.96797e+07	0	0	0		5	16	12			DDA for preferred ion	301019	362762	701900	275057	1.10913e+06	544281	397519	1.30819e+07	489433	423215	475749	261423	303629	313951	297507	171446	397851	500320	407178	328491	364170	388620	1.84227e+06	465631	6.17293e+07	520588	421612	5.00062e+06	714242
470		C3 H6 N2 O5	Full match	No results	No results	No results		150.028	1.12	4.07525e+08	0	0	0		5	14	13			DDA for preferred ion	3.99695e+08	4.52426e+08	2.43365e+08	3.19584e+08	3.29149e+08	2.99348e+08	2.48884e+08	3.31389e+08	2.99427e+08	3.46119e+08	2.57173e+08	1.84476e+08	2.73466e+08	2.92995e+08	2.29415e+08	1.88406e+08	2.83417e+08	5.45411e+08	2.24229e+08	2.46879e+08	2.52537e+08	3.24511e+08	2.9462e+08	4.85922e+08	9.54565e+08	4.63395e+08	3.1436e+08	3.23432e+08	4.95243e+08
471		C6 H14 O4	Full match	No results	No results	No results		150.089	5.656	1.56436e+07	0	0	0		5	25	20			DDA for preferred ion	5.95913e+06	5.85859e+06	1.45873e+07	6.37402e+06	9.50752e+06	1.50423e+07	4.86159e+06	9.86966e+06	9.86076e+06	9.72042e+06	8.23875e+06	5.92418e+06	5.55148e+06	7.12066e+06	6.48885e+06	3.66483e+06	7.09791e+06	2.97427e+06	5.30513e+06	7.9804e+06	4.09623e+06	5.04559e+06	9.35308e+06	5.31816e+06	3.2129e+07	8.24027e+06	3.83694e+06	1.19161e+07	5.76629e+06
472	Thymol	C10 H14 O	No results	No results	Partial match	Full match		150.104	1.402	3.37151e+06	43	0	1	Other	3	17	16			DDA for other ion	1.69854e+06	1.44535e+06	2.70877e+06	3.51051e+06	3.73908e+06	3.00134e+06	6.07124e+06	5.16129e+06	7.60786e+06	3.77713e+06	2.29113e+06	3.56564e+06	2.21728e+06	2.36061e+06	5.67186e+06	2.50277e+06	3.67642e+06	4.02101e+06	4.64575e+06	1.58054e+06	3.1434e+06	1.19977e+06	2.33707e+06	3.85641e+06	4.0478e+06	3.06813e+06	4.56362e+06	1.6053e+06	5.59648e+06
473	(3E)-4,8-Dimethyl-1,3,7-nonatriene	C11 H18	Full match	No results	No results	Full match		150.141	11.862	2.21489e+06	3	0	0		5	15	15			No MS2	1.65311e+06	1.6074e+06	3.09955e+06	1.40717e+06	3.14989e+06	1.92199e+06	1.59078e+06	2.77944e+06	2.24295e+06	2.44816e+06	2.32107e+06	2.54064e+06	2.14871e+06	1.64033e+06	1.50554e+06	1.09628e+06	1.4982e+06	1.9077e+06	2.34187e+06	2.28209e+06	2.39934e+06	1.38294e+06	3.58526e+06	1.79245e+06	5.34861e+06	3.96338e+06	2.40237e+06	2.72099e+06	2.73104e+06
474			No results	No results	No results	No results		150.942	1.127	2.0584e+08	0	0	0		5	18	18			DDA for preferred ion	2.43056e+06	5.49365e+06	1.46611e+07	3.64537e+06	2.007e+07	1.04869e+07	3.41951e+06	8.86504e+06	4.95092e+06	4.29579e+06	3.39274e+06	5.16816e+06	4.50421e+06	5.84693e+06	3.73398e+06	1.30926e+06	3.28153e+06	3.66451e+06	5.20252e+06	5.76893e+06	5.01674e+06	3.01631e+06	1.29637e+07	3.60768e+06	5.01962e+08	3.84795e+06	3.57219e+06	1.67026e+07	3.23808e+06
475		C4 H10 N O3 P	Full match	No results	No results	No results		151.04	19.624	1.71689e+07	0	0	0		5	21	9			DDA for other ion	2.13737e+07	3.70504e+07	2.36062e+07	2.3301e+07	2.13414e+07	1.90525e+07	2.56061e+07	4.06499e+07	3.45046e+07	2.38883e+07	1.89867e+07	2.30508e+07	2.46248e+07	2.27047e+07	2.13554e+07	1.09323e+07	2.32037e+07	1.85134e+07	2.267e+07	2.15434e+07	1.80257e+07	1.35303e+07	1.4313e+07	1.77694e+07	1.87371e+07	1.40299e+07	1.18143e+07	1.69432e+07	1.72704e+07
476	Guanine	C5 H5 N5 O	Full match	No results	Full match	Full match		151.049	15.623	2.79747e+06	4	0	7	Superpathway of purine nucleotide salvage;Purine nucleotides degradation II (aerobic);Superpathway of purines degradation in plants;Purine nucleotides degradation I (plants);Superpathway of purine deoxyribonucleosides degradation;Superpathway of guanosine nucleotides degradation (plants);Other	5	18	14			DDA for preferred ion	506869	210636	268769	225109	282670	397213	923308	923561	1.39898e+06	1.21258e+06	850311	1.11721e+06	1.00449e+06	1.0536e+06	1.384e+06	557463	1.0509e+06	3.01645e+06	643440	1.48084e+06	1.12802e+06	1.02227e+06	2.41466e+06	2.05023e+06	1.5113e+06	5.59816e+06	3.48739e+06	5.53441e+06	2.13856e+06
477	Guanine	C5 H5 N5 O	Full match	No results	Full match	Full match		151.049	15.094	5.11188e+06	4	0	7	Superpathway of purine nucleotide salvage;Purine nucleotides degradation II (aerobic);Superpathway of purines degradation in plants;Purine nucleotides degradation I (plants);Superpathway of purine deoxyribonucleosides degradation;Superpathway of guanosine nucleotides degradation (plants);Other	5	12	10			DDA for preferred ion	821442	331391	919369	906051	1.09306e+06	997518	2.7839e+06	2.55729e+06	2.68892e+06	2.01226e+06	2.4298e+06	3.19098e+06	1.59423e+06	2.58749e+06	3.1073e+06	1.152e+06	2.0368e+06	3.97318e+06	3.3194e+06	2.9777e+06	3.15052e+06	2.91926e+06	3.60754e+06	5.30318e+06	3.62928e+06	7.20181e+06	5.03022e+06	1.25337e+07	4.86044e+06
478	Guanine	C5 H5 N5 O	Full match	Full match	Full match	Full match		151.049	1.507	4.95548e+08	4	0	7	Superpathway of purine nucleotide salvage;Purine nucleotides degradation II (aerobic);Superpathway of purines degradation in plants;Purine nucleotides degradation I (plants);Superpathway of purine deoxyribonucleosides degradation;Superpathway of guanosine nucleotides degradation (plants);Other	5	8	7			DDA for preferred ion	5.88407e+08	6.94438e+08	5.18728e+08	7.61181e+08	6.97083e+08	5.70045e+08	5.40062e+08	3.75577e+08	4.24147e+08	5.572e+08	5.46189e+08	5.45955e+08	5.22994e+08	4.83241e+08	5.02553e+08	3.15391e+08	5.60887e+08	6.73368e+08	4.15537e+08	4.30473e+08	3.89152e+08	4.65419e+08	4.05846e+08	5.92961e+08	5.51092e+08	7.08828e+08	6.51296e+08	6.2076e+08	6.06592e+08
479	Guanine	C5 H5 N5 O	Full match	Full match	Full match	Full match		151.049	2.276	5.19002e+08	4	0	7	Superpathway of purine nucleotide salvage;Purine nucleotides degradation II (aerobic);Superpathway of purines degradation in plants;Purine nucleotides degradation I (plants);Superpathway of purine deoxyribonucleosides degradation;Superpathway of guanosine nucleotides degradation (plants);Other	5	8	6			DDA for preferred ion	6.65178e+08	4.69211e+08	5.29649e+08	6.41972e+08	6.67677e+08	6.30666e+08	6.10071e+08	7.21561e+08	5.29929e+08	6.57546e+08	7.10594e+08	6.14647e+08	6.12533e+08	6.41118e+08	6.81575e+08	4.70967e+08	6.57918e+08	9.29335e+08	5.0853e+08	5.62904e+08	4.37727e+08	6.30253e+08	4.73703e+08	7.54924e+08	1.05063e+09	1.03647e+09	1.24255e+09	1.45511e+09	1.2165e+09
480	Guanine	C5 H5 N5 O	Full match	Full match	Full match	Full match		151.049	5.704	1.96093e+08	4	0	7	Superpathway of purine nucleotide salvage;Purine nucleotides degradation II (aerobic);Superpathway of purines degradation in plants;Purine nucleotides degradation I (plants);Superpathway of purine deoxyribonucleosides degradation;Superpathway of guanosine nucleotides degradation (plants);Other	5	13	12			DDA for preferred ion	1.49064e+08	1.71511e+08	9.56988e+07	1.9932e+08	1.14115e+08	1.10486e+08	1.87157e+08	1.85289e+08	1.65906e+08	1.94268e+08	2.70503e+08	2.10725e+08	2.61558e+08	2.98278e+08	3.5585e+08	1.64965e+08	1.7503e+08	1.62548e+08	1.52429e+08	2.16228e+08	1.87129e+08	1.07122e+08	1.58718e+08	2.117e+08	1.96703e+08	2.77987e+08	1.91403e+08	2.41523e+08	2.30357e+08
481	Guanine	C5 H5 N5 O	Full match	No results	Full match	Full match		151.049	6.542	3.78304e+07	4	0	7	Superpathway of purine nucleotide salvage;Purine nucleotides degradation II (aerobic);Superpathway of purines degradation in plants;Purine nucleotides degradation I (plants);Superpathway of purine deoxyribonucleosides degradation;Superpathway of guanosine nucleotides degradation (plants);Other	5	23	21			DDA for preferred ion	1.47547e+07	6.70234e+07	1.2888e+07	1.60288e+07	7.76658e+06	1.02077e+07	2.02184e+07	1.71197e+07	1.24925e+07	1.20682e+07	1.59875e+07	5.77527e+06	9.18804e+06	6.05837e+06	1.80825e+07	8.70436e+06	1.04056e+07	9.62952e+06	1.1109e+07	9.92335e+06	5.09714e+06	1.50341e+06	8.17901e+06	1.04456e+07	1.25305e+07	1.27548e+07	2.08248e+06	9.35509e+06	1.01025e+07
482	Paracetamol	C8 H9 N O2	Full match	No results	Partial match	Full match		151.063	8.076	1.94071e+06	21	0	2	Other	5	20	20			DDA for preferred ion	2.97935e+06	1.29943e+06	2.11491e+06	2.20336e+06	1.74132e+06	1.07904e+06	458260	944259	944230	455156	293381	857422	683859	516407	854509	297971	477191	468215	918784	713965	181746	567827	714091	668285	1.12526e+06	202419	861489	837427	526571
483	phenicarbazide	C7 H9 N3 O	Full match	No results	No results	Full match		151.074	1.747	9.81567e+06	2	0	0		5	10	10			No MS2	1.12269e+07	5.6409e+06	9.87025e+06	9.69327e+06	1.00182e+07	9.63653e+06	1.32248e+07	1.33907e+07	1.19759e+07	1.22685e+07	1.17455e+07	1.33763e+07	1.05681e+07	1.22208e+07	1.15248e+07	3.42734e+06	1.3869e+07	1.03708e+07	1.50334e+07	1.29263e+07	1.45319e+07	1.05926e+07	1.46418e+07	1.23416e+07	1.33867e+07	2.27064e+07	1.98985e+07	2.58133e+07	2.28854e+07
484	phenicarbazide	C7 H9 N3 O	Full match	No results	No results	Full match		151.074	1.499	2.7427e+07	2	0	0		5	9	9			DDA for preferred ion	2.70468e+07	1.67108e+07	2.6857e+07	2.47843e+07	3.74604e+07	2.49332e+07	3.29052e+07	2.33824e+07	2.92875e+07	3.6088e+07	3.12765e+07	3.29883e+07	3.5915e+07	2.51537e+07	2.70554e+07	1.00591e+07	3.25588e+07	1.94076e+07	3.8853e+07	3.92333e+07	4.24718e+07	2.82382e+07	3.57036e+07	3.60379e+07	4.39685e+07	5.96646e+07	5.24549e+07	5.30532e+07	5.99073e+07
485	Allyl methyl trisulfide	C4 H8 S3	Full match	No results	No results	Full match		151.979	11.424	1.59636e+06	3	0	0		5	13	9			No MS2	401220	246029	325675	282597	165122	203905	883077	1.12657e+06	502599	614148	1.00632e+06	926592	549817	668697	652063	311552	757759	620044	2.04712e+06	2.48741e+06	2.60039e+06	2.0417e+06	2.27945e+06	1.92229e+06	86911.2	88816.4	83310.4	107373	102773
486	Xanthine	C5 H4 N4 O2	Full match	No results	Partial match	Full match		152.033	1.556	2.05247e+07	3	0	6	Purine nucleotides degradation II (aerobic);Superpathway of purines degradation in plants;Purine nucleotides degradation I (plants);Superpathway of guanosine nucleotides degradation (plants);Other	5	4	2			DDA for preferred ion	8.69846e+06	2.3482e+07	9.38497e+06	1.0827e+07	8.3214e+06	8.43895e+06	2.05854e+07	2.30422e+07	2.68131e+07	1.92705e+07	1.63849e+07	1.55155e+07	1.72161e+07	1.46154e+07	2.50996e+07	5.15544e+06	1.51482e+07	1.61401e+07	1.5551e+07	1.7146e+07	1.40613e+07	7.22269e+06	1.29551e+07	1.7163e+07	2.16359e+07	4.58103e+07	3.34262e+07	3.81985e+07	3.53151e+07
487	Xanthine	C5 H4 N4 O2	Full match	No results	Partial match	Full match		152.033	2.983	1.90374e+08	3	0	6	Purine nucleotides degradation II (aerobic);Superpathway of purines degradation in plants;Purine nucleotides degradation I (plants);Superpathway of guanosine nucleotides degradation (plants);Other	5	12	12			DDA for preferred ion	1.00376e+08	2.03957e+08	1.52962e+08	1.3396e+08	6.37089e+07	7.36388e+07	3.08591e+08	2.36955e+08	2.68104e+08	1.69782e+08	2.004e+08	1.58748e+08	2.49856e+08	1.54124e+08	3.51014e+08	9.7092e+07	1.36366e+08	1.84325e+08	2.23493e+08	2.0419e+08	2.13538e+08	1.07013e+08	1.82632e+08	1.67573e+08	1.08081e+08	2.73051e+08	2.05057e+08	2.55325e+08	1.35994e+08
488	Xanthine	C5 H4 N4 O2	Full match	No results	Partial match	Full match		152.033	6.805	1.71125e+07	3	0	6	Purine nucleotides degradation II (aerobic);Superpathway of purines degradation in plants;Purine nucleotides degradation I (plants);Superpathway of guanosine nucleotides degradation (plants);Other	5	7	5			DDA for preferred ion	7.27141e+06	3.20655e+07	8.78219e+06	1.24509e+07	5.82728e+06	9.27096e+06	2.05099e+07	1.66795e+07	1.32548e+07	1.13566e+07	1.73323e+07	1.83368e+07	1.84151e+07	1.22206e+07	2.37187e+07	1.01818e+07	1.48374e+07	6.4121e+06	1.65012e+07	1.70752e+07	1.23161e+07	1.06884e+07	1.66431e+07	1.99432e+07	5.35329e+06	8.00947e+06	5.67136e+06	5.59488e+06	6.91598e+06
489	Vanillin	C8 H8 O3	Full match	No results	Not the top hit	Full match		152.047	9.658	1.42222e+07	38	0	5	Superpathway of aromatic compound degradation via 2-oxopent-4-enoate;Superpathway of aromatic compound degradation via 3-oxoadipate;Other	5	8	8			DDA for preferred ion	1.12841e+07	1.65966e+07	1.37292e+07	5.17031e+06	1.24399e+07	1.11489e+07	7.17548e+06	1.42784e+07	1.66466e+07	1.81614e+07	9.42026e+06	1.34243e+07	1.63603e+07	1.15836e+07	9.77735e+06	8.90725e+06	1.53735e+07	1.94224e+07	2.10927e+07	1.12741e+07	2.45598e+07	6.55612e+06	1.32962e+07	1.13295e+07	2.41222e+07	1.1628e+07	2.64865e+07	1.25173e+07	3.5588e+07
490		C6 H8 N4 O	Full match	No results	No results	No results		152.07	2.292	3.79286e+08	0	0	0		5	6	5			DDA for preferred ion	4.62072e+08	5.91574e+08	4.2519e+08	4.15987e+08	4.88593e+08	4.10026e+08	6.05632e+08	8.40907e+08	7.79702e+08	7.0065e+08	5.48286e+08	5.20252e+08	5.97633e+08	6.37246e+08	5.63056e+08	2.82377e+08	6.1911e+08	5.87973e+08	7.89895e+08	6.46161e+08	5.44271e+08	3.72461e+08	5.80801e+08	5.77261e+08	9.93684e+08	8.5989e+08	7.72752e+08	1.06665e+09	8.69082e+08
491	CU5774000	C9 H12 O2	Full match	No results	No results	Full match		152.084	16.637	2.84881e+07	16	0	0		5	12	6			DDA for other ion	1.45326e+07	1.7868e+07	1.44412e+07	1.72086e+07	2.04914e+07	1.13771e+07	8.78124e+06	6.58729e+06	6.94204e+06	5.59998e+06	7.3909e+06	7.57637e+06	5.13448e+06	1.22387e+07	6.21461e+06	2.73425e+06	7.37782e+06	1.01589e+07	4.05772e+06	9.38095e+06	4.82534e+06	4.3784e+06	3.75741e+06	4.73502e+06	5.97557e+07	7.15274e+06	3.00661e+06	5.19513e+06	4.64339e+06
492	CU5774000	C9 H12 O2	Full match	No results	No results	Full match		152.084	16.445	2.81137e+07	16	0	0		5	10	4			DDA for other ion	2.57558e+07	3.32098e+07	2.49396e+07	2.83546e+07	3.65081e+07	2.00101e+07	7.56837e+06	8.01762e+06	7.27079e+06	5.55929e+06	8.4633e+06	7.34571e+06	6.58249e+06	1.18474e+07	9.62292e+06	3.43334e+06	1.20062e+07	8.45129e+06	3.76611e+06	7.83495e+06	4.19097e+06	2.85058e+06	2.80777e+06	3.35657e+06	6.07291e+07	4.31598e+06	2.87915e+06	5.94135e+06	3.66583e+06
493	CU5774000	C9 H12 O2	Full match	No results	No results	Full match		152.084	12.944	5.20845e+07	16	0	0		5	8	8			DDA for preferred ion	3.00985e+07	2.26101e+07	4.65221e+07	5.51282e+07	5.33385e+07	6.77608e+07	5.91126e+07	8.01481e+07	4.18189e+07	8.11311e+07	5.41333e+07	7.27407e+07	5.52279e+07	4.87176e+07	4.72738e+07	3.59293e+07	5.39422e+07	8.27686e+07	2.45418e+07	3.58976e+07	2.25562e+07	2.72485e+07	2.88988e+07	2.06437e+07	2.74548e+07	3.44861e+07	3.2626e+07	5.03245e+07	3.19328e+07
494			No results	No results	No results	No results		152.941	1.127	1.07219e+08	0	0	0		5	16	16			DDA for preferred ion	1.26279e+06	2.93175e+06	6.88751e+06	1.64325e+06	9.35566e+06	4.78896e+06	1.73281e+06	4.70533e+06	2.51714e+06	2.00942e+06	1.78946e+06	2.61108e+06	2.37074e+06	2.775e+06	1.90102e+06	710168	2.05282e+06	1.81936e+06	2.17767e+06	3.09378e+06	2.52793e+06	1.60509e+06	6.51899e+06	1.67414e+06	2.75351e+08	1.81649e+06	2.00313e+06	1.02464e+07	1.51754e+06
495			No results	No results	No results	No results		152.949	2.216	7.7253e+06	0	0	0		5	17	16			DDA for other ion	6.5341e+06	9.43916e+06	5.63975e+06	4.5051e+06	7.52103e+06	6.79715e+06	9.51483e+06	1.29029e+07	1.5379e+07	1.21364e+07	1.13386e+07	7.71838e+06	8.07396e+06	9.49674e+06	1.35962e+07	4.55914e+06	1.40929e+07	9.70833e+06	1.0987e+07	8.37045e+06	7.26651e+06	4.8003e+06	7.47058e+06	6.31491e+06	1.10353e+07	1.37918e+07	1.24128e+07	1.67102e+07	1.35111e+07
496		C2 H3 N9	Full match	No results	No results	No results		153.051	1.44	9.41242e+06	0	0	0		5	22	21			No MS2	5.17008e+06	7.54557e+06	7.13576e+06	6.70623e+06	9.98072e+06	5.15725e+06	7.95897e+06	1.07176e+07	5.44487e+06	5.64787e+06	7.6459e+06	7.21961e+06	1.64037e+07	8.90919e+06	4.70386e+06	2.93133e+06	7.95091e+06	4.87333e+06	7.21202e+06	1.30407e+07	7.56211e+06	6.79624e+06	5.79176e+06	1.58648e+07	2.09889e+07	1.19732e+07	7.6624e+06	2.42035e+07	4.10951e+06
497		C H3 N2 O3 P S	Full match	No results	No results	No results		153.959	0.066	1.04122e+07	0	0	0		5	28	14			DDA for preferred ion	1.0952e+07	1.51874e+07	7.02389e+06	9.48346e+06	1.53542e+07	1.06815e+07	1.52824e+07	1.92354e+07	1.56931e+07	1.21589e+07	8.90666e+06	9.77311e+06	1.03085e+07	1.47713e+07	1.03284e+07	8.7068e+06	1.67879e+07	1.55923e+07	1.25068e+07	8.39033e+06	1.17742e+07	9.35707e+06	7.90237e+06	1.3623e+07	1.05946e+07	4.62099e+06	1.6235e+07	1.96467e+07	1.48102e+07
498		C6 H3 O3 P	Invalid mass	No results	No results	No results		153.983	0.068	1.70101e+08	0	0	0		5	25	18			DDA for preferred ion	1.61323e+08	9.28536e+07	1.42938e+08	1.95126e+08	1.85816e+08	1.60682e+08	2.09813e+08	2.60903e+08	2.3643e+08	2.24156e+08	1.89974e+08	1.87104e+08	2.26762e+08	3.07487e+08	1.97552e+08	1.71246e+08	2.26337e+08	2.8948e+08	2.2211e+08	2.38686e+08	2.20624e+08	1.87364e+08	1.57583e+08	2.53133e+08	1.77328e+08	2.99089e+08	2.9048e+08	3.62109e+08	3.01193e+08
499	Protocatechuic acid	C7 H6 O4	Full match	No results	Not the top hit	Full match		154.027	2.271	1.58704e+08	10	0	11	Superpathway of chorismate metabolism;Superpathway of aromatic compound degradation via 2-oxopent-4-enoate;Superpathway of aromatic compound degradation via 3-oxoadipate;Other	5	21	14			DDA for preferred ion	6.90424e+07	6.51228e+07	7.1687e+07	8.24905e+07	9.55872e+07	7.53466e+07	1.6396e+08	2.20454e+08	1.57576e+08	1.4563e+08	1.63332e+08	1.45221e+08	1.50534e+08	1.37943e+08	1.74847e+08	2.45688e+07	1.33147e+08	1.1159e+08	2.20307e+08	1.93917e+08	1.62679e+08	1.07829e+08	1.69877e+08	1.53116e+08	3.12796e+08	4.12953e+08	4.50916e+08	4.96273e+08	5.27472e+08
500		C2 H2 N8 O	Full match	No results	No results	No results		154.035	1.301	1.5295e+07	0	0	0		5	9	8			No MS2	6.75567e+06	2.47773e+06	7.24099e+06	6.78009e+06	5.11114e+06	6.51167e+06	7.00195e+06	7.11775e+06	8.9265e+06	1.01028e+07	6.79439e+06	8.42867e+06	8.82073e+06	8.28984e+06	8.92331e+06	6.64519e+06	9.09502e+06	6.74284e+06	1.02276e+07	1.27108e+07	1.35738e+07	1.22704e+07	1.16919e+07	1.52407e+07	3.70058e+07	1.77593e+07	2.40464e+07	2.15798e+07	2.55161e+07
501	Diethyl phosphate	C4 H11 O4 P	Full match	Full match	No results	Full match		154.039	10.516	1.05869e+09	1	0	0		5	2	2			DDA for preferred ion	1.10442e+09	1.04644e+09	1.48897e+09	7.97464e+08	1.33743e+09	1.0954e+09	8.75383e+08	1.49302e+09	1.59821e+09	1.63883e+09	1.14779e+09	1.34731e+09	1.20479e+09	1.15124e+09	9.65232e+08	6.68663e+08	1.13364e+09	1.04219e+09	1.32735e+09	1.15423e+09	1.24382e+09	7.62654e+08	1.44251e+09	9.9496e+08	1.60855e+09	1.68853e+09	1.35123e+09	1.51062e+09	1.67209e+09
502	Diethyl phosphate	C4 H11 O4 P	Full match	Full match	No results	Full match		154.039	3.899	1.794e+08	1	0	0		5	13	13			DDA for preferred ion	2.88095e+08	6.39626e+07	1.86106e+08	7.06909e+07	2.07539e+08	7.13909e+07	6.4047e+07	1.32852e+08	1.07209e+08	2.43886e+08	7.62953e+07	1.92677e+08	2.3569e+08	1.35131e+08	6.94732e+07	1.27122e+08	8.05387e+07	7.05895e+07	7.53589e+07	7.96029e+07	7.70451e+07	7.69252e+07	1.20922e+08	1.09509e+08	1.62988e+08	2.26776e+08	3.09129e+08	9.95022e+07	1.09074e+08
503			No results	No results	No results	No results		154.072	1.251	2.4221e+07	0	0	0		5	11	7			DDA for preferred ion	1.496e+07	2.16564e+07	2.3559e+07	3.79166e+06	1.56781e+07	4.8057e+06	4.87248e+07	3.09575e+07	4.30846e+07	4.56481e+07	3.64568e+07	3.9816e+07	2.96633e+07	2.01889e+07	3.16066e+07	1.01811e+07	2.29935e+07	1.68943e+07	2.75494e+07	1.89919e+07	2.68646e+07	2.09214e+07	2.53959e+07	1.74687e+07	3.636e+07	4.18334e+07	3.762e+07	3.40495e+07	2.17881e+07
504	RI2735000	C9 H14 O2	Full match	No results	No results	Full match		154.099	16.636	7.54788e+07	11	0	0		5	10	7			DDA for preferred ion	3.13841e+07	4.21948e+07	3.23272e+07	3.33871e+07	5.01316e+07	2.60718e+07	2.2847e+07	1.99061e+07	1.56539e+07	1.93719e+07	1.79894e+07	1.94358e+07	1.45616e+07	3.14326e+07	2.03302e+07	7.60679e+06	2.05103e+07	3.09831e+07	1.24179e+07	2.74053e+07	1.36968e+07	1.29883e+07	1.1851e+07	1.44522e+07	1.65369e+08	2.21758e+07	1.11412e+07	1.50019e+07	1.11788e+07
505	RI2735000	C9 H14 O2	Full match	No results	No results	Full match		154.099	16.446	1.38077e+07	11	0	0		5	6	5			DDA for preferred ion	1.33916e+07	1.65394e+07	1.25034e+07	1.31814e+07	1.82455e+07	9.84921e+06	4.97617e+06	4.52818e+06	3.4948e+06	3.86738e+06	4.85022e+06	4.55813e+06	4.12219e+06	5.96151e+06	5.03223e+06	2.37049e+06	5.22041e+06	3.83408e+06	3.20981e+06	4.70439e+06	2.33793e+06	1.91411e+06	2.11075e+06	3.28499e+06	3.59941e+07	4.33915e+06	2.46973e+06	4.24748e+06	3.43907e+06
506	Guancidine	C7 H14 N4	Full match	No results	No results	Full match		154.122	19.612	2.15621e+07	2	0	0		5	8	8			DDA for preferred ion	1.65169e+07	2.39603e+07	1.89017e+07	1.70219e+07	1.76063e+07	1.54124e+07	2.92845e+07	8.75795e+06	3.21785e+07	2.88392e+07	2.96983e+07	2.35213e+07	2.53743e+07	3.15695e+07	2.79212e+07	6.02376e+06	1.08929e+07	2.91061e+07	4.41824e+07	3.17188e+07	2.38129e+07	1.53318e+07	2.3095e+07	2.33035e+07	4.18121e+07	4.01932e+07	3.66123e+07	5.88414e+07	3.33547e+07
507	L-Histidine	C6 H9 N3 O2	Full match	Full match	Full match	Full match		155.069	1.267	2.45568e+09	6	0	2	Superpathway of histidine, purine, and pyrimidine biosynthesis;Other	5	4	4			DDA for preferred ion	3.13823e+09	3.96159e+09	2.85711e+09	3.21849e+09	3.75648e+09	2.75832e+09	4.49119e+09	4.48466e+09	4.08912e+09	3.91869e+09	3.90744e+09	4.10244e+09	4.53818e+09	4.23468e+09	4.51001e+09	1.86046e+09	3.77935e+09	3.35475e+09	4.8179e+09	4.48982e+09	3.99451e+09	2.91706e+09	4.02767e+09	4.05221e+09	3.32643e+09	5.46957e+09	4.6311e+09	6.3152e+09	4.79218e+09
508			No results	No results	No results	No results		155.113	13.187	5.59412e+07	0	0	0		5	24	17			DDA for preferred ion	5.91469e+07	5.65466e+07	3.23315e+07	6.20966e+07	6.81271e+07	4.38761e+07	5.98682e+07	1.10997e+08	7.91192e+07	1.3108e+08	5.82087e+07	5.88844e+07	7.73275e+07	4.9932e+07	7.28082e+07	3.95719e+07	7.06859e+07	8.16001e+07	9.05423e+07	1.09142e+08	7.68733e+07	5.39858e+07	7.11546e+07	8.56972e+07	1.27442e+08	9.90577e+07	1.1821e+08	1.08416e+08	1.1489e+08
509	TO0127900	C9 H17 N O	Full match	No results	No results	Full match		155.131	17.104	3.333e+06	4	0	0		5	20	19			DDA for preferred ion	642381	390076	590824	1.04844e+06	1.04907e+06	438873	392017	759918	291601	218203	641442	297100	101590	141801	281275	78028.9	302660	162222	140803	2.42248e+06	244071	237153	94760.4	441420	9.11745e+06	547479	432916	688014	640732
510			No results	No results	No results	No results		155.585	1.152	1.2602e+07	0	0	0		5	10	9			DDA for preferred ion	1.5929e+06	688919	1.77064e+06	1.3743e+06	1.21139e+06	1.37792e+06	6.30273e+06	6.61989e+06	7.52084e+06	6.64782e+06	6.30822e+06	9.56923e+06	9.70825e+06	8.56433e+06	7.52052e+06	2.87489e+06	8.70725e+06	8.06562e+06	1.04197e+07	1.40035e+07	1.89588e+07	7.46883e+06	1.22498e+07	1.2184e+07	5.46861e+06	2.80836e+07	1.05511e+07	1.91376e+07	7.46563e+06
511		C3 H N4 O2 P	Full match	No results	No results	No results		155.983	19.662	1.71897e+08	0	0	0		5	25	21			DDA for preferred ion	3.07755e+08	3.01279e+08	2.24199e+08	8.76756e+07	1.94945e+08	1.10957e+08	7.52321e+07	1.00118e+08	1.28822e+08	1.1709e+08	1.37145e+08	7.52722e+07	1.20686e+08	1.0484e+08	1.62666e+08	4.68658e+07	2.92455e+08	9.26703e+07	8.3056e+07	8.2905e+07	1.64171e+08	5.55506e+07	1.97359e+08	1.9931e+08	3.4083e+08	7.91156e+07	2.44123e+08	9.98828e+07	1.4188e+08
512			No results	No results	No results	No results		156.022	1.125	3.76968e+08	0	0	0		5	15	15			DDA for other ion	2.50074e+07	4.15081e+07	2.0641e+07	2.32772e+07	3.21968e+07	3.38456e+07	2.78073e+07	2.52931e+07	3.7761e+07	4.34762e+07	2.18496e+07	1.67024e+07	2.93198e+07	2.01079e+07	1.46009e+07	1.6999e+07	2.35973e+07	3.03437e+07	7.38467e+07	2.86391e+07	1.35587e+07	2.44769e+07	2.62253e+07	3.31182e+07	9.15813e+08	2.84544e+07	7.03672e+07	7.19919e+07	6.60276e+07
513		C4 H4 N4 O3	Full match	No results	No results	No results		156.028	1.551	1.47225e+10	0	0	0		5	5	5			DDA for preferred ion	5.59436e+09	1.61265e+09	5.16253e+09	4.47454e+09	3.67151e+09	3.53805e+09	4.6369e+09	3.10322e+09	3.34888e+09	3.73382e+09	1.8676e+09	4.55121e+09	5.25208e+09	3.51278e+09	5.03185e+09	1.48292e+10	4.16172e+09	4.94223e+09	3.21465e+09	3.80373e+09	4.27467e+09	4.38825e+09	3.60634e+09	3.43949e+09	1.48337e+06	2.16174e+06	2.1124e+06	2.33877e+06	2.07306e+06
514	2-Methoxy-phloroglucinol	C7 H8 O4	Full match	No results	Partial match	Full match		156.042	2.208	2.46807e+07	19	0	13	Superpathway of chorismate metabolism;Superpathway of aromatic compound degradation via 2-oxopent-4-enoate;Superpathway of aromatic compound degradation via 3-oxoadipate;Other	5	25	12			DDA for preferred ion	8.36681e+06	4.57426e+06	2.86693e+06	2.93479e+06	7.47747e+06	4.8475e+06	1.45964e+07	2.12893e+07	1.87636e+07	1.29651e+07	9.02193e+06	9.78274e+06	4.59545e+07	1.16031e+07	1.78684e+07	1.57055e+07	1.39299e+07	3.31193e+07	1.15394e+07	1.54752e+07	8.47211e+06	8.85654e+06	1.30559e+07	1.36405e+07	2.03505e+07	3.73151e+07	2.93368e+07	4.51786e+07	4.68158e+07
515	2-Methoxy-phloroglucinol	C7 H8 O4	Full match	No results	Partial match	Full match		156.042	1.517	5.03209e+07	19	0	13	Superpathway of chorismate metabolism;Superpathway of aromatic compound degradation via 2-oxopent-4-enoate;Superpathway of aromatic compound degradation via 3-oxoadipate;Other	5	14	13			DDA for preferred ion	2.0999e+07	3.55503e+07	2.5719e+07	3.04118e+07	5.04425e+07	3.26428e+07	4.72419e+07	5.01416e+07	5.39529e+07	5.01807e+07	4.30722e+07	5.16792e+07	4.59987e+07	3.39898e+07	4.10287e+07	1.23262e+07	3.60855e+07	3.23092e+07	4.58453e+07	5.44302e+07	3.98312e+07	2.63446e+07	3.95882e+07	4.06282e+07	8.20177e+07	1.04091e+08	9.51503e+07	9.6322e+07	8.78387e+07
516	pentoxyl	C6 H8 N2 O3	Full match	No results	No results	Full match		156.053	1.494	3.36806e+09	7	0	0		5	8	7			DDA for other ion	3.80721e+09	2.1398e+09	3.41507e+09	3.64322e+09	5.16315e+09	3.34221e+09	4.13553e+09	3.24985e+09	3.94846e+09	4.11613e+09	4.11303e+09	4.47746e+09	4.20867e+09	3.32337e+09	3.29673e+09	1.49869e+09	3.64386e+09	2.88388e+09	4.68217e+09	4.54977e+09	4.56264e+09	3.60815e+09	4.17175e+09	3.87902e+09	5.12381e+09	6.9506e+09	6.7093e+09	6.75042e+09	6.62657e+09
517			No results	No results	No results	No results		156.102	6.801	7.66014e+08	0	0	0		5	3	3			DDA for preferred ion	1.10972e+09	1.18946e+09	9.1958e+08	8.5536e+08	1.02821e+09	1.01309e+09	1.35296e+09	1.6526e+09	1.80479e+09	1.50405e+09	9.82547e+08	1.28998e+09	1.33432e+09	1.36456e+09	1.37474e+09	7.42086e+08	1.39683e+09	1.05346e+09	1.60318e+09	1.11616e+09	8.50484e+08	7.54474e+08	1.03548e+09	1.20338e+09	1.89722e+09	1.40967e+09	1.31944e+09	1.93176e+09	1.56622e+09
518	4-Hydroxynonenal	C9 H16 O2	Full match	No results	No results	Full match		156.115	15.07	1.03489e+07	32	0	0		5	18	18			No MS2	419920	1.32186e+06	1.23865e+06	1.08518e+06	1.83014e+06	330081	856800	1.26936e+06	1.42166e+06	572153	810245	559427	1.03953e+06	873720	649237	408566	1.20308e+06	683084	1.36744e+06	781224	1.14634e+06	1.05894e+06	2.12406e+06	1.3442e+06	2.54021e+07	1.27776e+06	445348	1.02361e+06	283000
519		C6 H7 N O2 S	Full match	No results	No results	No results		157.02	12.928	3.70811e+06	0	0	0		5	19	20			DDA for preferred ion	4.84594e+06	6.22338e+06	3.87563e+06	4.74084e+06	5.1763e+06	4.32571e+06	4.11105e+06	6.66711e+06	7.63041e+06	6.74542e+06	5.15142e+06	5.70328e+06	5.87771e+06	4.51446e+06	3.73038e+06	2.56605e+06	3.9023e+06	5.34646e+06	6.2151e+06	3.37198e+06	3.31968e+06	3.88852e+06	5.12466e+06	4.83159e+06	8.48188e+06	8.50222e+06	6.99505e+06	6.95954e+06	5.43213e+06
520		C5 H7 N3 O S	Full match	No results	No results	No results		157.031	1.617	6.10283e+07	0	0	0		5	5	3			DDA for preferred ion	9.25554e+07	4.90522e+07	8.19491e+07	8.00341e+07	5.94027e+07	6.08243e+07	7.76653e+07	5.33276e+07	5.72217e+07	6.93487e+07	6.49337e+07	7.78386e+07	9.30405e+07	5.88813e+07	8.08484e+07	5.45444e+07	6.88947e+07	9.43751e+07	6.26551e+07	6.39679e+07	7.35184e+07	7.58505e+07	6.24635e+07	5.7445e+07	288328	402833	337311	462817	359314
521	DL-Arginine	C6 H14 N4 O2	No match	Invalid mass	No results	No results		157.085	1.285	4.05956e+08	0	0	0		5	5	5			DDA for other ion	4.03499e+08	4.69865e+08	2.54014e+08	3.0607e+08	2.65218e+08	2.6331e+08	6.23617e+08	5.72893e+08	4.66549e+08	4.7047e+08	4.98212e+08	4.05186e+08	5.5232e+08	4.95163e+08	6.82278e+08	4.04188e+08	5.52181e+08	6.85456e+08	4.40561e+08	5.40842e+08	4.93136e+08	3.88574e+08	3.70134e+08	6.45905e+08	5.29389e+08	4.82941e+08	4.36237e+08	5.26549e+08	4.70606e+08
522	tranexamic acid	C8 H15 N O2	No results	No results	No results	Full match		157.11	1.325	739839	6	0	0		5	21	17			No MS2	426892	478546	426100	393082	324853	529897	548922	1.20709e+06	988528	905217	1.34299e+06	954310	855554	803482	872128	308541	966907	561479	1.19529e+06	906518	1.00263e+06	363014	1.23342e+06	586342	493280	1.40718e+06	1.1352e+06	2.4447e+06	802773
523	tranexamic acid	C8 H15 N O2	Full match	No results	No results	Full match		157.11	8.457	1.05903e+07	6	0	0		5	19	16			DDA for preferred ion	4.53608e+06	5.43938e+06	9.18836e+06	8.6046e+06	8.36965e+06	1.28718e+07	7.07095e+06	9.06275e+06	7.84131e+06	4.68871e+06	5.77869e+06	7.12241e+06	4.13652e+06	6.55909e+06	4.55534e+06	1.95039e+06	4.18179e+06	4.50016e+06	9.59798e+06	9.58858e+06	3.63776e+06	4.51923e+06	7.11237e+06	4.92156e+06	2.32342e+07	6.57149e+06	5.78452e+06	7.34001e+06	8.65625e+06
524	2,2,6,6-Tetramethyl-1-piperidinol (TEMPO)	C9 H19 N O	Full match	Full match	No results	No results		157.147	12.847	4.1047e+08	0	0	0		5	5	4			DDA for preferred ion	5.86657e+07	9.63754e+07	1.0074e+08	6.30603e+07	1.21079e+08	7.18465e+07	9.64746e+07	1.39473e+08	1.0819e+08	1.07214e+08	9.53334e+07	9.87356e+07	8.85736e+07	8.69858e+07	8.62468e+07	4.99172e+07	8.66268e+07	8.10421e+07	1.65038e+08	9.88856e+07	8.82328e+07	8.09903e+07	1.09363e+08	1.2732e+08	1.06164e+09	1.25051e+08	1.56193e+08	1.97976e+08	1.27237e+08
525		C9 H19 N O	Full match	No results	No results	No results		157.147	12.456	5.00648e+06	0	0	0		5	8	6			DDA for preferred ion	2.61233e+06	3.4462e+06	4.43926e+06	2.06307e+06	4.34778e+06	4.22674e+06	1.73866e+06	5.30219e+06	2.909e+06	5.19514e+06	3.94418e+06	2.83488e+06	3.9586e+06	3.09475e+06	2.05711e+06	1.22895e+06	2.49276e+06	2.46859e+06	2.99304e+06	3.94159e+06	2.16432e+06	2.01937e+06	9.56691e+06	2.68739e+06	8.26534e+06	9.08459e+06	2.87551e+06	5.78709e+06	8.62204e+06
526		C10 H23 N	Full match	No results	No results	No results		157.183	11.188	1.4241e+07	0	0	0		5	8	7			DDA for preferred ion	1.07134e+07	1.53135e+07	2.03501e+07	1.49211e+07	1.51994e+07	1.97353e+07	1.26602e+07	1.90106e+07	2.22805e+07	1.45461e+07	2.28591e+07	1.05539e+07	8.43054e+06	1.80253e+07	1.79772e+07	4.69852e+06	1.49581e+07	1.2906e+07	1.45265e+07	1.76537e+07	1.00093e+07	1.24209e+07	2.34554e+07	1.62976e+07	2.73335e+07	1.89246e+07	9.25462e+06	2.69212e+07	1.50212e+07
527			No results	No results	No results	No results		157.508	3.958	3.25479e+06	0	0	0		5	10	7			DDA for preferred ion	2.37791e+06	2.25525e+06	1.78001e+06	1.17599e+06	2.45479e+06	1.54182e+06	3.21371e+06	3.54403e+06	2.91012e+06	2.94644e+06	2.80141e+06	2.02306e+06	2.40335e+06	1.74498e+06	1.75445e+06	768876	2.20981e+06	4.73536e+06	3.46298e+06	4.43379e+06	2.63969e+06	4.45907e+06	5.58128e+06	4.48166e+06	3.8947e+06	7.6062e+06	8.01298e+06	6.35142e+06	6.73311e+06
528			No results	No results	No results	No results		157.915	1.377	7.8037e+06	0	0	0		5	9	8			DDA for preferred ion	4.76458e+06	3.85164e+06	6.25665e+06	6.72031e+06	5.8817e+06	6.48236e+06	8.15907e+06	6.56665e+06	5.14827e+06	7.12786e+06	6.02855e+06	5.29054e+06	1.15039e+07	6.35051e+06	7.2469e+06	4.56446e+06	7.72362e+06	8.25401e+06	5.92994e+06	8.37982e+06	7.37535e+06	7.3235e+06	5.89095e+06	1.4299e+07	9.98066e+06	6.50546e+06	6.88684e+06	1.29064e+07	9.58533e+06
529			No results	No results	No results	No results		157.979	19.666	4.52768e+07	0	0	0		5	29	22			DDA for preferred ion	1.55187e+07	1.85306e+07	1.13001e+07	1.32398e+07	1.3892e+07	1.06448e+07	2.28995e+07	1.23876e+08	5.66658e+07	2.28378e+07	1.85524e+07	1.95159e+07	2.1435e+07	1.6913e+07	1.91084e+07	1.08698e+07	1.90871e+07	1.93842e+07	3.30205e+07	2.62893e+07	2.31332e+07	2.01748e+07	2.28038e+07	2.57325e+07	4.20573e+07	3.44439e+07	3.6353e+07	3.85919e+07	4.56416e+07
530		C7 H2 N4 O	Full match	No results	No results	No results		158.024	1.609	1.16093e+08	0	0	0		5	4	4			No MS2	1.85225e+08	9.41935e+07	1.52948e+08	1.44941e+08	1.0761e+08	1.0854e+08	1.47113e+08	9.36311e+07	1.10619e+08	1.26667e+08	1.10661e+08	1.57789e+08	1.38613e+08	1.15718e+08	1.469e+08	9.47559e+07	1.41015e+08	1.69113e+08	1.13123e+08	1.23797e+08	1.14987e+08	1.4031e+08	1.21156e+08	1.13754e+08	193652	271385	216827	313695	244279
531		C3 H6 N6 O2	Full match	No results	No results	No results		158.055	1.12	8.36214e+06	0	0	0		5	11	10			No MS2	9.89191e+06	1.05895e+07	6.67453e+06	7.11063e+06	7.60286e+06	6.99373e+06	8.9125e+06	1.15701e+07	9.30319e+06	1.1479e+07	8.44735e+06	6.90546e+06	7.78618e+06	7.57062e+06	8.22452e+06	5.7724e+06	7.76646e+06	1.64349e+07	7.98674e+06	7.74849e+06	6.46679e+06	8.20274e+06	7.77587e+06	1.30859e+07	1.80831e+07	1.07597e+07	1.00435e+07	9.95541e+06	1.59272e+07
532	2-Methoxynaphthalene	C11 H10 O	Full match	No results	No results	Full match		158.073	11.445	5.36192e+06	3	0	0		5	13	14			DDA for preferred ion	4.43278e+06	4.78701e+06	7.32773e+06	4.24556e+06	5.7936e+06	5.58763e+06	4.52631e+06	7.00176e+06	7.73268e+06	7.2037e+06	5.32774e+06	4.71549e+06	5.0534e+06	5.3373e+06	4.91476e+06	2.55838e+06	4.75629e+06	4.75832e+06	5.47439e+06	5.80228e+06	5.95362e+06	3.39276e+06	6.69668e+06	4.35462e+06	9.13967e+06	6.77385e+06	5.47833e+06	8.40699e+06	8.23248e+06
533	2-Methoxynaphthalene	C11 H10 O	Full match	No results	No results	Full match		158.073	11.805	6.71359e+06	3	0	0		5	9	9			DDA for preferred ion	5.12995e+06	5.37307e+06	9.43245e+06	5.78528e+06	6.16487e+06	6.65716e+06	7.27792e+06	8.9863e+06	9.42504e+06	8.27598e+06	6.20692e+06	5.76012e+06	6.71459e+06	7.44638e+06	5.9219e+06	1.60529e+06	5.78066e+06	5.98012e+06	9.05911e+06	8.29599e+06	6.1583e+06	5.52173e+06	8.47701e+06	5.05903e+06	1.04281e+07	1.01481e+07	6.19237e+06	8.59134e+06	1.13138e+07
534	2-Methoxynaphthalene	C11 H10 O	Full match	No results	No results	Full match		158.073	11.999	4.74755e+06	3	0	0		5	16	14			DDA for preferred ion	3.17855e+06	4.18385e+06	6.09165e+06	3.27012e+06	4.15436e+06	4.59423e+06	4.7307e+06	6.06694e+06	8.35095e+06	5.34664e+06	6.88166e+06	3.55988e+06	4.05745e+06	4.84773e+06	5.72376e+06	1.66969e+06	4.0568e+06	3.42007e+06	5.86491e+06	3.95611e+06	3.80195e+06	3.55474e+06	6.63342e+06	3.89664e+06	7.57898e+06	5.29565e+06	3.50703e+06	6.92702e+06	3.95851e+06
535	1,5-DAN	C10 H10 N2	Full match	No results	No results	Full match		158.084	7.811	4.06155e+07	2	0	0		5	6	5			DDA for preferred ion	5.42005e+07	6.21673e+07	5.47363e+07	5.2177e+07	5.17034e+07	4.87185e+07	3.71796e+07	3.62184e+07	3.16738e+07	3.56194e+07	3.91793e+07	3.97742e+07	3.93251e+07	4.14195e+07	4.81979e+07	2.67177e+07	4.31531e+07	3.39613e+07	3.37218e+07	3.66808e+07	3.72185e+07	2.55632e+07	2.91127e+07	3.38373e+07	3.21775e+07	3.36718e+07	3.5661e+07	3.29759e+07	4.73255e+07
536		C7 H14 N2 O2	Full match	No results	No results	No results		158.106	6.595	7.56096e+06	0	0	0		5	12	5			DDA for preferred ion	2.78258e+06	3.5603e+06	5.72528e+06	3.33025e+06	3.9445e+06	8.91364e+06	3.45754e+06	3.94263e+06	5.08236e+06	4.51034e+06	3.76212e+06	3.29013e+06	4.53955e+06	4.64992e+06	3.61084e+06	1.73301e+06	2.72972e+06	3.37035e+06	9.57302e+06	4.48216e+06	2.69664e+06	2.36644e+06	4.0959e+06	2.43539e+06	9.75515e+06	6.52795e+06	5.20819e+06	6.38091e+06	6.11951e+06
537		C12 H14	Full match	No results	No results	No results		158.109	11.287	6.95447e+06	0	0	0		5	14	9			DDA for preferred ion	3.42679e+06	4.29963e+06	7.61675e+06	3.58831e+06	5.71976e+06	8.24305e+06	6.74091e+06	7.24486e+06	8.27439e+06	6.22477e+06	8.74781e+06	6.11003e+06	4.75277e+06	9.14387e+06	5.44448e+06	2.78464e+06	6.47835e+06	4.18447e+06	7.91608e+06	9.35823e+06	5.99902e+06	6.01141e+06	9.87032e+06	5.35539e+06	1.06645e+07	1.08514e+07	6.21656e+06	1.29792e+07	1.03494e+07
538	4-Methylcarbostyril	C10 H9 N O	Full match	No results	No results	Full match		159.068	7.817	1.36502e+07	8	0	0		5	7	5			DDA for preferred ion	1.73153e+07	1.93501e+07	1.8042e+07	1.66029e+07	1.83436e+07	1.58272e+07	1.39165e+07	1.2128e+07	1.00554e+07	1.34259e+07	1.43833e+07	1.3629e+07	1.12957e+07	1.47471e+07	1.65236e+07	9.70139e+06	1.52088e+07	1.12001e+07	1.21742e+07	1.43766e+07	1.34513e+07	1.02517e+07	1.05326e+07	1.17992e+07	1.12118e+07	1.29121e+07	1.33675e+07	1.17591e+07	1.71934e+07
539	Pregabalin	C8 H17 N O2	Full match	No results	No results	Full match		159.126	8.296	8.33587e+06	2	0	0		5	6	6			DDA for preferred ion	2.54343e+06	3.03058e+06	3.97835e+06	3.63737e+06	6.62992e+06	2.50223e+06	2.69008e+06	2.5102e+06	2.38741e+06	3.48321e+06	2.15799e+06	2.57787e+06	1.69492e+06	1.68066e+06	2.46537e+06	559840	1.54688e+06	1.22061e+06	1.67071e+06	3.68614e+06	1.54863e+06	1.11704e+06	1.43708e+06	1.39767e+06	2.09467e+07	1.34765e+06	1.1319e+06	1.59711e+06	1.45366e+06
540	Acetyl-β-methylcholine	C8 H17 N O2	Full match	Full match	No results	Partial match		159.126	1.506	1.40269e+08	2	0	0		5	7	6			DDA for preferred ion	1.42577e+08	1.69503e+08	2.01736e+08	1.49644e+08	1.79814e+08	1.3782e+08	1.78784e+08	2.12477e+08	2.44103e+08	2.08753e+08	1.7557e+08	1.78177e+08	1.64622e+08	1.53756e+08	1.56546e+08	3.89274e+07	1.44523e+08	1.49721e+08	1.77209e+08	2.05022e+08	1.14991e+08	1.28561e+08	2.15516e+08	1.40369e+08	2.65205e+08	2.79408e+08	1.73813e+08	3.088e+08	1.87713e+08
541	Pregabalin	C8 H17 N O2	Full match	No results	No results	Full match		159.126	2.276	6.34823e+07	2	0	0		5	18	12			DDA for preferred ion	5.69864e+07	3.84671e+07	7.84665e+07	4.26467e+07	5.92585e+07	4.47021e+07	7.08814e+07	1.04293e+08	8.29844e+07	7.71607e+07	8.36911e+07	5.90226e+07	5.33044e+07	7.16082e+07	7.13743e+07	1.60524e+07	5.57249e+07	4.83905e+07	8.05406e+07	9.80802e+07	4.00384e+07	5.57043e+07	9.29707e+07	6.40687e+07	1.47683e+08	1.47644e+08	8.04509e+07	1.71391e+08	1.14572e+08
542	Daminozide	C6 H12 N2 O3	Full match	No results	Partial match	Full match		160.085	1.497	6.64593e+07	9	0	6	Other	5	9	9			No MS2	2.00733e+07	2.0426e+07	1.91847e+07	1.73237e+07	1.99099e+07	1.79588e+07	8.61924e+07	4.25692e+07	7.00423e+07	6.18474e+07	8.00182e+07	4.31237e+07	1.09301e+08	4.83321e+07	1.23506e+08	5.96808e+07	1.13193e+08	3.93836e+07	2.30852e+07	6.45393e+07	1.92268e+07	3.63726e+07	9.00644e+07	2.79826e+07	3.25159e+07	3.87687e+07	2.74359e+07	2.57766e+07	3.22463e+07
543	2-Phenyl-4-pentenal	C11 H12 O	No results	No results	No results	Full match		160.089	13.263	3.83888e+06	3	0	0		5	18	17			DDA for preferred ion	2.377e+06	2.1787e+06	4.9634e+06	2.64673e+06	3.84238e+06	4.93008e+06	1.97597e+06	4.83746e+06	3.95608e+06	5.10333e+06	4.27163e+06	3.06291e+06	4.69055e+06	3.69351e+06	2.34211e+06	1.59004e+06	7.45623e+06	2.14154e+06	2.91949e+06	3.90097e+06	2.46841e+06	2.1989e+06	5.40437e+06	2.56508e+06	3.36527e+06	5.01474e+06	2.36156e+06	7.40182e+06	5.83416e+06
544	2-Phenyl-4-pentenal	C11 H12 O	Full match	No results	No results	Full match		160.089	15.653	6.26345e+06	3	0	0		5	13	12			DDA for preferred ion	5.3424e+06	4.5193e+06	703443	1.16738e+06	148064	1.49624e+06	1.27008e+06	1.95388e+06	213682	1.38016e+06	1.28936e+06	1.23893e+06	1.08792e+06	6.86752e+06	3.44311e+06	631795	359289	4.50807e+06	341213	270201	317850	663868	2.19541e+06	1.81535e+06	1.61829e+07	1.81212e+06	828977	2.46582e+06	2.71814e+06
545	2-Phenyl-4-pentenal	C11 H12 O	Full match	No results	No results	Full match		160.089	15.824	6.13495e+06	3	0	0		5	15	10			DDA for preferred ion	2.74517e+06	3.41832e+06	7.7789e+06	2.13409e+06	5.88338e+06	6.72354e+06	3.51685e+06	7.91718e+06	7.57355e+06	6.3263e+06	6.14515e+06	5.12713e+06	2.86988e+06	4.53143e+06	5.11734e+06	2.02605e+06	3.12294e+06	4.16095e+06	5.06166e+06	2.84051e+06	3.07685e+06	3.02855e+06	1.03168e+07	4.30684e+06	1.61048e+07	1.10083e+07	3.46934e+06	1.03476e+07	6.91292e+06
546	2-Phenyl-4-pentenal	C11 H12 O	Full match	No results	No results	Full match		160.089	15.069	3.93974e+06	3	0	0		5	8	4			DDA for preferred ion	3.33398e+06	2.60756e+06	5.04388e+06	3.59481e+06	5.12131e+06	2.37479e+06	2.99354e+06	4.89342e+06	6.18381e+06	4.09535e+06	4.14691e+06	4.43122e+06	4.1806e+06	3.1101e+06	7.1184e+06	1.76577e+06	2.87807e+06	4.91656e+06	4.24891e+06	3.72598e+06	4.69503e+06	1.99102e+06	5.5398e+06	3.28894e+06	2.30815e+06	5.06671e+06	3.68904e+06	6.88733e+06	5.06471e+06
547	N6-METHYLLYSINE	C7 H16 N2 O2	Full match	No results	No results	Full match		160.121	1.186	7.79821e+06	2	0	0		5	16	13			DDA for preferred ion	8.57084e+06	1.30343e+07	9.5081e+06	1.0617e+07	7.76619e+06	8.47686e+06	8.37182e+06	8.35604e+06	5.90388e+06	8.17129e+06	7.55983e+06	7.49181e+06	1.11039e+07	1.10077e+07	9.74008e+06	8.10662e+06	1.05133e+07	1.24414e+07	7.06788e+06	7.95595e+06	7.33286e+06	6.04016e+06	6.51149e+06	1.11647e+07	5.80134e+06	1.12683e+07	4.06312e+06	6.41093e+06	5.61757e+06
548	N-Formylaspartate	C5 H7 N O5	Full match	No results	No results	Not the top hit		161.033	16.255	2.99588e+06	5	0	0		5	9	6			DDA for preferred ion	2.96137e+06	3.23233e+06	4.45656e+06	1.90087e+06	3.4803e+06	3.39293e+06	1.92467e+06	4.06309e+06	3.61468e+06	4.22529e+06	2.14167e+06	3.36661e+06	3.0563e+06	3.01296e+06	2.7439e+06	1.76818e+06	2.62977e+06	3.40217e+06	4.03041e+06	2.6668e+06	3.07826e+06	1.90552e+06	3.85449e+06	2.11698e+06	3.96135e+06	4.79331e+06	4.48929e+06	4.42112e+06	4.84966e+06
549	S-Allyl-L-cysteine	C6 H11 N O2 S	Full match	No results	Not the top hit	Full match		161.051	4.645	1.72918e+07	5	0	1	Other	5	13	13			DDA for preferred ion	1.06806e+07	1.13032e+07	1.65261e+07	9.42061e+06	7.11677e+06	5.05862e+06	1.64302e+07	7.01599e+06	2.06672e+07	1.51994e+07	1.05124e+07	1.80334e+07	1.07411e+07	1.08129e+07	1.42012e+07	3.3435e+06	1.01648e+07	5.563e+06	3.1193e+07	2.98699e+07	2.63811e+07	1.06379e+07	1.74323e+07	1.42192e+07	3.03697e+06	4.16809e+07	2.4381e+07	1.07755e+07	2.95835e+07
550	.alpha.-Aminoadipic acid	C6 H11 N O4	Full match	No results	Not the top hit	Full match		161.069	2.275	5.85971e+06	16	0	10	Superpathway of L-lysine degradation;Other	5	7	7			DDA for preferred ion	3.12972e+06	2.29061e+06	3.29388e+06	3.0874e+06	3.3791e+06	2.99616e+06	5.92589e+06	6.88108e+06	6.42574e+06	7.72394e+06	6.68058e+06	7.42792e+06	1.08904e+07	9.84121e+06	1.07473e+07	4.88617e+06	8.92287e+06	4.35047e+06	7.97855e+06	6.87972e+06	6.83358e+06	4.17767e+06	6.49398e+06	6.80345e+06	8.26663e+06	1.03715e+07	7.16539e+06	8.0292e+06	1.04531e+07
551	L-2-Aminoadipic acid	C6 H11 N O4	Full match	Full match	Partial match	Partial match		161.069	1.488	2.80313e+08	16	0	10	Superpathway of L-lysine degradation;Other	5	5	5			DDA for preferred ion	7.35675e+07	7.23171e+07	6.6055e+07	5.65752e+07	6.71685e+07	6.42241e+07	3.78192e+08	1.63613e+08	3.16106e+08	2.98899e+08	3.37675e+08	1.7522e+08	4.90276e+08	2.07956e+08	5.20081e+08	2.6704e+08	5.1946e+08	1.43604e+08	5.63125e+07	2.93184e+08	4.32967e+07	1.42976e+08	4.0879e+08	1.18739e+08	7.19209e+07	8.1735e+07	7.19685e+07	5.9077e+07	8.30965e+07
552	DL-Carnitine	C7 H15 N O3	Full match	Full match	No results	Full match		161.105	1.377	2.53198e+08	3	0	0		5	7	5			DDA for preferred ion	2.08555e+08	2.2948e+08	2.50145e+08	2.31347e+08	2.3812e+08	2.09229e+08	3.63548e+08	3.54531e+08	3.73342e+08	3.53992e+08	3.37747e+08	3.93128e+08	4.23851e+08	4.61869e+08	3.80771e+08	1.7412e+08	3.52369e+08	3.15307e+08	3.59943e+08	4.2038e+08	4.22958e+08	2.43282e+08	3.50096e+08	3.44006e+08	3.4011e+08	5.28013e+08	4.43927e+08	5.09202e+08	4.5835e+08
553		C8 H19 N O2	Full match	No results	No results	No results		161.141	1.588	4.12805e+07	0	0	0		5	18	17			DDA for preferred ion	3.27707e+07	5.30469e+07	5.98443e+07	3.76125e+07	3.43897e+07	4.3414e+07	3.6762e+07	6.27796e+07	6.91026e+07	6.88805e+07	4.62397e+07	3.52319e+07	2.88559e+07	4.81692e+07	3.79934e+07	9.99448e+06	3.68499e+07	2.9723e+07	4.03521e+07	4.07092e+07	3.15005e+07	2.53958e+07	5.83107e+07	3.33214e+07	8.61029e+07	7.42808e+07	7.5025e+06	7.8019e+07	5.35001e+07
554		C8 H19 N O2	Full match	No results	No results	No results		161.141	3.558	5.66687e+07	0	0	0		5	20	17			DDA for preferred ion	3.09386e+07	5.47966e+07	8.85205e+07	4.09128e+07	5.7996e+07	5.42415e+07	4.1394e+07	6.8369e+07	7.1718e+07	6.05161e+07	5.80776e+07	4.00478e+07	2.58742e+07	5.66677e+07	4.28704e+07	1.78507e+07	4.46303e+07	4.28184e+07	5.13085e+07	5.53086e+07	1.74976e+07	3.06737e+07	7.54608e+07	4.05907e+07	8.56159e+07	4.457e+07	1.97203e+07	6.84906e+07	3.99461e+07
555	IN00458	C9 H6 O3	Full match	No results	Partial match	Full match		162.032	11.946	4.82673e+06	7	0	1	Superpathway of scopolin and esculin biosynthesis	5	11	11			DDA for preferred ion	4.13199e+06	4.66112e+06	5.40032e+06	4.01828e+06	4.5295e+06	4.32775e+06	4.18949e+06	6.5552e+06	5.58456e+06	5.44541e+06	6.34518e+06	4.6995e+06	3.49268e+06	5.11365e+06	3.99934e+06	2.52115e+06	4.46362e+06	5.18228e+06	5.46498e+06	6.26362e+06	5.36511e+06	3.12489e+06	5.08066e+06	4.65219e+06	1.24672e+07	7.87905e+06	5.67009e+06	8.31858e+06	6.0486e+06
556	1,2-Dihydroxy-5-(methylsulfanyl)-1-penten-3-one	C6 H10 O3 S	Full match	No results	Full match	Full match		162.035	7.915	2.30046e+06	5	0	3	Other	5	6	6			DDA for preferred ion	1.48308e+06	4.4573e+06	1.39917e+06	3.45227e+06	1.62032e+06	1.79942e+06	227191	293030	120501	110616	291976	261050	100792	202333	175914	76992.7	181108	171906	196483	167732	210965	66340.7	91765.7	133766	229012	548364	1.55007e+06	459711	1.15473e+06
557	Gly-Ser	C5 H10 N2 O4	Full match	No results	No results	Full match		162.064	1.305	5.58311e+06	6	0	0		5	11	11			No MS2	5.12261e+06	3.86271e+06	3.63003e+06	4.26601e+06	6.10452e+06	4.10323e+06	8.22466e+06	7.6135e+06	8.10718e+06	7.3868e+06	7.57254e+06	7.45881e+06	7.10797e+06	8.03064e+06	7.50737e+06	3.84862e+06	6.44647e+06	6.56615e+06	1.05786e+07	7.65863e+06	6.64098e+06	5.36915e+06	7.20408e+06	6.73569e+06	9.49005e+06	1.35073e+07	9.55058e+06	1.38597e+07	9.922e+06
558	Safrole	C10 H10 O2	No results	No results	Partial match	Full match		162.068	15.058	2.86396e+06	31	0	2	Superpathway of aromatic compound degradation via 2-oxopent-4-enoate;Other	5	9	9			No MS2	3.00629e+06	2.71768e+06	4.06734e+06	2.4872e+06	2.85076e+06	2.07763e+06	2.28105e+06	4.31718e+06	3.27098e+06	3.45028e+06	3.14235e+06	3.43194e+06	2.86317e+06	2.74295e+06	2.81267e+06	1.34921e+06	2.73718e+06	2.16434e+06	2.79741e+06	2.87499e+06	3.35309e+06	1.67277e+06	2.2706e+06	1.84688e+06	2.75733e+06	3.47504e+06	2.62317e+06	4.43432e+06	4.15194e+06
559	Safrole	C10 H10 O2	Full match	No results	Partial match	Full match		162.068	15.808	7.12501e+06	31	0	2	Superpathway of aromatic compound degradation via 2-oxopent-4-enoate;Other	5	16	13			DDA for preferred ion	3.58921e+06	4.47013e+06	6.23286e+06	2.78962e+06	4.56212e+06	6.07325e+06	2.27934e+06	4.12999e+06	5.32458e+06	4.33341e+06	5.76149e+06	3.16688e+06	8.17679e+06	5.13371e+06	4.20409e+06	2.82457e+06	3.59658e+06	3.20045e+06	3.20024e+06	3.37568e+06	2.63369e+06	2.40215e+06	6.09693e+06	4.82455e+06	1.50007e+07	7.74518e+06	3.92079e+06	6.92089e+06	8.45514e+06
560	Safrole	C10 H10 O2	Full match	No results	Partial match	Full match		162.068	13.248	5.15793e+06	31	0	2	Superpathway of aromatic compound degradation via 2-oxopent-4-enoate;Other	5	15	10			DDA for preferred ion	5.12256e+06	4.49555e+06	8.0493e+06	5.8687e+06	8.05059e+06	6.72294e+06	3.85254e+06	7.87365e+06	7.12723e+06	6.93981e+06	6.8685e+06	6.25225e+06	6.46593e+06	7.96735e+06	7.32132e+06	3.49539e+06	6.22952e+06	5.03849e+06	6.27062e+06	6.76147e+06	5.20055e+06	4.20459e+06	7.87335e+06	4.96186e+06	7.79198e+06	8.80567e+06	6.18468e+06	9.5439e+06	7.69973e+06
561	Safrole	C10 H10 O2	Full match	No results	Partial match	Full match		162.068	12.184	1.10007e+07	31	0	2	Superpathway of aromatic compound degradation via 2-oxopent-4-enoate;Other	5	12	12			DDA for preferred ion	1.16653e+07	1.51993e+07	1.57091e+07	1.02089e+07	1.59766e+07	1.1155e+07	1.37356e+07	2.1892e+07	2.1017e+07	1.95443e+07	1.28225e+07	1.17678e+07	1.16981e+07	1.75721e+07	1.66128e+07	6.29901e+06	1.33326e+07	1.7616e+07	1.69421e+07	1.65792e+07	1.79073e+07	1.19791e+07	1.5423e+07	1.33309e+07	2.41177e+07	2.03849e+07	1.36026e+07	1.95833e+07	2.07826e+07
562		C8 H10 N4	Full match	No results	No results	No match		162.09	18.631	1.19437e+06	2	0	0		4	30	16			No MS2	419003	2.0203e+06	538705	46391.6	2.74265e+06	529614	280395	825888	1.03664e+06	799148	808640	145649	648622	1.73711e+06	992710	976208	795631	1.78267e+06	664382	410644	1.71135e+06	174830	620022	1.30258e+06	904146	925125	1.07145e+06	680670	2.1032e+06
563		C8 H10 N4	Full match	No results	No results	No match		162.09	16.914	2.80257e+06	2	0	0		5	22	21			DDA for preferred ion	555739	1.25951e+06	444417	619450	1.69291e+06	1.19093e+06	349726	714841	3.27553e+06	2.08651e+06	404226	792155	2.35906e+06	1.33206e+06	1.66375e+06	1.27449e+06	2.21174e+06	2.04133e+06	1.27925e+06	879191	4.45879e+06	808320	678472	418200	5.28378e+06	2.28879e+06	1.2791e+06	6.7153e+06	3.98433e+06
564	Hydroxylysine	C6 H14 N2 O3	Full match	No results	Partial match	Full match		162.1	1.177	1.80272e+07	7	0	3	Other	5	11	10			DDA for other ion	4.0659e+06	2.51173e+06	3.35362e+06	3.81545e+06	3.38828e+06	3.69794e+06	1.53291e+07	1.68115e+07	1.39215e+07	1.27793e+07	1.18545e+07	1.72713e+07	1.91133e+07	1.64739e+07	1.83224e+07	8.54053e+06	1.44872e+07	1.49441e+07	1.56996e+07	1.9858e+07	3.08376e+07	1.32695e+07	1.83855e+07	2.15504e+07	1.33457e+07	2.89763e+07	1.43312e+07	2.45719e+07	1.28265e+07
565	1,3,7-Octanetriol	C8 H18 O3	Full match	No results	No results	Full match		162.125	10.137	4.39363e+06	1	0	0		5	4	3			DDA for preferred ion	5.77903e+06	6.3821e+06	3.64084e+06	4.23476e+06	5.26406e+06	4.70928e+06	5.40818e+06	5.3969e+06	6.6573e+06	6.96851e+06	5.73432e+06	5.40718e+06	5.80208e+06	6.01783e+06	4.67128e+06	2.44464e+06	5.97803e+06	6.79089e+06	6.28017e+06	3.38273e+06	5.62399e+06	4.29801e+06	6.38184e+06	5.92724e+06	1.12356e+07	5.92122e+06	6.03591e+06	6.38176e+06	7.85647e+06
566	Hexylbenzene	C12 H18	Full match	No results	No results	Full match		162.141	18.499	1.2997e+06	3	0	0		4	23	11			DDA for preferred ion	207733	292984	266899	208818	340512	371133	147399	234215	109713	220005	185182	155941	145010	136188	221184	71723.8	79860.9	371208	116790	79023	137337	143109	191937	254130	636502	2.21483e+06	311333	1.29879e+06	420982
567		C7 H2 N O2 P	Full match	No results	No results	No results		162.983	19.689	2.16212e+07	0	0	0		5	9	7			No MS2	1.76227e+07	1.05118e+07	6.17508e+06	6.64927e+06	8.34891e+06	1.7004e+07	1.65068e+07	1.17117e+07	1.23862e+07	2.42776e+07	8.77637e+06	1.11161e+07	1.06931e+07	8.67828e+06	8.8455e+06	4.34029e+06	9.27695e+06	1.96925e+07	1.13826e+07	3.845e+07	9.37151e+06	6.93533e+06	1.09215e+07	1.12578e+07	1.47593e+07	1.2692e+07	1.06929e+07	1.45226e+07	3.16053e+07
568			No results	No results	No results	No results		163.001	1.305	1.67515e+07	0	0	0		5	10	10			No MS2	1.88621e+07	1.54149e+07	2.31806e+07	1.95916e+07	1.38498e+07	1.9633e+07	1.44956e+07	1.5329e+07	1.70073e+07	1.64628e+07	1.22596e+07	1.59915e+07	1.97198e+07	1.87253e+07	2.0651e+07	1.11655e+07	2.13542e+07	1.80794e+07	1.48503e+07	1.44719e+07	1.6443e+07	1.45981e+07	1.59688e+07	1.72072e+07	1.76708e+07	1.90551e+07	2.04022e+07	2.31995e+07	2.14015e+07
569	Bicine	C6 H13 N O4	Full match	No results	Partial match	Full match		163.084	1.386	5.83637e+07	11	0	4	Superpathway of linamarin and lotaustralin biosynthesis;Other	5	5	5			DDA for preferred ion	5.59194e+07	7.2786e+07	8.24264e+07	4.8022e+07	6.53624e+07	5.08104e+07	4.54147e+07	5.71726e+07	1.06978e+08	7.83548e+07	6.10616e+07	5.05128e+07	5.46687e+07	6.34504e+07	5.07102e+07	2.41278e+07	5.06086e+07	4.28722e+07	6.05251e+07	6.19667e+07	3.77586e+07	3.49533e+07	6.93739e+07	4.98604e+07	9.24458e+07	8.11614e+07	5.57884e+07	6.69798e+07	6.98514e+07
570	2JXY218SZI	C10 H13 N O	Full match	No results	No results	Full match		163.1	10.785	2.98948e+07	12	0	0		5	8	8			DDA for preferred ion	2.1778e+07	2.66601e+07	4.07222e+07	2.23516e+07	3.47982e+07	3.62658e+07	2.94131e+07	3.78287e+07	4.93373e+07	3.2286e+07	3.47006e+07	2.86397e+07	2.27149e+07	3.17295e+07	3.60209e+07	1.41398e+07	2.71852e+07	2.30284e+07	3.18671e+07	3.27248e+07	2.00234e+07	2.31281e+07	3.94734e+07	2.68659e+07	4.72658e+07	4.48494e+07	2.34139e+07	6.07359e+07	2.99127e+07
571		C7 H17 N O3	Full match	No results	No results	No results		163.121	1.343	2.41472e+07	0	0	0		5	9	8			No MS2	2.54132e+06	3.5884e+06	1.74559e+06	929580	8.85338e+06	3.55469e+06	2.44765e+06	2.92897e+06	2.99108e+06	1.56911e+06	3.63784e+06	1.19859e+06	5.171e+06	916056	2.16247e+06	706150	2.06902e+06	1.96807e+06	1.47822e+06	2.06479e+06	1.17226e+06	750110	1.6036e+06	2.46811e+06	5.61848e+07	3.09581e+06	1.761e+06	4.68636e+06	992671
572		C9 H5 Cl O	Full match	No results	No results	No results		164.003	7.821	1.19572e+06	0	0	0		5	5	5			No MS2	1.23982e+06	2.02091e+06	944589	1.47189e+06	1.11955e+06	1.60765e+06	1.45576e+06	2.15604e+06	2.51168e+06	2.25616e+06	1.54161e+06	1.53661e+06	2.0467e+06	1.95135e+06	1.65548e+06	551264	1.72408e+06	1.59959e+06	2.38641e+06	1.6558e+06	1.69441e+06	1.07834e+06	1.92524e+06	1.46887e+06	2.33806e+06	2.29553e+06	1.89921e+06	2.69928e+06	2.04599e+06
573	(E)-p-coumaric acid	C9 H8 O3	Full match	No results	Not the top hit	Full match		164.047	15.058	1.4696e+07	20	0	6	Superpathway of chorismate metabolism;Superpathway of aromatic amino acid biosynthesis;Anaerobic aromatic compound degradation (Thauera aromatica);Superpathway of scopolin and esculin biosynthesis;Other	5	16	16			DDA for preferred ion	1.60732e+07	1.11444e+07	2.06894e+07	1.69116e+07	1.61436e+07	1.13135e+07	1.30745e+07	2.62673e+07	1.88127e+07	1.70054e+07	2.24975e+07	1.51801e+07	1.73049e+07	1.45738e+07	1.91583e+07	6.74881e+06	1.41259e+07	1.48204e+07	1.89745e+07	1.99814e+07	2.17738e+07	9.46619e+06	1.43764e+07	1.40854e+07	1.41807e+07	2.15411e+07	1.53747e+07	2.81629e+07	2.21909e+07
574	2-Hydroxycinnamic acid	C9 H8 O3	Full match	Full match	Partial match	Partial match		164.047	1.613	3.19635e+09	20	0	6	Superpathway of chorismate metabolism;Superpathway of aromatic amino acid biosynthesis;Anaerobic aromatic compound degradation (Thauera aromatica);Superpathway of scopolin and esculin biosynthesis;Other	5	3	3			DDA for preferred ion	3.86654e+09	4.53505e+09	4.4126e+09	3.74193e+09	2.64378e+09	3.10415e+09	1.23748e+09	1.28206e+09	1.06836e+09	1.1922e+09	1.28525e+09	1.69624e+09	1.26715e+09	1.4886e+09	1.73733e+09	1.04291e+09	1.38142e+09	1.33377e+09	1.19678e+09	1.18777e+09	1.35786e+09	1.11062e+09	1.0365e+09	1.0937e+09	1.32783e+09	1.56246e+09	1.65782e+09	9.67292e+08	2.06819e+09
575	2-Hydroxycinnamic acid	C9 H8 O3	Full match	Full match	Partial match	Partial match		164.047	3.299	6.02393e+09	20	0	6	Superpathway of chorismate metabolism;Superpathway of aromatic amino acid biosynthesis;Anaerobic aromatic compound degradation (Thauera aromatica);Superpathway of scopolin and esculin biosynthesis;Other	5	9	9			DDA for preferred ion	9.30833e+09	1.04596e+10	7.80155e+09	8.77354e+09	5.94454e+09	7.42826e+09	3.9365e+09	3.63468e+09	2.57361e+09	3.1112e+09	3.06512e+09	3.11372e+09	3.23702e+09	4.14665e+09	3.22641e+09	2.4327e+09	4.14446e+09	4.0384e+09	2.49949e+09	3.6672e+09	3.76397e+09	2.44432e+09	2.01897e+09	2.62746e+09	3.62843e+09	3.03458e+09	2.94413e+09	3.19371e+09	5.29488e+09
576			No results	No results	No results	No results		164.057	7.244	6.63274e+06	0	0	0		5	4	4			DDA for preferred ion	8.95872e+06	9.14784e+06	9.1233e+06	6.31582e+06	8.13115e+06	6.74473e+06	9.51794e+06	9.95021e+06	7.72183e+06	9.34567e+06	8.01141e+06	9.46196e+06	9.53296e+06	1.043e+07	1.08808e+07	4.32415e+06	8.99963e+06	1.03562e+07	6.89983e+06	6.98014e+06	5.98334e+06	5.4385e+06	6.11056e+06	8.10847e+06	7.43699e+06	9.19161e+06	7.69077e+06	8.21546e+06	9.62208e+06
577	2-Deoxyhexopyranose	C6 H12 O5	Full match	No results	Partial match	Full match		164.068	13.867	5.21064e+06	48	0	1	Other	5	8	6			DDA for preferred ion	3.7649e+06	4.0107e+06	5.1174e+06	3.60032e+06	4.73651e+06	5.94542e+06	4.76596e+06	6.43573e+06	5.82023e+06	4.45759e+06	6.81592e+06	5.26401e+06	4.73636e+06	4.59029e+06	6.85006e+06	3.5353e+06	3.46166e+06	4.97431e+06	8.67225e+06	6.35978e+06	4.78759e+06	2.79878e+06	5.69601e+06	3.67371e+06	5.72667e+06	7.25931e+06	6.45186e+06	1.32672e+07	6.06775e+06
578	2-Deoxyhexopyranose	C6 H12 O5	Full match	No results	Partial match	Full match		164.068	9.857	1.55467e+07	48	0	1	Other	5	19	15			DDA for preferred ion	6.79297e+06	3.96689e+06	4.18518e+06	2.89139e+06	8.14495e+06	1.00243e+07	1.70655e+07	5.04854e+06	3.30188e+06	5.3336e+06	6.94623e+06	4.59844e+06	4.51267e+06	4.61041e+06	5.23628e+06	3.65738e+06	3.66642e+06	6.90438e+06	3.88902e+06	4.04479e+06	3.93595e+06	3.31134e+06	1.90407e+06	2.95098e+06	3.14468e+07	4.73291e+06	2.68687e+06	5.41304e+06	3.5472e+06
579		C3 H4 N O5 P	Full match	No results	No results	No results		164.983	19.634	4.61716e+07	0	0	0		5	4	4			DDA for other ion	5.47394e+07	6.28702e+07	4.39447e+07	5.39061e+07	4.8488e+07	4.3797e+07	6.43446e+07	1.16566e+08	7.81116e+07	7.55489e+07	5.16716e+07	6.32858e+07	6.35411e+07	4.09478e+07	5.89775e+07	3.24898e+07	5.43584e+07	5.86024e+07	7.53447e+07	5.94365e+07	6.5047e+07	4.60228e+07	5.31874e+07	5.63416e+07	9.0193e+07	8.16494e+07	7.77988e+07	1.06894e+08	9.54247e+07
580	4-Methylthiobutylthiohydroximate	C5 H11 N O S2	Full match	No results	No results	Not the top hit		165.028	11.788	1.28326e+08	2	0	0		5	19	16			DDA for preferred ion	224822	693747	3.68853e+06	718210	1.07232e+07	1.90501e+06	2.69665e+06	5.07981e+06	3.81827e+06	1.29056e+06	2.53104e+06	4.21699e+06	4.84971e+06	6.73539e+06	6.65656e+06	2.7342e+06	3.63975e+06	4.07322e+06	8.26394e+06	5.44966e+06	5.85882e+06	3.51831e+06	8.87277e+06	2.52904e+06	2.76138e+08	996446	1.14873e+06	1.0971e+07	1.90103e+06
581	H-Met(O)-OH	C5 H11 N O3 S	Full match	No results	Partial match	Full match		165.046	1.397	4.72088e+07	6	0	1	Other	5	9	8			DDA for preferred ion	4.02223e+07	3.04818e+07	4.60043e+07	4.35419e+07	5.43805e+07	4.79207e+07	8.44667e+07	5.41904e+07	7.31187e+07	7.3339e+07	6.6607e+07	6.27536e+07	7.53961e+07	7.8619e+07	8.3111e+07	4.60583e+07	8.60439e+07	7.13777e+07	7.14056e+07	6.52768e+07	6.86591e+07	4.01561e+07	5.79602e+07	5.04198e+07	1.30371e+07	9.81093e+06	9.21663e+06	1.42809e+07	1.5176e+07
582	Epiguanine	C6 H7 N5 O	Full match	No results	No results	Full match		165.065	2.647	2.41935e+07	5	0	0		5	15	14			DDA for preferred ion	1.53049e+07	1.73548e+07	1.67274e+07	1.5838e+07	1.65278e+07	1.4831e+07	1.93271e+07	2.01608e+07	1.93501e+07	1.59692e+07	2.19577e+07	2.06129e+07	3.78878e+07	2.29558e+07	3.11044e+07	1.28568e+07	2.69163e+07	2.98099e+07	1.53405e+07	3.23421e+07	2.16719e+07	1.47788e+07	1.92777e+07	2.21323e+07	1.71657e+07	5.19372e+07	2.4333e+07	3.25063e+07	2.08305e+07
583	Epiguanine	C6 H7 N5 O	Full match	No results	No results	Full match		165.065	3.594	5.45736e+07	5	0	0		5	16	14			DDA for preferred ion	8.19653e+07	4.55049e+07	3.09735e+07	3.17198e+07	3.37216e+07	2.55011e+07	5.66266e+07	2.35366e+07	2.93336e+07	2.58213e+07	3.39845e+07	3.83329e+07	3.48148e+07	2.96379e+07	3.89042e+07	2.45648e+07	2.67822e+07	5.29119e+07	3.22984e+07	2.79038e+07	3.06888e+07	3.9057e+07	1.53296e+07	5.99753e+07	3.18864e+07	3.39411e+07	3.36369e+07	3.34689e+07	3.07067e+07
584		C3 H12 N5 O P	Full match	No results	No results	No results		165.078	6.837	3.35319e+06	0	0	0		5	26	13			DDA for other ion	939569	773681	416509	421514	792718	628130	5.62502e+06	5.42208e+06	3.75963e+06	2.94846e+06	2.27907e+06	4.55269e+06	4.16816e+06	4.45628e+06	5.74244e+06	3.04217e+06	2.51453e+06	2.72394e+06	6.20784e+06	5.49507e+06	6.85295e+06	3.64379e+06	4.77562e+06	3.76835e+06	4.26023e+06	8.79733e+06	7.15357e+06	9.93489e+06	6.65268e+06
585			No results	No results	No results	No results		165.099	10.172	1.85159e+07	0	0	0		5	9	6			DDA for other ion	6.58659e+06	4.29452e+06	1.35958e+07	5.07833e+06	3.72971e+06	3.13958e+06	1.26351e+07	2.94449e+06	1.17085e+07	9.95328e+06	1.08606e+07	1.61276e+07	9.88591e+06	7.05587e+06	9.48012e+06	2.84666e+06	6.94041e+06	3.62207e+06	3.37072e+07	2.37036e+07	3.03976e+07	1.26247e+07	1.48729e+07	1.19818e+07	1.64753e+06	3.57631e+07	1.09807e+07	2.66353e+06	1.53747e+07
586		C7 H11 N5	Full match	No results	No results	No results		165.102	1.508	4.31183e+06	0	0	0		4	18	18			No MS2	1.88106e+06	1.83389e+06	2.56301e+06	2.3215e+06	3.05113e+06	2.64152e+06	4.43702e+06	2.82632e+06	4.2098e+06	4.11925e+06	3.10666e+06	3.55075e+06	4.41757e+06	3.63102e+06	2.60954e+06	1.31872e+06	3.18363e+06	1.69682e+06	5.85906e+06	4.74539e+06	4.17414e+06	4.389e+06	3.96936e+06	3.95063e+06	6.4347e+06	6.9497e+06	8.87938e+06	5.94512e+06	6.67495e+06
587			No results	No results	No results	No results		165.136	6.865	5.62093e+06	0	0	0		3	10	10			DDA for preferred ion	2.07346e+06	7.4326e+06	3.65578e+06	4.94706e+06	1.57856e+06	1.58533e+06	6.12686e+06	898509	2.04481e+06	1.68903e+06	7.11569e+06	1.91957e+06	1.30538e+06	7.07595e+06	3.24694e+06	5.63867e+06	6.15616e+06	3.60257e+06	7.03946e+06	9.92398e+06	3.46398e+06	3.7923e+06	434102	4.46717e+06	5.39366e+06	8.16558e+06	3.72723e+06	562872	6.04744e+06
588			No results	No results	No results	No results		165.992	19.598	2.84315e+06	0	0	0		5	22	22			No MS2	1.9168e+06	2.48134e+06	1.46086e+06	1.88271e+06	2.84943e+06	1.22202e+06	4.41827e+06	3.70145e+06	4.84879e+06	3.4007e+06	2.47462e+06	2.79216e+06	2.55087e+06	2.33051e+06	2.93684e+06	1.02268e+06	2.61807e+06	2.7579e+06	4.72574e+06	2.94973e+06	4.03361e+06	2.13039e+06	3.0083e+06	3.30399e+06	6.18106e+06	6.24986e+06	5.96077e+06	7.97765e+06	6.55418e+06
589		C3 H6 N2 O4 S	Full match	No results	No results	No results		166.005	19.624	2.57863e+06	0	0	0		5	14	9			No MS2	2.45872e+06	3.03017e+06	2.08515e+06	2.4549e+06	2.44023e+06	2.14161e+06	2.75435e+06	3.60188e+06	3.70329e+06	2.96689e+06	3.08281e+06	2.6402e+06	2.98588e+06	3.28231e+06	3.53746e+06	1.60538e+06	3.16942e+06	2.7371e+06	4.4628e+06	3.14397e+06	2.81265e+06	2.20365e+06	3.11391e+06	2.95021e+06	4.84284e+06	5.01297e+06	4.81673e+06	4.96041e+06	4.43143e+06
590	TBHQ	C10 H14 O2	Full match	No results	No results	Full match		166.099	14.255	9.03298e+06	47	0	0		5	14	9			DDA for preferred ion	4.3084e+06	1.03307e+07	4.87008e+06	4.91998e+06	7.38615e+06	1.36902e+07	6.59031e+06	1.11725e+07	4.85267e+06	7.93945e+06	5.99914e+06	1.46864e+07	9.52009e+06	8.51812e+06	8.46165e+06	7.80355e+06	1.08885e+07	1.69993e+07	5.35547e+06	3.66541e+06	3.14409e+06	3.14119e+06	3.41193e+06	3.12486e+06	8.60015e+06	4.58331e+06	3.54361e+06	6.29613e+06	1.96712e+06
591		C2 H2 Cl N3 O2 S	Full match	No results	No results	No results		166.956	1.134	3.14649e+08	0	0	0		5	11	11			No MS2	4.72366e+06	8.17162e+06	2.19865e+07	5.67162e+06	2.55796e+07	1.57298e+07	6.16068e+06	1.70887e+07	1.04555e+07	9.79581e+06	8.02691e+06	9.8488e+06	7.24839e+06	8.30171e+06	7.40203e+06	2.93249e+06	5.86747e+06	7.74569e+06	1.11926e+07	1.15803e+07	7.73017e+06	5.19358e+06	1.98624e+07	5.70029e+06	7.75388e+08	7.18279e+06	6.00847e+06	3.8125e+07	6.94259e+06
592	2-Mercaptobenzothiazole	C7 H5 N S2	Full match	No results	No results	Full match		166.986	11.674	2.59177e+06	1	0	0		5	19	12			DDA for preferred ion	280779	115596	101138	89245.1	189830	199863	270311	641100	310527	112332	149474	301448	699117	269866	406569	295782	372811	351154	311224	117450	332474	3.24067e+06	203848	211390	2.05993e+06	110931	88717.3	123015	151092
593		C2 H6 N3 O2 P S	Full match	No results	No results	No results		166.991	0.082	5.30003e+06	0	0	0		5	23	22			No MS2	3.38884e+06	7.09631e+06	3.95208e+06	4.63361e+06	5.95267e+06	3.10445e+06	7.84927e+06	9.98879e+06	5.42579e+06	5.43803e+06	5.46471e+06	5.93926e+06	7.30664e+06	6.50245e+06	4.32452e+06	2.71381e+06	6.11668e+06	7.9033e+06	1.01564e+07	7.79083e+06	6.71967e+06	3.61819e+06	7.20538e+06	7.73337e+06	1.10486e+07	6.00727e+06	1.02917e+07	9.90184e+06	8.66971e+06
594		C4 H9 N O6	Full match	No results	No results	No results		167.043	1.12	3.37656e+06	0	0	0		5	18	17			DDA for preferred ion	4.72923e+06	4.01214e+06	1.7485e+06	2.46336e+06	2.76825e+06	2.43207e+06	2.26611e+06	3.28976e+06	2.96595e+06	3.6415e+06	3.13941e+06	1.77673e+06	2.08397e+06	2.34932e+06	2.61989e+06	1.72615e+06	3.11979e+06	6.20589e+06	2.1532e+06	2.66423e+06	2.06501e+06	2.4475e+06	2.42549e+06	3.4488e+06	7.87458e+06	3.29929e+06	3.45286e+06	3.15407e+06	4.99338e+06
595	Uric acid	C5 H4 N4 O3	Full match	Full match	Partial match	Partial match		168.028	1.511	1.63271e+08	2	0	6	Purine nucleotides degradation II (aerobic);Superpathway of purines degradation in plants;Purine nucleotides degradation I (plants);Superpathway of guanosine nucleotides degradation (plants);Other	5	11	9			DDA for preferred ion	6.85704e+07	1.6873e+08	7.38856e+07	6.27677e+07	1.1387e+08	7.53293e+07	1.51088e+08	1.0875e+08	1.23416e+08	1.43176e+08	1.37189e+08	1.39641e+08	1.33994e+08	8.39555e+07	8.33785e+07	6.29646e+06	1.35164e+08	6.22156e+07	1.45522e+08	1.35351e+08	9.47677e+07	7.19794e+07	1.14899e+08	1.74215e+08	2.21037e+08	3.18135e+08	2.43682e+08	2.334e+08	2.51121e+08
596	Uric acid	C5 H4 N4 O3	Full match	Full match	Partial match	Partial match		168.028	2.445	6.98352e+08	2	0	6	Purine nucleotides degradation II (aerobic);Superpathway of purines degradation in plants;Purine nucleotides degradation I (plants);Superpathway of guanosine nucleotides degradation (plants);Other	5	5	4			DDA for preferred ion	6.55975e+08	7.65565e+08	6.95296e+08	6.85249e+08	7.67097e+08	6.53037e+08	1.11887e+09	1.18272e+09	1.08856e+09	1.06176e+09	1.07235e+09	1.06138e+09	9.9849e+08	9.48169e+08	1.13186e+09	4.03188e+08	9.60555e+08	1.1442e+09	1.01598e+09	1.09904e+09	9.61566e+08	7.12592e+08	1.04212e+09	1.28042e+09	1.05979e+09	1.58525e+09	1.31475e+09	1.60092e+09	1.4455e+09
597		C3 H8 N2 O6	Full match	No results	No results	No results		168.038	1.126	1.26698e+07	0	0	0		5	14	14			DDA for preferred ion	1.71589e+07	1.66069e+07	8.73928e+06	1.22215e+07	1.17911e+07	1.18487e+07	1.02175e+07	1.44137e+07	1.29349e+07	1.53642e+07	1.1232e+07	7.8047e+06	1.12595e+07	1.09132e+07	1.00992e+07	8.23156e+06	1.00389e+07	2.34094e+07	9.76491e+06	1.0572e+07	1.03774e+07	1.23095e+07	1.11284e+07	1.85913e+07	3.12403e+07	1.72356e+07	1.4677e+07	1.39521e+07	2.05133e+07
598	3,4-dihydroxyphenylacetic acid	C8 H8 O4	Full match	No results	Partial match	Full match		168.042	2.274	1.45375e+07	27	0	4	Superpathway of aromatic compound degradation via 2-oxopent-4-enoate;Superpathway of aromatic compound degradation via 3-oxoadipate;Other	5	9	9			DDA for preferred ion	7.12703e+06	7.27589e+06	7.51083e+06	9.15992e+06	1.39737e+07	7.52825e+06	1.23562e+07	1.70912e+07	1.13384e+07	1.22729e+07	1.20411e+07	1.26155e+07	1.35185e+07	1.55977e+07	1.58823e+07	2.0528e+06	1.15222e+07	1.06813e+07	1.28774e+07	1.30972e+07	1.14669e+07	7.25798e+06	1.23196e+07	1.14549e+07	1.96316e+07	2.8258e+07	3.00002e+07	3.09709e+07	2.94449e+07
599		C3 H4 N8 O	Full match	No results	No results	No results		168.051	1.333	5.94065e+07	0	0	0		5	4	4			DDA for preferred ion	3.81075e+07	1.64266e+07	4.63072e+07	4.07844e+07	3.91728e+07	4.67216e+07	3.95141e+07	4.28115e+07	3.8521e+07	4.80311e+07	3.61997e+07	4.07533e+07	5.73226e+07	4.68221e+07	4.57182e+07	2.71825e+07	4.51688e+07	5.15107e+07	3.79514e+07	5.27995e+07	4.7879e+07	4.7657e+07	4.32076e+07	5.9076e+07	1.46337e+08	7.2895e+07	6.46344e+07	1.02634e+08	6.98697e+07
600	BZ7175000	C7 H8 N2 O3	Full match	No results	No results	Full match		168.053	2.524	3.31032e+06	3	0	0		5	5	5			DDA for preferred ion	2.17153e+06	2.02054e+06	1.74059e+06	3.42264e+06	2.75837e+06	2.58654e+06	5.69874e+06	5.61073e+06	3.88484e+06	5.62086e+06	4.75227e+06	4.54964e+06	6.37105e+06	486835	5.61099e+06	3.06469e+06	4.72957e+06	4.14155e+06	5.9346e+06	5.31357e+06	3.82534e+06	2.90394e+06	4.54084e+06	3.9264e+06	4.27394e+06	4.24873e+06	4.48358e+06	3.44034e+06	7.01176e+06
601			No results	No results	No results	No results		168.087	1.222	5.47169e+07	0	0	0		5	7	6			DDA for preferred ion	6.35939e+07	8.74829e+07	7.45207e+07	7.25292e+07	3.64065e+07	5.48942e+07	5.06046e+07	4.78633e+07	3.26029e+07	5.05611e+07	4.3694e+07	4.36286e+07	8.55454e+07	4.77259e+07	7.7085e+07	5.3553e+07	6.87363e+07	8.05824e+07	3.38451e+07	3.66861e+07	3.80295e+07	4.28368e+07	3.05466e+07	6.11129e+07	6.7203e+07	3.30523e+07	3.36086e+07	3.63375e+07	3.9379e+07
602	trans-geranic acid	C10 H16 O2	Full match	No results	No results	Full match		168.115	0.187	2.97898e+07	54	0	0		3	13	9			No MS2	4.96897e+06	8.82872e+06	5.51935e+06	8.54337e+06	5.19455e+06	5.18226e+06	3.48003e+07	1.34687e+07	1.60689e+07	1.42476e+07	9.11433e+06	1.13625e+07	7.67328e+06	3.08391e+07	8.48773e+06	4.52226e+06	8.91478e+06	8.47395e+06	1.32893e+07	1.03286e+07	1.01734e+07	6.71693e+06	9.74426e+06	5.6981e+07	7.25033e+06	8.1764e+06	3.72755e+06	1.15682e+07	8.34971e+06
603	N.pi.-Methyl-L-histidine	C7 H11 N3 O2	Full match	No results	No results	Full match		169.085	1.282	1.62416e+07	8	0	0		5	10	10			DDA for preferred ion	1.48878e+07	2.04689e+07	1.35305e+07	1.3877e+07	1.7834e+07	1.34703e+07	3.37802e+07	3.48671e+07	2.95598e+07	3.35876e+07	2.80819e+07	3.04425e+07	2.50628e+07	2.77835e+07	2.96167e+07	1.5222e+07	2.7559e+07	2.20285e+07	3.00807e+07	3.15401e+07	2.14587e+07	1.87906e+07	2.56429e+07	2.19126e+07	1.47324e+07	2.43548e+07	2.3673e+07	2.96098e+07	2.10342e+07
604	Diphenylamine	C12 H11 N	Full match	No results	No results	Full match		169.089	14.501	1.07586e+07	4	0	0		5	16	13			DDA for preferred ion	7.71473e+06	1.02333e+07	6.50127e+06	7.40312e+06	6.49779e+06	7.57142e+06	1.94427e+07	2.50484e+07	2.39506e+07	1.67554e+07	2.05062e+07	1.5761e+07	8.76163e+06	1.40946e+07	8.27906e+06	7.48312e+06	9.23784e+06	9.06909e+06	2.3388e+07	1.75907e+07	1.63445e+07	7.57846e+06	1.77207e+07	1.8389e+07	2.40231e+07	1.47764e+07	1.44676e+07	1.78632e+07	1.29205e+07
605	Aceclidine	C9 H15 N O2	Full match	No results	No results	Full match		169.11	8.977	2.39371e+08	4	0	0		5	5	5			DDA for preferred ion	2.64607e+07	3.23036e+07	2.31504e+07	2.39484e+07	4.05156e+07	2.67786e+07	5.86759e+07	3.48906e+07	5.26111e+07	5.67317e+07	3.42942e+07	2.6974e+07	2.81322e+07	3.59977e+07	4.16825e+07	1.08585e+07	2.98867e+07	3.04633e+07	2.42293e+07	2.42272e+07	3.33112e+07	2.96987e+07	2.34005e+07	2.22021e+07	6.14292e+08	1.66578e+07	2.01705e+07	3.17295e+07	2.70368e+07
606	Aceclidine	C9 H15 N O2	Full match	No results	No results	Full match		169.11	16.636	3.08827e+07	4	0	0		5	12	5			DDA for preferred ion	1.5427e+07	1.88479e+07	1.5271e+07	1.83097e+07	2.19136e+07	1.23617e+07	9.33604e+06	7.11624e+06	7.33068e+06	6.0076e+06	7.9157e+06	7.86462e+06	5.55152e+06	1.30916e+07	6.83211e+06	2.89141e+06	7.96212e+06	1.10624e+07	4.29719e+06	1.0098e+07	5.19445e+06	4.7745e+06	4.05417e+06	5.0865e+06	6.5313e+07	7.86378e+06	3.22207e+06	5.46804e+06	5.05845e+06
607	Aceclidine	C9 H15 N O2	Full match	No results	No results	Full match		169.11	16.445	3.004e+07	4	0	0		5	9	4			DDA for preferred ion	2.73785e+07	3.56597e+07	2.64951e+07	3.00142e+07	3.83624e+07	2.13207e+07	8.10857e+06	8.63139e+06	7.89376e+06	6.18094e+06	9.1353e+06	7.92911e+06	7.00503e+06	1.26748e+07	1.02787e+07	3.66351e+06	1.26988e+07	8.93589e+06	4.20094e+06	8.52688e+06	4.50574e+06	3.20221e+06	2.912e+06	3.7455e+06	6.58649e+07	4.75668e+06	3.19754e+06	6.42603e+06	3.9079e+06
608	(-)-Lupinine	C10 H19 N O	Full match	No results	No results	Full match		169.146	17.1	4.11598e+06	2	0	0		5	22	16			DDA for preferred ion	828394	481014	802839	1.19733e+06	1.26238e+06	721593	431143	726434	440624	369894	297903	473135	230031	262075	425255	127958	348844	273552	215691	1.77903e+06	391934	124675	196773	197087	8.22632e+06	183855	69540.9	491800	207770
609	(-)-Lupinine	C10 H19 N O	Full match	No results	No results	Full match		169.147	10.308	2.05484e+06	2	0	0		5	11	8			No MS2	678822	729833	704156	490185	797606	543824	480304	1.39752e+06	710245	1.16743e+06	1.22976e+06	777899	860303	360930	493074	318602	964718	632950	370718	594165	396184	575978	2.34157e+06	552677	4.45092e+06	2.11189e+06	439700	1.1893e+06	1.52454e+06
610	Nitrosoguvacoline	C7 H10 N2 O3	Full match	No results	No results	Full match		170.069	1.508	2.18906e+07	1	0	0		5	11	8			DDA for other ion	2.21684e+07	2.12659e+07	1.94532e+07	2.27073e+07	3.04347e+07	2.09614e+07	2.66894e+07	2.1288e+07	2.57168e+07	2.56318e+07	2.34728e+07	3.06846e+07	2.93712e+07	2.52244e+07	2.52034e+07	1.11909e+07	2.69851e+07	2.14135e+07	2.62984e+07	2.82561e+07	2.78089e+07	1.92003e+07	2.60326e+07	2.26876e+07	2.67437e+07	4.47573e+07	4.21217e+07	4.21374e+07	4.19931e+07
611	2-(Diethoxymethyl)furan	C9 H14 O3	Full match	No results	No results	Full match		170.094	16.638	3.87195e+07	3	0	0		5	11	6			DDA for other ion	1.65794e+07	2.3071e+07	1.69998e+07	2.02476e+07	2.50978e+07	1.5709e+07	1.15494e+07	9.07054e+06	7.8399e+06	8.7179e+06	9.72588e+06	9.53563e+06	6.66839e+06	1.65813e+07	9.82772e+06	3.70743e+06	1.06085e+07	1.57136e+07	5.18668e+06	1.2343e+07	7.10422e+06	5.94952e+06	6.04211e+06	6.91761e+06	8.23266e+07	8.48908e+06	5.8354e+06	5.85675e+06	4.457e+06
612	1,6,7-Trimethylnaphthalene	C13 H14	Full match	No results	No results	Full match		170.109	11.66	4.268e+06	3	0	0		5	7	7			DDA for preferred ion	3.59974e+06	3.11243e+06	5.71601e+06	2.96203e+06	4.61933e+06	3.77784e+06	3.80107e+06	5.54332e+06	7.40513e+06	4.55838e+06	3.71515e+06	3.37819e+06	3.67461e+06	4.00917e+06	3.77156e+06	1.85349e+06	4.45811e+06	3.78713e+06	5.46745e+06	5.5504e+06	3.10231e+06	3.61239e+06	4.97728e+06	3.74762e+06	6.2325e+06	1.32689e+06	3.94774e+06	6.83763e+06	4.50884e+06
613	1,6,7-Trimethylnaphthalene	C13 H14	Full match	No results	No results	Full match		170.109	13.963	1.95022e+06	3	0	0		5	5	4			DDA for preferred ion	1.31051e+06	1.60668e+06	2.62488e+06	1.03797e+06	2.03152e+06	1.79216e+06	1.17045e+06	2.36385e+06	2.3128e+06	1.93282e+06	1.59898e+06	2.03959e+06	1.46595e+06	1.29974e+06	1.74971e+06	931072	1.29385e+06	1.2691e+06	1.83985e+06	1.80443e+06	1.62964e+06	1.22761e+06	1.75182e+06	1.28678e+06	2.90421e+06	2.91657e+06	2.01122e+06	2.6851e+06	3.15104e+06
614	1,6,7-Trimethylnaphthalene	C13 H14	Full match	No results	No results	Full match		170.11	6.817	2.29797e+06	3	0	0		5	21	13			No MS2	2.35839e+06	3.3882e+06	1.49065e+06	1.17587e+06	2.87047e+06	2.11387e+06	3.74926e+06	5.2494e+06	5.49589e+06	4.11037e+06	2.97301e+06	2.67007e+06	3.5979e+06	2.97418e+06	3.45929e+06	2.02201e+06	3.47012e+06	3.31287e+06	4.99272e+06	4.21622e+06	4.80897e+06	2.80096e+06	4.33481e+06	3.96348e+06	7.27765e+06	6.16678e+06	5.46941e+06	7.81865e+06	5.85932e+06
615		C9 H18 N2 O	Full match	No results	No results	No results		170.142	1.267	8.79107e+07	0	0	0		5	9	8			DDA for other ion	9.19785e+07	1.77649e+08	9.86592e+07	9.51566e+07	5.61933e+07	7.30247e+07	1.0339e+07	1.0395e+07	9.00004e+06	1.36222e+07	1.30415e+07	1.36776e+07	2.84785e+07	2.5812e+07	3.88894e+07	2.24443e+07	3.22991e+07	4.23276e+07	5.22285e+06	1.25223e+07	7.53199e+06	8.89379e+06	6.50585e+06	1.09224e+07	7.59125e+06	8.52082e+06	6.15537e+06	5.08671e+06	8.94967e+06
616		C9 H18 N2 O	Full match	No results	No results	No results		170.142	10.686	5.30525e+06	0	0	0		5	23	15			DDA for preferred ion	5.66366e+06	4.94934e+06	7.8691e+06	5.97866e+06	6.00752e+06	8.63526e+06	5.46573e+06	7.50098e+06	1.05401e+07	9.94868e+06	6.13868e+06	7.32543e+06	7.8464e+06	7.99058e+06	5.29989e+06	3.9648e+06	7.47315e+06	6.47539e+06	9.94691e+06	5.13789e+06	7.56188e+06	2.59114e+06	4.08493e+06	4.10635e+06	5.92258e+06	7.78253e+06	4.64654e+06	1.15991e+07	6.4919e+06
617			No results	No results	No results	No results		170.952	1.134	1.01255e+08	0	0	0		5	14	13			No MS2	1.47551e+06	2.77972e+06	5.99495e+06	1.53959e+06	7.70453e+06	4.82809e+06	2.07124e+06	4.96565e+06	3.26108e+06	2.77405e+06	2.40184e+06	2.72052e+06	2.07169e+06	2.65891e+06	2.18417e+06	765530	2.12367e+06	2.11235e+06	2.70221e+06	3.57819e+06	2.5134e+06	1.42504e+06	6.16504e+06	1.33483e+06	2.70501e+08	1.85872e+06	2.35709e+06	1.17985e+07	1.75097e+06
618		C2 H7 N O4 P2	Full match	No results	No results	No results		170.985	0.08	1.28938e+08	0	0	0		5	23	16			DDA for preferred ion	1.79843e+07	8.50433e+07	6.16864e+07	1.11508e+08	1.2993e+08	9.23055e+07	1.18211e+08	1.47486e+08	2.33395e+08	1.34893e+08	1.11704e+08	1.61987e+08	9.28149e+07	1.11035e+08	2.24524e+08	9.14582e+07	1.78926e+08	1.1925e+08	1.50681e+08	2.10171e+08	1.99316e+08	1.13727e+08	1.76057e+08	1.5829e+08	1.82872e+08	3.29957e+08	3.13298e+08	2.36613e+08	4.4243e+08
619		C2 H7 N O4 P2	Full match	No results	No results	No results		170.986	19.98	1.7768e+08	0	0	0		4	12	5			DDA for preferred ion	2.22279e+08	2.89657e+08	1.83518e+08	2.04723e+08	2.05593e+08	1.72572e+08	888999	2.5275e+08	2.7739e+06	2.55803e+08	1.9688e+06	3.44099e+08	2.07097e+08	2.76313e+08	2.46546e+08	984805	2.73876e+08	2.1232e+06	3.68865e+08	4.11167e+06	2.85403e+08	2.09317e+08	2.12987e+06	2.68446e+08	3.74537e+08	3.82591e+06	3.24604e+08	3.45441e+08	3.2108e+08
620		C7 H13 N3 O2	Full match	No results	No results	No results		171.1	1.511	9.64457e+07	0	0	0		5	11	10			No MS2	3.0138e+07	2.73004e+07	3.70082e+07	3.77657e+07	4.42939e+07	2.86099e+07	9.65878e+07	8.6756e+07	1.09066e+08	1.06162e+08	8.68718e+07	1.16035e+08	8.30499e+07	7.32178e+07	8.05056e+07	3.14454e+07	8.09765e+07	7.02189e+07	1.17094e+08	1.1401e+08	1.11754e+08	7.31955e+07	1.12494e+08	9.20943e+07	1.07812e+08	1.96165e+08	1.90087e+08	2.12907e+08	1.5925e+08
621	XJ6642800	C9 H17 N S	Full match	No results	No results	Full match		171.108	10.859	3.73125e+07	3	0	0		5	10	9			DDA for preferred ion	280281	593056	3.74768e+06	479889	1.17923e+07	2.13355e+06	1.33199e+06	2.50726e+06	1.29546e+06	412277	1.33618e+06	1.00499e+06	886695	1.0602e+06	1.27591e+06	703680	1.87072e+06	2.26565e+06	1.86889e+06	1.50939e+06	1.0652e+06	1.54171e+06	4.32966e+06	595119	1.00501e+08	434633	798939	6.87612e+06	402598
622	XJ6642800	C9 H17 N S	Full match	No results	No results	Full match		171.108	14.656	8.29899e+07	3	0	0		5	20	17			DDA for preferred ion	309447	223887	1.13871e+06	214233	9.79781e+06	1.80063e+06	690165	4.7947e+06	891333	188465	1.09884e+06	801914	472860	612507	1.06498e+06	376335	1.54525e+06	1.26154e+06	3.2913e+06	1.70264e+06	869169	428591	8.12147e+06	225729	1.72188e+08	275937	208677	2.70651e+07	1.17981e+06
623	XJ6642800	C9 H17 N S	Full match	No results	No results	Full match		171.108	16.805	9.11861e+07	3	0	0		3	24	19			DDA for preferred ion	59444.4	95108.7	641025	55782.8	5.6226e+06	738143	85049	716551	347998	66153.7	264603	134392	220122	550451	341421	270412	448726	783454	488655	371259	80576.8	119337	1.88737e+06	106538	1.88139e+08	213062	132455	8.62289e+06	358533
624	Gabapentin	C9 H17 N O2	Full match	No results	No results	Full match		171.126	16.5	1.16975e+07	1	0	0		5	7	5			DDA for preferred ion	1.156e+07	1.34249e+07	1.03212e+07	1.12886e+07	1.54602e+07	8.72493e+06	3.7101e+06	1.76413e+07	1.36671e+07	2.7145e+06	4.49725e+06	4.08011e+06	2.97349e+06	5.4655e+06	4.14668e+06	1.85003e+06	4.92496e+06	3.39672e+06	1.21292e+07	4.27873e+06	1.27978e+07	1.21676e+07	1.08467e+07	2.09544e+06	3.11056e+07	3.01e+06	1.10863e+07	1.55831e+07	1.12894e+07
625	Gabapentin	C9 H17 N O2	Full match	No results	No results	Full match		171.126	9.404	5.25567e+07	1	0	0		5	9	6			DDA for preferred ion	2.75991e+07	3.87513e+07	2.30513e+07	2.75982e+07	4.97783e+07	3.15053e+07	3.64269e+07	5.02319e+07	3.50357e+07	2.79533e+07	2.70436e+07	3.27148e+07	2.95675e+07	2.41565e+07	3.11183e+07	1.06336e+07	2.92202e+07	2.45905e+07	2.60209e+07	3.32636e+07	1.645e+07	2.92441e+07	2.05929e+07	1.49711e+07	1.49062e+08	1.8529e+07	1.26238e+07	2.25574e+07	1.59067e+07
626	Gabapentin	C9 H17 N O2	Full match	No results	No results	Full match		171.126	15.931	3.82866e+06	1	0	0		5	22	19			DDA for preferred ion	2.64313e+06	5.10081e+06	5.9754e+06	5.68299e+06	5.86119e+06	3.5995e+06	1.0842e+06	1.4492e+06	1.08907e+06	896079	1.00654e+06	1.4152e+06	710278	1.25954e+06	1.21213e+06	396751	1.28573e+06	561081	747355	2.13701e+06	333170	105508	540096	947317	5.38553e+06	1.06694e+06	978289	1.78451e+06	400343
627	MFCD00130070	C10 H21 N O	Full match	No results	No results	Full match		171.162	13.28	8.15364e+07	1	0	0		5	5	1			DDA for preferred ion	7.49051e+07	8.33339e+07	1.18283e+08	7.55969e+07	1.09624e+08	9.69662e+07	6.94937e+07	1.05445e+08	1.08801e+08	1.08094e+08	9.5287e+07	9.0565e+07	7.22558e+07	1.05208e+08	1.03554e+08	3.65478e+07	8.98811e+07	7.27357e+07	8.3041e+07	1.04492e+08	7.06348e+07	6.44644e+07	1.38588e+08	7.48938e+07	1.39025e+08	1.25751e+08	6.21394e+07	1.39562e+08	1.13971e+08
628		C11 H25 N	Full match	No results	No results	No results		171.199	11.483	3.01336e+06	0	0	0		5	12	11			DDA for preferred ion	1.24387e+06	1.26975e+06	2.64754e+06	1.95843e+06	1.52149e+06	3.77346e+06	1.67218e+06	1.67338e+06	2.60702e+06	1.51559e+06	2.58651e+06	1.21839e+06	954879	2.10008e+06	1.97571e+06	574262	1.55865e+06	948500	1.79132e+06	2.79311e+06	886222	1.37967e+06	2.41254e+06	1.84504e+06	4.27119e+06	2.73313e+06	1.00154e+06	3.20992e+06	1.12056e+06
629		C7 H N4 P	Full match	No results	No results	No results		171.995	0.043	6.43623e+06	0	0	0		4	30	2			No MS2	4.61334e+06	315743	2.38315e+06	2.74349e+06	2.00232e+06	2.01319e+06	5.26598e+06	7.22906e+06	9.29415e+06	4.75273e+06	8.54885e+06	4.15939e+06	4.07668e+06	3.63775e+06	3.69264e+06	1.77106e+06	4.80474e+06	5.97407e+06	9.2148e+06	5.99253e+06	3.77539e+06	5.49655e+06	4.73163e+06	8.15925e+06	1.25859e+07	9.59165e+06	1.14173e+07	1.26543e+07	60215.6
630		C6 H8 N2 S2	Full match	No results	No match	No match		172.014	1.378	3.19987e+07	4	0	9	Other	5	6	5			DDA for preferred ion	2.26846e+07	7.24691e+06	2.19832e+07	2.05241e+07	2.38905e+07	2.31844e+07	3.74529e+07	3.53195e+07	4.63265e+07	4.54132e+07	3.20195e+07	3.76883e+07	3.36746e+07	3.45422e+07	3.53756e+07	1.88551e+07	2.98218e+07	3.97529e+07	5.93177e+07	5.29275e+07	4.09421e+07	2.95441e+07	4.52915e+07	4.05624e+07	3.78187e+07	7.32227e+07	7.44187e+07	7.55725e+07	7.39928e+07
631	(-)-3-dehydroshikimic acid	C7 H8 O5	Full match	No results	Full match	Full match		172.037	1.514	5.02828e+08	12	0	9	Superpathway of chorismate metabolism;Superpathway of aromatic compound degradation via 2-oxopent-4-enoate;Superpathway of aromatic amino acid biosynthesis;Superpathway of aromatic compound degradation via 3-oxoadipate;Other	5	11	9			DDA for preferred ion	2.79952e+08	3.96538e+08	3.06082e+08	3.17906e+08	4.67521e+08	3.13474e+08	5.23894e+08	4.39921e+08	5.41982e+08	4.48099e+08	4.87412e+08	4.85827e+08	5.03026e+08	3.64504e+08	3.54882e+08	5.11019e+07	4.71835e+08	4.13027e+08	5.2731e+08	5.32073e+08	3.67513e+08	2.78263e+08	3.62482e+08	4.81614e+08	7.24249e+08	8.39871e+08	9.78291e+08	9.79397e+08	8.61364e+08
632	(-)-3-dehydroshikimic acid	C7 H8 O5	Full match	No results	Full match	Full match		172.037	2.273	5.65543e+08	12	0	9	Superpathway of chorismate metabolism;Superpathway of aromatic compound degradation via 2-oxopent-4-enoate;Superpathway of aromatic amino acid biosynthesis;Superpathway of aromatic compound degradation via 3-oxoadipate;Other	5	6	6			DDA for preferred ion	2.82102e+08	2.65132e+08	2.93647e+08	3.86801e+08	3.60565e+08	3.21402e+08	4.89323e+08	6.85973e+08	5.43987e+08	5.16695e+08	5.00774e+08	5.31628e+08	4.84449e+08	5.10024e+08	7.31998e+08	9.01436e+07	5.4247e+08	4.36122e+08	6.1849e+08	5.58344e+08	4.69596e+08	3.18067e+08	5.25667e+08	5.02246e+08	8.2173e+08	1.03921e+09	1.13248e+09	1.57368e+09	1.43806e+09
633	Gly-l-pro	C7 H12 N2 O3	Full match	No results	No results	Full match		172.085	2.281	4.6924e+06	3	0	0		5	9	8			DDA for preferred ion	3.49944e+06	1.9401e+06	2.78644e+06	3.11686e+06	3.53804e+06	3.26196e+06	5.423e+06	6.24585e+06	3.93648e+06	4.47024e+06	5.67043e+06	5.97105e+06	5.13497e+06	4.47663e+06	5.86505e+06	3.12306e+06	5.88989e+06	3.90477e+06	5.97518e+06	6.38668e+06	5.79191e+06	3.93476e+06	4.88692e+06	4.97701e+06	1.25313e+07	8.89066e+06	7.87279e+06	8.49753e+06	1.05877e+07
634	.beta.-Naphthol ethyl ether	C12 H12 O	Full match	No results	No results	Full match		172.089	11.664	2.06132e+06	3	0	0		5	11	9			No MS2	1.04644e+06	2.29895e+06	666599	279826	596143	474959	551026	2.12822e+06	1.21201e+06	1.20305e+06	494010	1.65763e+06	2.00291e+06	760459	803885	576453	2.28215e+06	3.14701e+06	2.45051e+06	599829	3.47639e+06	581826	830764	730049	1.47729e+06	1.0389e+06	2.35812e+06	655910	4.67897e+06
635		C8 H16 N2 O2	Full match	No results	No results	No results		172.121	7.084	1.9497e+06	0	0	0		5	12	8			No MS2	96643.6	178399	90199.8	90171.8	169519	74517.4	879133	1.51473e+06	1.26464e+06	821254	878346	998825	2.63712e+06	1.95733e+06	2.98876e+06	1.21276e+06	1.71444e+06	1.52275e+06	1.7715e+06	1.96706e+06	3.14319e+06	1.54871e+06	1.29602e+06	1.62296e+06	678079	3.22843e+06	1.44419e+06	1.66883e+06	1.72178e+06
636			No results	No results	No results	No results		172.619	1.1	3.72222e+06	0	0	0		5	13	13			No MS2	238716	405598	165611	296819	207512	291551	2.91275e+06	3.03044e+06	2.45249e+06	2.63808e+06	2.33038e+06	2.28647e+06	3.8633e+06	2.41646e+06	3.95016e+06	2.23632e+06	3.73674e+06	5.48066e+06	2.0499e+06	5.12322e+06	6.00631e+06	3.4925e+06	3.3945e+06	5.49606e+06	2.72829e+06	8.31727e+06	4.24319e+06	5.14851e+06	2.44512e+06
637	Sulfanilic acid	C6 H7 N O3 S	Full match	No results	No results	Full match		173.015	8.5	8.77159e+06	4	0	0		5	15	9			DDA for preferred ion	1.07078e+06	456722	2.36525e+06	1.29957e+06	871598	719559	5.76576e+06	1.01387e+06	1.86301e+06	2.49382e+06	2.72403e+06	6.92391e+06	2.22508e+06	4.78214e+06	5.54735e+06	3.07862e+06	5.88207e+06	2.38855e+06	8.9904e+06	1.16528e+07	1.73635e+07	2.00443e+06	2.86219e+06	1.61462e+06	3.59592e+06	8.46717e+06	7.58503e+06	3.7013e+06	6.39845e+06
638	PYROQUILON	C11 H11 N O	Full match	No results	No results	Full match		173.084	8.291	6.62465e+06	4	0	0		5	12	11			DDA for preferred ion	1.36771e+06	451567	1.46757e+06	2.07898e+06	3.03559e+06	2.18897e+06	8.93255e+06	1.0282e+07	9.00356e+06	1.01244e+07	8.71631e+06	1.01532e+07	9.09824e+06	8.09493e+06	1.09404e+07	3.93083e+06	7.76578e+06	8.94996e+06	7.95103e+06	9.25786e+06	8.66653e+06	6.49255e+06	8.50131e+06	8.38209e+06	8.65355e+06	1.19834e+07	1.39765e+07	1.17125e+07	1.15002e+07
639			No results	No results	No results	No results		173.111	2.565	2.33388e+06	0	0	0		5	15	12			No MS2	357462	292619	311441	351738	317436	263120	2.00189e+06	1.53402e+06	2.83674e+06	657610	1.55616e+06	1.83994e+06	3.0566e+06	2.15242e+06	2.72696e+06	654777	2.33552e+06	2.26563e+06	2.48767e+06	4.24306e+06	3.71346e+06	2.43051e+06	2.43226e+06	2.45642e+06	1.06879e+06	6.44279e+06	2.51259e+06	4.7899e+06	2.43795e+06
640	MPTP	C12 H15 N	Full match	No results	No results	Full match		173.12	14.514	1.72306e+07	2	0	0		5	8	7			DDA for preferred ion	2.07371e+07	1.26705e+07	1.16014e+07	1.64357e+07	1.06799e+07	9.14669e+06	1.22606e+07	1.06947e+07	2.67941e+07	1.62496e+07	1.03903e+07	1.16273e+07	2.31349e+07	9.4679e+06	1.48305e+07	1.42041e+07	2.55581e+07	1.01974e+07	3.10634e+07	7.49851e+06	2.92178e+07	1.62337e+07	9.58055e+06	9.93528e+06	1.86863e+07	1.69438e+07	1.32184e+07	4.32957e+07	3.6114e+07
641		C9 H19 N S	Full match	No results	No results	No results		173.124	10.934	8.65681e+07	0	0	0		5	8	6			DDA for preferred ion	659672	1.45744e+06	9.2947e+06	1.02315e+06	2.24435e+07	4.41023e+06	2.17868e+06	5.89482e+06	2.08793e+06	1.09368e+06	2.91027e+06	2.01082e+06	1.78618e+06	2.35879e+06	2.38821e+06	1.82438e+06	4.74489e+06	4.80559e+06	3.72852e+06	3.16128e+06	2.93853e+06	3.78128e+06	9.82213e+06	1.48302e+06	2.3645e+08	597763	2.86054e+06	1.04689e+07	834412
642		C9 H19 N S	Full match	No results	No results	No results		173.124	14.562	7.81754e+07	0	0	0		5	17	11			DDA for preferred ion	659694	899025	9.58507e+06	1.0195e+06	1.58925e+07	7.3319e+06	1.46038e+06	2.64914e+06	1.43555e+06	714971	1.3069e+06	2.37087e+06	1.47921e+06	1.19382e+06	1.44496e+06	961777	2.74905e+06	3.35544e+06	1.27736e+07	2.72088e+06	2.33172e+06	1.70553e+06	1.19434e+07	616071	2.49617e+08	1.83045e+06	2.04554e+06	1.77018e+07	3.9182e+06
643	Imagabalin	C9 H19 N O2	Full match	No results	No results	Full match		173.142	10.315	7.12388e+06	1	0	0		5	17	16			DDA for preferred ion	348314	572102	899223	351005	1.47864e+06	750735	514910	735392	290235	278801	340979	337279	380054	255332	312244	140664	506213	437908	717042	434531	607201	528793	1.11006e+06	291236	1.57094e+07	265340	309735	1.42289e+06	296424
644		C10 H23 N O	Full match	No results	No results	No results		173.178	9.954	5.40181e+08	0	0	0		5	5	5			DDA for preferred ion	3.03785e+08	3.09391e+08	6.26889e+08	4.18456e+08	3.96307e+08	7.04093e+08	3.66577e+08	4.07564e+08	5.81372e+08	3.56094e+08	5.5511e+08	3.13168e+08	2.74704e+08	4.58833e+08	5.52613e+08	1.35356e+08	3.11096e+08	2.20009e+08	3.96639e+08	5.16941e+08	2.1873e+08	3.32523e+08	5.08593e+08	2.83319e+08	7.62878e+08	5.60343e+08	2.38416e+08	7.13062e+08	3.05241e+08
645			No results	No results	No results	No results		173.889	1.371	9.47461e+06	0	0	0		5	3	3			DDA for preferred ion	9.29496e+06	3.42265e+06	7.74457e+06	8.75353e+06	1.00621e+07	1.02653e+07	1.42922e+07	1.33182e+07	9.71834e+06	9.57725e+06	1.31235e+07	1.31611e+07	1.64651e+07	1.10749e+07	1.52532e+07	6.98671e+06	1.53254e+07	1.15237e+07	1.14464e+07	1.61276e+07	1.3454e+07	1.00239e+07	1.28297e+07	1.77275e+07	1.13455e+07	1.50623e+07	1.55858e+07	2.52138e+07	1.63092e+07
646		C3 H N2 O P3	Full match	No results	No results	No results		173.931	1.247	1.83453e+07	0	0	0		5	8	7			DDA for preferred ion	1.20561e+07	8.0104e+06	1.06578e+07	9.38205e+06	8.27192e+06	1.23928e+07	1.18393e+07	1.56403e+07	1.50772e+07	1.69876e+07	9.86928e+06	1.19118e+07	1.40431e+07	1.07293e+07	1.45784e+07	9.12895e+06	1.37865e+07	1.78765e+07	1.25623e+07	1.18693e+07	1.11841e+07	1.61975e+07	1.13916e+07	1.77797e+07	4.68847e+07	1.48996e+07	1.87475e+07	2.20692e+07	2.1554e+07
647		C5 H4 O P2 S	Full match	No results	No results	No results		173.946	19.82	6.26635e+06	0	0	0		5	20	12			No MS2	3.4206e+06	3.21133e+06	3.305e+06	2.85179e+06	2.68504e+06	3.17681e+06	3.00569e+06	4.63865e+06	3.75419e+06	2.70236e+06	3.04379e+06	3.38423e+06	3.97614e+06	4.84358e+06	3.88456e+06	2.09714e+06	5.41551e+06	2.4078e+06	2.8773e+06	3.66155e+06	7.08198e+06	4.35073e+06	3.12725e+06	5.07148e+06	1.20789e+07	4.62501e+06	4.7176e+06	5.21261e+06	5.24633e+06
648		C2 H2 N6 O4	Full match	No results	No results	No results		174.013	5.111	7.34865e+06	0	0	0		5	10	9			No MS2	2.20395e+06	1.90185e+06	1.73417e+06	2.35484e+06	2.69105e+06	1.54076e+06	4.80357e+06	8.62773e+06	7.08797e+06	4.6225e+06	6.69754e+06	5.59459e+06	3.27417e+06	2.6431e+06	2.95568e+06	1.43411e+06	3.62188e+06	5.58791e+06	7.68171e+06	7.33041e+06	8.15274e+06	8.39837e+06	4.59406e+06	8.55073e+06	1.17924e+07	1.548e+07	1.04008e+07	1.66248e+07	7.36903e+06
649	Formiminoglutamic Acid	C6 H10 N2 O4	Full match	No results	No results	Full match		174.064	1.462	1.30658e+08	4	0	0		5	6	6			DDA for preferred ion	7.87121e+07	1.20343e+08	1.80212e+08	4.80514e+07	5.55746e+07	5.57866e+07	1.58793e+07	7.91583e+06	2.18066e+07	2.28566e+07	1.72843e+07	1.59072e+07	3.64509e+07	1.57395e+07	5.75131e+07	2.42371e+07	2.27157e+07	1.32641e+07	7.24365e+06	1.04472e+07	5.90851e+06	5.71516e+06	5.1058e+06	8.34616e+06	6.7454e+06	8.86506e+06	2.89703e+06	5.12609e+06	2.70221e+06
650	Edaravone	C10 H10 N2 O	No results	No results	No results	Full match		174.079	7.817	5.29826e+06	6	0	0		5	7	4			DDA for other ion	7.27647e+06	7.37768e+06	7.37031e+06	7.37686e+06	6.40149e+06	7.589e+06	3.89572e+06	3.36083e+06	2.62569e+06	3.05226e+06	3.52492e+06	4.31414e+06	3.23544e+06	4.82013e+06	5.45899e+06	3.20824e+06	5.00538e+06	3.42425e+06	2.56969e+06	3.79226e+06	3.20931e+06	1.98782e+06	2.51018e+06	2.75293e+06	2.46604e+06	3.03282e+06	3.18481e+06	2.15959e+06	3.67517e+06
651	(2Z)-4-Methyl-2-phenyl-2-pentenal	C12 H14 O	Full match	No results	No results	Full match		174.104	12.484	2.45417e+06	5	0	0		5	23	21			DDA for preferred ion	2.38341e+06	2.48331e+06	3.40519e+06	1.86724e+06	2.75844e+06	2.76346e+06	1.82648e+06	3.27413e+06	4.08209e+06	2.90315e+06	2.8466e+06	3.38992e+06	2.2466e+06	3.1338e+06	3.25295e+06	1.9754e+06	2.16235e+06	2.63117e+06	2.73772e+06	1.95091e+06	2.69397e+06	1.17772e+06	3.67909e+06	1.96529e+06	5.04951e+06	3.65132e+06	2.23827e+06	3.57627e+06	3.44042e+06
652	DL-Arginine	C6 H14 N4 O2	Full match	Full match	Full match	Full match		174.112	1.285	4.63079e+08	3	0	9	Superpathway of arginine and polyamine biosynthesis;Other	5	5	5			DDA for preferred ion	4.60941e+08	5.0801e+08	2.84911e+08	3.46125e+08	3.09809e+08	3.03509e+08	6.90849e+08	6.36445e+08	5.15477e+08	5.37584e+08	5.70535e+08	4.76156e+08	6.50698e+08	5.63354e+08	7.87295e+08	4.61864e+08	6.306e+08	7.82338e+08	5.17207e+08	5.94914e+08	5.67622e+08	4.54068e+08	4.25494e+08	7.57171e+08	5.99308e+08	5.56335e+08	4.96201e+08	5.94217e+08	5.41398e+08
653	ionene	C13 H18	Full match	No results	No results	Full match		174.141	12.495	1.54137e+07	4	0	0		5	12	7			DDA for preferred ion	6.80997e+06	8.45283e+06	6.90059e+06	6.93059e+06	1.06034e+07	7.11098e+06	1.07575e+07	1.18838e+07	1.05011e+07	1.27438e+07	1.11547e+07	8.7582e+06	9.50137e+06	1.10509e+07	6.14416e+06	4.00441e+06	1.00463e+07	9.39612e+06	1.32379e+07	9.27388e+06	8.00154e+06	2.54818e+06	1.2076e+07	8.85823e+06	4.68996e+07	1.46022e+07	1.18672e+07	9.61804e+06	1.10806e+07
654	N-Acetyl-L-aspartic acid	C6 H9 N O5	Full match	No results	No results	Full match		175.048	1.565	1.10624e+08	5	0	0		5	25	13			DDA for preferred ion	7.51606e+07	3.71276e+07	4.20225e+07	5.22633e+07	7.13168e+07	7.78826e+07	6.33225e+07	5.00744e+07	8.61573e+07	8.64551e+07	7.60859e+07	1.05021e+08	6.26601e+07	1.05536e+08	4.73927e+07	1.34348e+07	5.74549e+07	6.46979e+07	6.41719e+07	9.91422e+07	1.00593e+08	4.72865e+07	4.89234e+07	5.74574e+07	1.38731e+08	1.49749e+08	1.0324e+08	1.59479e+08	1.70115e+08
655	N-Acetyl-L-aspartic acid	C6 H9 N O5	Full match	No results	No results	Full match		175.048	2.314	1.71095e+08	5	0	0		5	8	7			DDA for preferred ion	1.27871e+08	8.88585e+07	8.54303e+07	1.16505e+08	1.47812e+08	1.39095e+08	2.48797e+08	2.87122e+08	2.59723e+08	2.17932e+08	2.0842e+08	2.09886e+08	2.1072e+08	2.20531e+08	2.53291e+08	9.62721e+07	2.20535e+08	1.77828e+08	3.22533e+08	2.92259e+08	2.67296e+08	1.7893e+08	2.37275e+08	2.17981e+08	3.51273e+08	3.83115e+08	3.82574e+08	4.92669e+08	4.34811e+08
656		C7 H13 N O2 S	Full match	No results	No results	No results		175.067	7.604	7.26462e+06	0	0	0		5	8	7			DDA for preferred ion	4.49317e+06	5.16656e+06	7.72841e+06	4.71943e+06	2.53626e+06	1.95152e+06	6.64261e+06	2.65962e+06	9.00412e+06	5.60154e+06	5.88022e+06	7.66982e+06	3.54901e+06	5.35457e+06	6.07234e+06	1.47002e+06	4.54869e+06	2.05712e+06	1.57831e+07	9.1358e+06	1.23654e+07	3.16359e+06	6.33549e+06	4.93639e+06	1.13676e+06	1.29929e+07	9.94078e+06	3.7798e+06	1.09624e+07
657		C7 H13 N O2 S	Full match	No results	No results	No results		175.067	7.37	5.89569e+06	0	0	0		5	12	8			DDA for preferred ion	3.42463e+06	3.7505e+06	7.41337e+06	5.41848e+06	6.38803e+06	4.65032e+06	4.86322e+06	2.85605e+06	4.9926e+06	4.85839e+06	4.26789e+06	4.34168e+06	7.6735e+06	4.13859e+06	5.4849e+06	1.9077e+06	3.29922e+06	3.11502e+06	7.57499e+06	5.83334e+06	6.36717e+06	3.25861e+06	9.99746e+06	4.97631e+06	1.70175e+06	6.41145e+06	5.00263e+06	2.6016e+06	5.89585e+06
658	APM	C7 H13 N O4	Full match	No results	No results	Full match		175.084	1.51	1.56588e+07	7	0	0		5	5	5			DDA for preferred ion	1.50371e+07	1.84726e+07	2.2292e+07	1.27053e+07	1.82389e+07	1.33427e+07	1.18006e+07	1.39961e+07	1.89023e+07	2.1498e+07	1.2747e+07	1.73606e+07	1.77485e+07	1.14246e+07	1.19346e+07	7.47912e+06	1.53422e+07	1.38435e+07	1.57805e+07	1.46136e+07	1.17238e+07	1.01495e+07	1.83794e+07	1.18712e+07	3.20445e+07	3.42095e+07	2.25337e+07	2.58023e+07	2.76466e+07
659	DL-Citrulline	C6 H13 N3 O3	Full match	No results	Full match	Full match		175.096	1.387	5.71072e+07	3	0	5	Superpathway of arginine and polyamine biosynthesis;Other	5	7	7			DDA for preferred ion	5.86284e+07	6.89661e+07	5.19532e+07	6.48587e+07	6.86005e+07	5.56138e+07	1.11653e+08	8.94802e+07	8.34773e+07	7.61557e+07	1.06e+08	7.95652e+07	7.22288e+07	8.98787e+07	1.04938e+08	5.72834e+07	9.09713e+07	7.59111e+07	8.37981e+07	9.12187e+07	8.25147e+07	4.61021e+07	7.20482e+07	7.44201e+07	1.15407e+08	7.84239e+07	6.66465e+07	5.80119e+07	1.04913e+08
660	(2S)-2-Amino-8-hydroxyoctanoic acid	C8 H17 N O3	Full match	No results	No results	Full match		175.121	1.516	1.46538e+07	1	0	0		5	5	4			No MS2	1.05188e+07	1.18746e+07	2.10259e+07	1.33192e+07	1.43549e+07	1.71072e+07	1.16818e+07	1.44172e+07	2.11925e+07	1.3074e+07	1.46671e+07	1.00943e+07	1.15084e+07	1.02392e+07	1.31299e+07	2.7209e+06	7.82036e+06	9.1223e+06	1.65133e+07	1.55422e+07	7.7465e+06	9.39805e+06	1.47688e+07	8.29652e+06	2.34546e+07	2.10206e+07	8.95585e+06	2.28783e+07	1.27214e+07
661	Allantoic acid	C4 H8 N4 O4	Full match	No results	Full match	Full match		176.054	1.417	2.59352e+07	1	0	7	Superpathway of purines degradation in plants;Other	5	10	7			DDA for preferred ion	1.43939e+07	1.76927e+07	1.71098e+07	1.94047e+07	1.89881e+07	1.97437e+07	5.64338e+07	3.08422e+07	4.28477e+07	4.5552e+07	3.42931e+07	3.51712e+07	2.93077e+07	2.74618e+07	3.39535e+07	1.5676e+07	2.93597e+07	2.91398e+07	3.42161e+07	3.26264e+07	2.69236e+07	2.09007e+07	2.43361e+07	3.79361e+07	2.91685e+07	4.99534e+07	6.02312e+07	5.7544e+07	4.99832e+07
662	Benzyl isobutyl ketone	C12 H16 O	Full match	No results	No results	Full match		176.12	17.554	1.52896e+06	5	0	0		5	22	13			DDA for preferred ion	1.01098e+06	845742	703867	750061	762645	1.13112e+06	209461	502596	853557	1.3362e+06	535452	1.10974e+06	921556	573704	1.04681e+06	364773	1.35864e+06	1.18784e+06	1.24038e+06	422647	1.09074e+06	335729	341177	970478	2.70961e+06	1.86972e+06	1.61935e+06	3.30167e+06	1.46663e+06
663	Heptylbenzene	C13 H20	Full match	No results	No results	Full match		176.156	16.015	9.13197e+06	3	0	0		5	10	8			DDA for preferred ion	3.68961e+06	3.51233e+06	4.51872e+06	3.05115e+06	4.07765e+06	4.33775e+06	4.90693e+06	5.94828e+06	4.32565e+06	5.52442e+06	5.08768e+06	4.28515e+06	3.85187e+06	4.46831e+06	4.41627e+06	1.59914e+06	3.8355e+06	4.60545e+06	7.11931e+06	5.41065e+06	4.19241e+06	3.06886e+06	4.85014e+06	3.74242e+06	2.52478e+07	8.89522e+06	7.6717e+06	1.19008e+07	9.77463e+06
664		C7 H3 N3 O S	Full match	No results	No results	No results		177	0.052	7.7077e+07	0	0	0		5	28	10			DDA for other ion	3.57807e+07	4.83354e+07	2.88919e+07	9.38378e+06	3.74039e+07	2.89486e+07	6.73498e+07	1.24428e+08	1.15969e+08	1.2955e+08	6.1597e+07	5.82307e+07	6.31658e+07	5.65378e+07	5.47936e+07	9.83976e+06	5.47908e+07	8.17545e+07	2.61319e+08	8.23812e+07	1.16034e+08	5.41297e+07	6.31335e+07	6.69368e+07	5.98656e+07	1.90376e+08	2.27823e+08	1.49189e+08	1.91278e+08
665		C5 H8 N O4 P	Full match	No results	No results	No results		177.019	8.223	1.18376e+07	0	0	0		5	9	9			DDA for preferred ion	1.35908e+07	1.36152e+07	1.35528e+07	1.45507e+07	1.06322e+07	1.24785e+07	1.25023e+07	1.39502e+07	1.04269e+07	1.53699e+07	1.32085e+07	1.39276e+07	2.29069e+07	2.223e+07	1.82754e+07	9.59882e+06	2.14166e+07	1.9876e+07	98757.2	79183.8	78540.6	64060.8	81332.2	84847.7	283778	98264.3	87063.4	113846	104750
666		C5 H7 N O6	Full match	No results	No results	No match		177.028	16.253	2.54452e+06	1	0	0		5	11	9			No MS2	2.22359e+06	2.77053e+06	3.79165e+06	1.84538e+06	2.70244e+06	2.94128e+06	1.84684e+06	2.84286e+06	2.80609e+06	3.37387e+06	1.85694e+06	3.28769e+06	2.94093e+06	2.92179e+06	2.20664e+06	1.47494e+06	2.38159e+06	3.01864e+06	3.53714e+06	2.41136e+06	2.77882e+06	1.73095e+06	3.0857e+06	2.05656e+06	3.02814e+06	4.33961e+06	4.03082e+06	3.61859e+06	4.34499e+06
667	Sulforaphane	C6 H11 N O S2	Full match	No results	No results	Full match		177.028	10.878	2.34019e+06	1	0	0		5	15	14			DDA for preferred ion	2.80933e+06	3.90816e+06	2.31921e+06	2.88671e+06	3.53785e+06	2.41103e+06	3.98104e+06	5.83698e+06	4.3551e+06	4.75735e+06	3.6136e+06	3.78093e+06	3.3695e+06	4.66905e+06	3.12652e+06	2.09544e+06	3.80382e+06	3.78719e+06	5.10991e+06	3.86774e+06	3.3974e+06	2.92137e+06	3.75884e+06	3.62957e+06	4.71658e+06	4.51432e+06	4.07982e+06	5.44284e+06	4.03249e+06
668		C6 H3 N5 O2	Full match	No results	No results	No match		177.029	7.106	3.54071e+06	1	0	0		5	5	5			DDA for preferred ion	5.13126e+06	2.79694e+06	3.05854e+06	3.63779e+06	5.30935e+06	4.32503e+06	3.62874e+06	4.32814e+06	2.88871e+06	4.56246e+06	3.59279e+06	3.43166e+06	4.50737e+06	3.92955e+06	3.77783e+06	2.42427e+06	4.79753e+06	6.74036e+06	1.47299e+06	1.56186e+06	1.01792e+06	1.70545e+06	1.62548e+06	2.78835e+06	1.66459e+06	1.75489e+06	1.14508e+06	2.04755e+06	1.73313e+06
669		C4 H3 N9	Full match	No results	No results	No results		177.051	1.262	2.93754e+08	0	0	0		5	7	6			DDA for preferred ion	3.83265e+08	4.12289e+08	4.03063e+08	3.98059e+08	4.34702e+08	4.08506e+08	4.7189e+08	5.48364e+08	4.49856e+08	4.72271e+08	3.83027e+08	4.59134e+08	4.97545e+08	4.9776e+08	5.21913e+08	2.44804e+08	4.08504e+08	4.37529e+08	5.10539e+08	4.52745e+08	3.46505e+08	3.97895e+08	4.60086e+08	4.87792e+08	4.23443e+08	5.36265e+08	5.50424e+08	6.84431e+08	5.26097e+08
670	5-Hydroxytryptophol	C10 H11 N O2	Full match	No results	No results	Full match		177.079	8.032	4.82848e+06	7	0	0		5	8	8			DDA for preferred ion	6.80752e+06	4.76761e+06	6.8074e+06	5.49142e+06	3.81288e+06	3.24475e+06	1.64632e+06	1.66166e+06	1.30138e+06	1.12152e+06	1.80195e+06	1.73668e+06	1.65842e+06	1.3324e+06	1.39639e+06	1.08798e+06	1.46948e+06	1.26442e+06	1.29223e+06	1.36609e+06	1.41894e+06	1.14378e+06	1.40774e+06	1.15987e+06	2.19382e+06	1.83107e+06	1.91266e+06	1.90326e+06	2.71802e+06
671	2-(Hydroxymethyl)-1-methyl-3,4,5-piperidinetriol	C7 H15 N O4	Full match	No results	No results	Full match		177.101	1.126	3.71843e+06	3	0	0		5	13	13			DDA for preferred ion	638361	274151	642046	615348	402277	784076	1.65687e+06	1.99945e+06	2.77171e+06	1.9529e+06	1.61206e+06	2.73679e+06	2.95966e+06	2.681e+06	3.35692e+06	1.20655e+06	2.11348e+06	2.43108e+06	3.35413e+06	5.0937e+06	6.39793e+06	2.52892e+06	3.94652e+06	3.57206e+06	950759	9.20935e+06	3.53249e+06	6.16772e+06	2.54472e+06
672	Phenmetrazine	C11 H15 N O	Full match	No results	No results	Full match		177.115	19.608	5.5445e+07	12	0	0		5	20	12			DDA for preferred ion	1.00747e+08	6.4596e+07	4.75625e+07	5.41444e+07	5.58488e+07	4.42483e+07	5.3637e+07	7.72338e+07	6.90512e+07	7.93233e+07	6.15064e+07	6.19911e+07	6.16351e+07	6.25845e+07	5.50202e+07	3.30726e+07	7.05029e+07	6.76003e+07	8.01588e+07	5.03696e+07	6.11732e+07	4.48946e+07	5.23135e+07	5.49451e+07	8.46393e+07	6.71226e+07	7.41597e+07	9.78835e+07	9.1201e+07
673	Phenmetrazine	C11 H15 N O	Full match	No results	No results	Full match		177.115	11.632	1.73207e+06	12	0	0		5	12	12			DDA for preferred ion	893135	1.12704e+06	2.50028e+06	873534	970649	2.32638e+06	834427	1.40637e+06	1.47767e+06	1.03282e+06	1.19083e+06	1.29548e+06	721828	1.84131e+06	1.11556e+06	729225	1.54294e+06	1.10762e+06	1.19937e+06	1.02048e+06	1.48942e+06	737906	1.45794e+06	978025	1.35942e+06	1.23788e+06	1.05501e+06	1.63511e+06	1.74933e+06
674			No results	No results	No results	No results		177.119	1.262	2.90956e+06	0	0	0		5	12	9			DDA for preferred ion	475732	409333	322503	364180	567845	725738	3.87937e+06	2.11724e+06	3.46016e+06	1.07894e+06	1.711e+06	2.01457e+06	3.02632e+06	1.9591e+06	3.14835e+06	276410	1.18983e+06	2.45129e+06	4.00629e+06	5.92818e+06	2.3116e+06	2.13374e+06	1.42487e+06	2.8486e+06	1.13094e+06	1.3924e+06	734197	691235	724565
675			No results	No results	No results	No results		177.938	2.272	1.84376e+07	0	0	0		5	18	16			DDA for preferred ion	1.92511e+07	1.37868e+07	1.77677e+07	1.20645e+07	1.21019e+07	1.02355e+07	4.04835e+07	2.68781e+07	1.92042e+07	2.26964e+07	1.86802e+07	1.80569e+07	1.65131e+07	1.77525e+07	2.3647e+07	7.73988e+06	2.04656e+07	2.43093e+07	1.93417e+07	1.96629e+07	1.83024e+07	1.61272e+07	2.93271e+07	1.49963e+07	1.50433e+06	1.70314e+06	1.27537e+06	1.45421e+06	1.26524e+06
676		C H3 N6 O P S	Full match	No results	No results	No results		177.983	0.068	1.03906e+07	0	0	0		5	17	16			DDA for other ion	6.97955e+06	8.23712e+06	5.715e+06	5.15297e+06	7.71762e+06	7.47117e+06	1.26837e+07	1.65349e+07	6.47045e+06	7.89952e+06	7.99672e+06	8.6327e+06	1.06412e+07	6.63718e+06	9.71971e+06	5.36586e+06	1.21925e+07	6.34845e+06	1.16239e+07	7.20347e+06	9.15413e+06	5.97599e+06	6.66212e+06	1.92936e+07	1.98284e+07	1.60144e+07	1.16653e+07	1.39372e+07	1.21285e+07
677	Ninhydrin	C9 H6 O4	Full match	No results	Partial match	Full match		178.027	8.722	9.38956e+06	10	0	1	Superpathway of scopolin and esculin biosynthesis	5	12	12			DDA for preferred ion	6.27593e+06	1.87061e+07	4.70164e+06	1.65197e+06	1.09981e+06	768997	92110.7	97288.9	88560.3	130648	97881.1	75326.9	232385	246623	97981.5	237532	832674	242824	82708.2	65953.6	63133.1	53461.8	68371.2	71783.8	88641.2	82977.7	73591.5	98163.5	88842.4
678	Ninhydrin	C9 H6 O4	Full match	No results	Partial match	Full match		178.027	8.471	2.17861e+06	10	0	1	Superpathway of scopolin and esculin biosynthesis	5	25	18			DDA for preferred ion	924157	3.76924e+06	951783	294346	365003	136864	123151	366189	124275	169252	106433	125846	139610	105894	265038	74651.6	95414.9	98672.1	147820	157871	125243	91182.9	132786	132435	190470	229430	173765	194608	187894
679	Ninhydrin	C9 H6 O4	Full match	No results	Partial match	Full match		178.027	7.91	1.81221e+06	10	0	1	Superpathway of scopolin and esculin biosynthesis	5	26	11			DDA for preferred ion	676447	2.95505e+06	1.06851e+06	406724	306364	274222	182705	262789	207128	197387	147858	205582	649991	507855	514798	309341	1.68538e+06	758048	244369	203377	199214	129416	183082	180384	340668	325433	249366	320169	260132
680			No results	No results	No results	No results		178.056	9.849	2.01893e+06	0	0	0		5	14	5			No MS2	1.72948e+06	1.72925e+06	1.3708e+06	1.54276e+06	1.45726e+06	1.48685e+06	1.85554e+06	1.61681e+06	3.49966e+06	2.46503e+06	1.347e+06	1.6355e+06	2.12505e+06	1.52765e+06	1.67399e+06	797364	1.94271e+06	2.01778e+06	2.74437e+06	1.02645e+06	2.34899e+06	1.64664e+06	945392	1.13491e+06	2.62373e+06	1.54515e+06	1.3685e+06	4.58732e+06	2.54351e+06
681		C8 H18 O4	Full match	No results	No results	No results		178.121	1.419	2.29916e+07	0	0	0		5	2	1			DDA for preferred ion	1.16229e+07	2.31112e+07	1.23918e+07	1.19971e+07	1.07577e+07	9.30125e+06	3.62386e+07	1.43198e+07	2.16574e+07	2.04366e+07	2.44062e+07	2.37666e+07	3.28901e+07	3.42879e+07	4.25196e+07	1.14076e+07	3.51032e+07	2.42702e+07	2.4295e+07	2.79568e+07	3.58349e+07	1.63985e+07	2.07063e+07	1.8554e+07	1.22788e+07	3.14083e+07	2.23193e+07	2.87725e+07	2.14031e+07
682		C9 H14 N4	Full match	No results	No results	No results		178.121	6.73	4.79322e+06	0	0	0		5	8	6			DDA for preferred ion	1.08386e+06	827433	544358	763473	812885	974449	5.37623e+06	4.65309e+06	3.99771e+06	2.26394e+06	3.39888e+06	4.53497e+06	6.00689e+06	4.82536e+06	8.69939e+06	3.4775e+06	6.0864e+06	4.46468e+06	7.56652e+06	7.63439e+06	7.92021e+06	2.64832e+06	5.62252e+06	3.9386e+06	2.63035e+06	7.73759e+06	5.75229e+06	1.12276e+07	7.431e+06
683			No results	No results	No results	No results		178.139	7.502	1.67374e+07	0	0	0		5	14	7			DDA for other ion	6.04212e+06	8.71239e+06	1.40244e+07	1.06238e+07	9.37382e+06	1.96798e+07	9.10348e+06	1.35768e+07	1.27602e+07	9.4175e+06	1.05505e+07	7.23027e+06	7.26292e+06	9.00773e+06	7.91667e+06	3.79444e+06	7.36536e+06	7.90359e+06	2.33705e+07	1.10552e+07	8.29802e+06	7.13445e+06	1.19645e+07	1.04587e+07	2.64114e+07	1.55964e+07	9.58054e+06	1.9104e+07	1.23544e+07
684		C13 H22	Full match	No results	No results	No results		178.172	17.099	2.10269e+06	0	0	0		5	18	14			No MS2	299219	205345	231331	478055	513938	206549	173102	392781	115628	67425	148776	218176	57160.9	108656	144467	87406.8	121441	58264.3	98639.6	1.0966e+06	64268.1	37962.3	87357.7	85074.7	6.49084e+06	131584	98170.2	399864	119355
685		C H N5 O4 S	Full match	No results	No results	No results		178.975	1.308	1.49113e+07	0	0	0		5	9	9			No MS2	1.77346e+07	9.80004e+06	2.04058e+07	1.57688e+07	1.60327e+07	1.60537e+07	1.84216e+07	1.64609e+07	1.77101e+07	1.61963e+07	1.7679e+07	1.93635e+07	1.95769e+07	2.10353e+07	2.54284e+07	1.16189e+07	2.34377e+07	1.74882e+07	1.76353e+07	1.94656e+07	2.16486e+07	1.3756e+07	2.02373e+07	1.62664e+07	1.04761e+07	2.41726e+07	2.44415e+07	2.69994e+07	2.53044e+07
686		C4 H11 N3 O P2	Full match	No results	No results	No results		179.038	1.124	6.8727e+08	0	0	0		5	14	11			DDA for other ion	2.8867e+07	7.76201e+07	3.94228e+07	4.5121e+07	6.50598e+07	5.98172e+07	2.91571e+07	2.70333e+07	3.71832e+07	4.39739e+07	2.27955e+07	1.67938e+07	5.1948e+07	3.66342e+07	1.67437e+07	1.99386e+07	2.64628e+07	3.44481e+07	6.91106e+07	2.7775e+07	2.03351e+07	4.03961e+07	4.29233e+07	5.3313e+07	1.5188e+09	5.05444e+07	6.98898e+07	7.5412e+07	6.66219e+07
687	J42942UVUN	C8 H9 N3 O2	Full match	No results	No results	Full match		179.069	1.501	4.48939e+07	1	0	0		5	9	7			DDA for preferred ion	4.8828e+07	2.76716e+07	3.79044e+07	4.46061e+07	5.8568e+07	3.75323e+07	4.90494e+07	3.6746e+07	4.88561e+07	4.75071e+07	4.5714e+07	5.71234e+07	5.0089e+07	3.85431e+07	4.16683e+07	1.71819e+07	4.51551e+07	3.38459e+07	5.18844e+07	5.77565e+07	5.32053e+07	3.82354e+07	5.00244e+07	4.36112e+07	5.80302e+07	9.10825e+07	8.20764e+07	8.84288e+07	8.39241e+07
688	7-Aminomethyl-7-deazaguanine	C7 H9 N5 O	Full match	No results	No results	Full match		179.081	6.572	6.67121e+06	2	0	0		5	14	13			DDA for preferred ion	7.19566e+06	1.26445e+07	5.23106e+06	7.37098e+06	6.6068e+06	7.3143e+06	8.89405e+06	8.3063e+06	7.54066e+06	7.95973e+06	9.87501e+06	7.48471e+06	5.09827e+06	5.52373e+06	9.67099e+06	5.03045e+06	7.59231e+06	6.68124e+06	6.59146e+06	7.10165e+06	6.66858e+06	4.51133e+06	5.30592e+06	5.98266e+06	5.61172e+06	7.16889e+06	5.18711e+06	5.64061e+06	7.09704e+06
689		C6 H9 N7	Full match	No results	No results	No results		179.092	1.297	1.84604e+06	0	0	0		5	13	13			DDA for preferred ion	728083	458235	455291	428256	421157	330111	1.28417e+06	1.52673e+06	1.85773e+06	1.44078e+06	598792	1.44564e+06	1.76369e+06	1.34797e+06	1.41993e+06	608134	1.49644e+06	1.49866e+06	2.61856e+06	1.97009e+06	3.28976e+06	1.43016e+06	1.74748e+06	1.64555e+06	536112	3.31431e+06	1.76493e+06	4.26158e+06	2.12265e+06
690	phenacetin	C10 H13 N O2	Full match	No results	No results	Full match		179.095	8.159	8.52679e+06	20	0	0		5	8	8			DDA for preferred ion	5.96786e+06	5.35735e+06	5.66429e+06	5.4898e+06	5.11356e+06	4.53144e+06	9.44104e+06	9.94173e+06	1.00194e+07	1.01444e+07	9.54736e+06	1.17397e+07	1.57177e+07	1.66939e+07	1.55636e+07	7.86428e+06	1.18493e+07	7.28023e+06	1.33384e+07	1.07423e+07	1.1809e+07	7.73094e+06	1.09372e+07	1.01783e+07	6.95174e+06	1.47723e+07	8.07941e+06	9.57714e+06	1.23685e+07
691	Mexiletine	C11 H17 N O	Full match	No results	No results	Full match		179.131	14.149	8.00399e+06	12	0	0		5	8	7			DDA for preferred ion	1.26475e+07	6.92359e+06	5.93233e+06	8.55909e+06	9.26502e+06	9.44261e+06	3.76096e+06	6.24583e+06	7.21609e+06	1.38188e+07	6.63991e+06	7.79167e+06	5.98837e+06	5.92457e+06	1.20572e+07	7.19092e+06	1.09066e+07	5.40027e+06	8.0912e+06	4.2641e+06	6.79032e+06	4.22776e+06	4.08669e+06	7.2681e+06	1.89116e+07	9.57604e+06	7.9782e+06	1.83882e+07	1.08108e+07
692	memantine	C12 H21 N	Full match	No results	No results	Full match		179.167	11.531	7.30374e+06	2	0	0		5	14	12			DDA for preferred ion	1.41467e+06	1.63864e+06	1.94141e+06	1.6993e+06	2.43051e+06	1.77715e+06	1.57533e+06	2.50519e+06	1.91893e+06	2.1592e+06	2.03256e+06	1.67625e+06	1.87452e+06	1.39251e+06	1.22004e+06	681120	1.38904e+06	1.63851e+06	1.83966e+06	1.62801e+06	1.09445e+06	1.80388e+06	4.17974e+06	1.52172e+06	2.05961e+07	5.41517e+06	1.84729e+06	3.62874e+06	3.03152e+06
693			No results	No results	No results	No results		180.007	19.629	1.19297e+08	0	0	0		5	10	8			DDA for preferred ion	1.20712e+08	1.72471e+08	1.24591e+08	1.36878e+08	1.31255e+08	1.15091e+08	1.58813e+08	2.01118e+08	2.28057e+08	1.68206e+08	1.6776e+08	1.55448e+08	1.67272e+08	1.78659e+08	1.67395e+08	9.63998e+07	1.94951e+08	1.73338e+08	1.92833e+08	1.57472e+08	1.5097e+08	1.07661e+08	1.4867e+08	1.57283e+08	2.68739e+08	1.99584e+08	2.13121e+08	2.30352e+08	2.25907e+08
694		C5 H9 O5 P	Full match	No results	No results	No results		180.019	3.534	7.76621e+07	0	0	0		5	9	6			DDA for preferred ion	4.08397e+07	5.16349e+07	4.9784e+07	4.2139e+07	4.64999e+07	4.50425e+07	5.06624e+07	7.76772e+07	1.8566e+08	8.23479e+07	6.39765e+07	2.95919e+07	6.30748e+07	6.6328e+07	4.53156e+07	1.30649e+07	4.41942e+07	4.58451e+07	7.05471e+07	7.98243e+07	3.45587e+07	3.00836e+07	7.03149e+07	4.45754e+07	2.18594e+08	8.95627e+07	9.92935e+07	6.6304e+07	7.18546e+07
695	Aspirin	C9 H8 O4	Full match	No results	Partial match	Full match		180.042	2.459	2.82681e+07	20	0	9	Superpathway of chorismate metabolism;Superpathway of aromatic amino acid biosynthesis;Superpathway of scopolin and esculin biosynthesis;Other	5	4	3			DDA for other ion	9.39018e+06	5.85235e+06	5.98723e+06	5.81253e+06	2.09977e+07	2.29695e+07	3.32304e+07	3.41009e+07	3.07935e+07	3.80054e+07	3.54759e+07	3.34056e+07	5.11384e+07	5.38403e+07	5.2603e+07	2.3448e+07	2.92737e+07	8.12546e+06	2.7814e+07	2.47379e+07	2.70038e+07	2.34642e+07	2.73401e+07	3.69576e+07	2.18007e+07	3.44522e+07	1.96019e+07	1.33423e+07	4.95267e+07
696			No results	No results	No results	No results		180.052	3.952	8.22716e+06	0	0	0		5	13	12			DDA for preferred ion	8.46509e+06	2.82097e+06	3.63965e+06	4.26787e+06	3.94909e+06	3.15255e+06	5.83848e+06	8.22607e+06	5.09232e+06	1.03885e+07	6.1117e+06	5.32217e+06	4.69355e+06	3.99816e+06	5.64458e+06	2.2798e+06	4.51834e+06	6.02827e+06	7.90538e+06	1.0315e+07	7.67504e+06	7.36903e+06	6.79639e+06	1.27754e+07	8.05276e+06	1.70036e+07	1.78221e+07	1.47423e+07	1.5198e+07
697	3-BHA	C11 H16 O2	Full match	No results	No results	Full match		180.115	14.56	1.15208e+08	13	0	0		5	6	5			DDA for preferred ion	6.96614e+07	6.15468e+07	9.1553e+07	9.64651e+07	1.32589e+08	1.23914e+08	1.9059e+08	2.14835e+08	1.0369e+08	2.08406e+08	1.40853e+08	2.2091e+08	1.39519e+08	1.43781e+08	1.23665e+08	7.90204e+07	1.54203e+08	2.07062e+08	8.7882e+07	1.06835e+08	7.17852e+07	8.13371e+07	9.88041e+07	7.81915e+07	6.34858e+07	8.23433e+07	9.68319e+07	1.28387e+08	8.00256e+07
698	3-BHA	C11 H16 O2	Full match	No results	No results	Full match		180.115	13.87	5.54422e+06	13	0	0		5	21	22			DDA for preferred ion	2.9109e+06	2.89207e+06	7.48649e+06	2.2027e+06	3.18129e+06	2.555e+06	1.345e+06	3.153e+06	4.91354e+06	3.54941e+06	4.0933e+06	4.22381e+06	2.86662e+06	2.22582e+06	3.06949e+06	1.66948e+06	2.10556e+06	1.44076e+06	2.33879e+06	3.22091e+06	2.2825e+06	1.11288e+06	4.3762e+06	1.40267e+06	2.85236e+06	4.12921e+06	2.18571e+06	4.08163e+06	5.63353e+06
699	(E,E)-2,4-Dodecadienal	C12 H20 O	Full match	No results	No results	Full match		180.151	11.53	1.7706e+07	6	0	0		5	15	15			DDA for preferred ion	2.36517e+06	2.95103e+06	3.91771e+06	4.20421e+06	4.79546e+06	4.02159e+06	3.31541e+06	5.17156e+06	3.02495e+06	4.20959e+06	4.02668e+06	3.79973e+06	4.11664e+06	2.86608e+06	1.94067e+06	1.59118e+06	2.91642e+06	3.13159e+06	3.3406e+06	3.98118e+06	2.93649e+06	3.35039e+06	7.62105e+06	2.70838e+06	4.65727e+07	8.61994e+06	4.12687e+06	6.81742e+06	8.20735e+06
700	(E,E)-2,4-Dodecadienal	C12 H20 O	Full match	No results	No results	Full match		180.151	11.084	8.26921e+06	6	0	0		3	17	5			DDA for preferred ion	1.14036e+06	1.21303e+06	1.74434e+06	1.68436e+06	1.63988e+06	1.55932e+06	2.75885e+06	3.09271e+06	2.64876e+06	2.66471e+06	3.39743e+06	2.07753e+06	1.58203e+06	2.38672e+06	3.13903e+06	1.71508e+06	2.13513e+06	1.56492e+06	3.13124e+06	2.62244e+06	2.93264e+06	3.39973e+06	8.12577e+06	2.99652e+06	2.97138e+07	6.39862e+06	3.22039e+06	3.95881e+06	6.17299e+06
701			No results	No results	No results	No results		180.954	1.299	7.5212e+06	0	0	0		5	10	10			DDA for other ion	7.00314e+06	4.24513e+06	6.44385e+06	7.77596e+06	8.84556e+06	6.16501e+06	8.79111e+06	8.4649e+06	9.06886e+06	9.07827e+06	9.55968e+06	1.08964e+07	1.20277e+07	1.07488e+07	9.44042e+06	5.67331e+06	9.86061e+06	5.82107e+06	1.25466e+07	1.33569e+07	1.30632e+07	9.61724e+06	1.30412e+07	1.1471e+07	1.51851e+07	1.59632e+07	1.25612e+07	1.151e+07	1.53198e+07
702		C2 H5 N3 O3 P2	Full match	No results	No results	No results		180.981	19.624	9.68923e+06	0	0	0		5	18	14			No MS2	6.718e+06	9.98962e+06	1.12402e+07	7.36721e+06	9.31832e+06	9.19211e+06	1.49409e+07	1.11832e+07	1.11909e+07	1.37683e+07	1.36876e+07	6.99836e+06	1.07146e+07	1.09391e+07	1.16631e+07	4.31619e+06	8.98219e+06	1.69005e+07	1.05932e+07	1.0969e+07	6.4735e+06	7.90456e+06	1.13663e+07	8.14871e+06	1.53967e+07	1.94599e+07	1.1213e+07	1.6673e+07	1.07423e+07
703		C4 H8 N O5 P	Full match	No results	No results	No results		181.015	19.609	1.84126e+07	0	0	0		5	25	16			No MS2	2.15437e+07	2.70178e+07	1.97257e+07	2.3013e+07	2.20029e+07	2.05152e+07	2.68812e+07	2.37047e+07	3.74631e+07	1.73245e+07	2.23762e+07	2.03508e+07	2.41254e+07	2.28484e+07	2.41548e+07	1.36655e+07	2.47649e+07	2.50972e+07	2.8002e+07	2.05294e+07	2.02813e+07	1.80792e+07	2.04747e+07	2.35518e+07	3.22996e+07	2.57352e+07	2.96449e+07	3.90443e+07	2.97506e+07
704	8-hydroxy-7-methylguanine	C6 H7 N5 O2	Full match	No results	No results	Full match		181.06	1.524	9.21153e+06	2	0	0		5	10	10			DDA for preferred ion	8.54772e+06	1.69379e+07	9.47919e+06	9.07032e+06	9.59054e+06	5.83447e+06	1.32333e+07	1.19216e+07	1.0104e+07	1.15929e+07	9.38856e+06	1.22213e+07	1.31601e+07	1.14599e+07	8.72617e+06	5.73052e+06	1.45008e+07	1.77149e+07	1.07728e+07	1.0935e+07	9.03971e+06	1.06877e+07	1.27037e+07	1.3766e+07	1.33073e+07	2.09216e+07	1.71638e+07	1.19035e+07	1.40491e+07
705	8-hydroxy-7-methylguanine	C6 H7 N5 O2	Full match	No results	No results	Full match		181.061	3.248	4.69829e+07	2	0	0		5	23	18			DDA for preferred ion	1.82269e+07	1.21154e+07	1.3992e+07	1.27846e+07	2.45861e+07	1.93943e+07	2.89105e+07	4.21877e+07	2.42341e+07	5.75443e+07	1.74883e+07	4.40522e+07	4.96299e+07	4.13549e+07	5.36372e+07	2.41555e+07	2.21033e+07	7.16692e+07	4.40613e+07	5.23014e+07	4.52767e+07	5.66933e+07	7.23277e+07	8.00645e+07	3.04896e+07	6.34367e+07	1.96841e+07	6.98183e+07	3.53624e+07
706	2-Hydroxyphenylalanine	C9 H11 N O3	Full match	Full match	Partial match	Partial match		181.074	1.608	2.55098e+09	19	0	11	Superpathway of chorismate metabolism;Superpathway of aromatic amino acid biosynthesis;Other	5	3	3			DDA for preferred ion	3.09924e+09	3.73657e+09	3.54963e+09	3.08619e+09	2.13985e+09	2.597e+09	9.82229e+08	1.05683e+09	8.75314e+08	9.73095e+08	1.04385e+09	1.43368e+09	1.03375e+09	1.20284e+09	1.43726e+09	9.10437e+08	1.1221e+09	1.09887e+09	9.26217e+08	9.59152e+08	1.10884e+09	9.42677e+08	8.28346e+08	8.91065e+08	1.05996e+09	1.24158e+09	1.32695e+09	7.5181e+08	1.65956e+09
707		C6 H15 N O5	Full match	No results	No results	Invalid mass		181.095	1.296	1.34788e+06	1	0	0		5	15	15			No MS2	1.15892e+06	714370	859007	540714	850473	643756	933020	1.75843e+06	1.14318e+06	1.47903e+06	644202	855578	1.06547e+06	919225	1.27242e+06	702916	786071	1.19116e+06	1.1801e+06	2.13229e+06	1.03409e+06	1.17028e+06	1.2333e+06	1.27956e+06	891130	3.23875e+06	1.61784e+06	3.03994e+06	2.72873e+06
708	(2E,6Z)-N-Ethyl-2,6-nonadienamide	C11 H19 N O	Full match	No results	No results	Full match		181.146	10.103	2.60508e+06	8	0	0		5	21	20			DDA for preferred ion	505390	523072	496418	768959	1.58927e+06	504676	708342	822095	212353	560246	364204	515331	397535	305294	265289	152821	405861	171262	179506	1.0949e+06	362434	192499	192243	141888	6.09866e+06	188450	142554	482869	183347
709	(2E,6Z)-N-Ethyl-2,6-nonadienamide	C11 H19 N O	Full match	No results	No results	Full match		181.147	10.663	3.95303e+06	8	0	0		5	14	11			DDA for preferred ion	610814	606458	610508	412927	996596	628596	630428	750393	468053	753315	385885	283531	360809	263111	354569	77634.4	367887	339330	107220	385839	94569.8	208093	603382	114297	8.45972e+06	711779	150217	361218	492642
710	(2E,6Z)-N-Ethyl-2,6-nonadienamide	C11 H19 N O	Full match	No results	No results	Full match		181.147	15.795	3.68355e+06	8	0	0		5	20	17			No MS2	4.46408e+06	5.07837e+06	4.77481e+06	5.67643e+06	6.60821e+06	4.69203e+06	1.72406e+06	2.18467e+06	1.95467e+06	1.17972e+06	1.7816e+06	2.14701e+06	1.07376e+06	1.68639e+06	2.29526e+06	692591	1.34876e+06	1.20697e+06	1.02712e+06	2.5345e+06	1.06717e+06	348014	640496	946554	5.36361e+06	650445	430963	732785	779402
711		C2 H3 N2 O4 P S	Full match	No results	No results	No results		181.954	0.057	1.06771e+07	0	0	0		5	19	14			DDA for preferred ion	1.1859e+07	1.15385e+07	6.72865e+06	8.37121e+06	1.36684e+07	1.1566e+07	1.43409e+07	2.05084e+07	1.23317e+07	8.62383e+06	9.96498e+06	1.04508e+07	1.01052e+07	1.20181e+07	1.31087e+07	9.08755e+06	1.56627e+07	1.11023e+07	1.27778e+07	9.05679e+06	8.95175e+06	6.50223e+06	9.87437e+06	1.10279e+07	2.13534e+07	1.4769e+07	1.44594e+07	2.39055e+07	1.31752e+07
712		C9 H7 Cl O2	Full match	No results	No results	No results		182.013	7.817	3.19871e+09	0	0	0		5	3	3			DDA for preferred ion	4.55851e+09	5.68678e+09	3.86045e+09	4.04025e+09	4.56732e+09	4.22698e+09	5.88586e+09	6.86719e+09	7.16331e+09	6.19603e+09	4.79275e+09	4.95488e+09	5.33171e+09	6.11028e+09	5.14441e+09	2.75917e+09	5.54572e+09	5.26777e+09	7.20403e+09	5.48798e+09	5.42538e+09	3.87609e+09	4.91078e+09	5.24482e+09	7.9201e+09	6.74764e+09	6.4398e+09	8.01872e+09	7.32187e+09
713	Homovanillic acid	C9 H10 O4	Full match	No results	Partial match	Full match		182.058	13.254	4.09945e+06	36	0	3	Other	5	5	5			No MS2	3.25144e+06	3.14326e+06	5.59822e+06	3.01113e+06	5.23318e+06	2.72264e+06	2.06228e+06	5.56862e+06	4.79062e+06	4.71084e+06	4.16435e+06	3.44543e+06	4.94113e+06	5.57394e+06	4.6131e+06	2.01726e+06	4.23302e+06	2.88954e+06	4.76155e+06	5.13385e+06	3.9575e+06	2.89649e+06	7.15668e+06	3.19151e+06	5.39112e+06	5.73362e+06	3.07614e+06	7.94162e+06	7.33753e+06
714			No results	No results	No results	No results		182.07	10.522	2.70162e+06	0	0	0		5	13	13			No MS2	2.68091e+06	2.62282e+06	3.744e+06	2.10571e+06	3.30478e+06	2.04583e+06	2.23785e+06	3.27346e+06	3.80137e+06	5.00416e+06	2.76659e+06	3.83829e+06	3.55243e+06	2.72537e+06	2.42495e+06	1.77116e+06	3.3834e+06	2.62676e+06	3.93083e+06	2.82047e+06	3.81842e+06	1.77062e+06	3.68052e+06	3.13504e+06	3.96504e+06	4.10599e+06	3.1443e+06	3.89849e+06	4.41108e+06
715	Triethyl phosphate	C6 H15 O4 P	Full match	Full match	No results	Partial match		182.071	10.516	6.53121e+09	2	0	0		5	3	3			DDA for preferred ion	6.65293e+09	6.04907e+09	9.23414e+09	4.80677e+09	7.80737e+09	6.422e+09	5.23674e+09	9.58007e+09	9.28191e+09	9.66557e+09	6.8644e+09	7.73116e+09	7.21318e+09	6.78053e+09	5.47716e+09	4.06463e+09	6.6742e+09	6.32726e+09	7.5956e+09	6.72343e+09	7.58759e+09	4.34077e+09	8.44703e+09	5.97854e+09	1.03174e+10	9.91519e+09	7.73766e+09	8.76839e+09	1.03115e+10
716		C7 H11 N4 P	Full match	No results	No results	No results		182.072	1.122	3.83798e+06	0	0	0		5	18	18			No MS2	3.26631e+06	5.23791e+06	2.53009e+06	3.64641e+06	3.57422e+06	3.15568e+06	2.62572e+06	3.55993e+06	2.38936e+06	3.01487e+06	2.17497e+06	1.49627e+06	3.08335e+06	3.6525e+06	2.02763e+06	1.76723e+06	2.18122e+06	4.81596e+06	2.19788e+06	2.13416e+06	3.41181e+06	3.75984e+06	3.0961e+06	4.79219e+06	9.24626e+06	4.82322e+06	2.92792e+06	2.79703e+06	5.22013e+06
717	Benzophenone	C13 H10 O	Full match	No results	No results	Full match		182.073	14.123	7.66614e+06	7	0	0		5	20	9			DDA for preferred ion	4.72941e+06	5.63748e+06	3.65612e+06	4.31526e+06	4.82431e+06	3.83025e+06	6.87952e+06	9.42509e+06	6.17047e+06	6.20861e+06	5.69557e+06	6.59741e+06	6.59798e+06	4.24584e+06	4.8635e+06	3.15946e+06	6.91601e+06	4.88416e+06	9.76438e+06	8.11796e+06	7.06278e+06	4.41238e+06	6.76525e+06	7.66289e+06	2.72878e+07	1.09863e+07	6.10602e+06	9.90485e+06	1.07495e+07
718	Bibenzyl	C14 H14	Full match	No results	No results	Full match		182.109	12.006	7.54528e+06	1	0	0		5	20	16			DDA for preferred ion	4.21705e+06	6.208e+06	9.35119e+06	5.7371e+06	6.78886e+06	6.95043e+06	8.90149e+06	9.78099e+06	1.43093e+07	1.00607e+07	9.69722e+06	6.00547e+06	6.52879e+06	6.51755e+06	7.87333e+06	3.04708e+06	5.33067e+06	5.48348e+06	1.05679e+07	8.15893e+06	5.90592e+06	5.70025e+06	1.08471e+07	6.30315e+06	1.77448e+07	1.0765e+07	5.84904e+06	1.44729e+07	9.58357e+06
719		C10 H18 N2 O	Full match	No results	No results	No results		182.142	10.35	1.71332e+06	0	0	0		5	13	8			DDA for preferred ion	1.36232e+06	1.06624e+06	1.12134e+06	2.16645e+06	2.06964e+06	1.18793e+06	552356	1.91452e+06	374565	389507	244699	577517	361220	318878	293410	88762.4	1.10707e+06	259772	336582	2.918e+06	211291	580018	139387	187940	2.02211e+06	157532	102553	1.18192e+06	109869
720		C7 H5 N O S2	Full match	No results	No results	No results		182.981	11.605	9.28731e+06	0	0	0		5	10	7			DDA for preferred ion	619956	663563	968092	549751	1.09212e+06	570124	1.39295e+06	3.91187e+06	1.76137e+06	1.39443e+06	1.38981e+06	2.29869e+06	3.93249e+06	1.72405e+06	2.09086e+06	1.65229e+06	2.07257e+06	2.16332e+06	1.72579e+06	1.7717e+06	1.69346e+06	1.38917e+07	1.32966e+06	1.93697e+06	1.37672e+07	1.46138e+06	962745	1.91732e+06	1.17276e+06
721		C3 H6 N O6 P	Full match	No results	No match	No results		182.993	19.634	1.57453e+06	0	0	1	Other	5	23	20			No MS2	1.95471e+06	2.1233e+06	1.46628e+06	1.87421e+06	1.98138e+06	1.56196e+06	2.26847e+06	2.31382e+06	2.53495e+06	3.21331e+06	2.2191e+06	2.18718e+06	2.02753e+06	2.54858e+06	2.83993e+06	1.55917e+06	1.3377e+06	2.52324e+06	1.17268e+06	1.09771e+06	817006	1.42493e+06	1.43841e+06	1.97681e+06	2.86077e+06	2.37788e+06	2.11946e+06	3.70212e+06	3.32814e+06
722		C3 H9 N3 O4 S	Full match	No results	No results	No results		183.031	1.122	1.42039e+07	0	0	0		5	25	18			No MS2	257292	1.36874e+06	603160	777221	1.18821e+06	1.19354e+06	345487	340278	598125	713378	199485	458205	890664	608062	201403	328603	448146	520995	1.21354e+06	450095	387935	793556	690212	977926	2.71677e+07	445213	1.06983e+06	1.47818e+06	1.25771e+06
723		C5 H14 N O4 P	Full match	No results	No results	No results		183.066	1.333	7.87035e+08	0	0	0		5	3	3			DDA for preferred ion	7.31161e+08	9.07823e+08	7.28566e+08	7.0854e+08	5.73236e+08	5.81451e+08	1.2337e+09	1.22155e+09	1.22973e+09	1.29559e+09	1.17201e+09	1.13318e+09	1.22803e+09	1.26243e+09	1.45195e+09	5.29355e+08	1.16987e+09	1.00907e+09	1.1869e+09	1.22148e+09	1.08666e+09	6.49342e+08	1.07505e+09	8.80092e+08	4.98432e+08	1.05967e+09	9.1147e+08	1.31427e+09	8.21347e+08
724		C5 H14 N O4 P	Full match	No results	No results	No results		183.066	19.615	1.4653e+07	0	0	0		5	26	17			DDA for preferred ion	1.77752e+07	3.2094e+07	1.90998e+07	1.98225e+07	1.67968e+07	1.71289e+07	2.09094e+07	3.45265e+07	2.91167e+07	1.96306e+07	1.35414e+07	1.72227e+07	1.86802e+07	1.76751e+07	1.69486e+07	7.93242e+06	1.73236e+07	1.33975e+07	1.64234e+07	1.75395e+07	1.52162e+07	9.82055e+06	9.59986e+06	1.33802e+07	1.29022e+07	9.87522e+06	7.32745e+06	1.08504e+07	1.02336e+07
725	2,5-Dipropyl-4-methylthiazole	C10 H17 N S	Full match	No results	No results	Full match		183.108	10.843	1.96672e+07	10	0	0		5	7	6			DDA for preferred ion	1.79162e+07	2.71084e+07	2.45331e+07	1.35264e+07	2.15429e+07	2.67202e+07	1.7046e+07	2.86956e+07	2.06496e+07	2.79913e+07	1.86876e+07	1.90823e+07	1.56389e+07	1.82468e+07	2.19684e+07	1.11919e+07	2.18393e+07	2.32231e+07	2.95421e+07	1.62621e+07	2.39504e+07	1.24103e+07	2.83996e+07	2.13682e+07	3.66006e+07	2.54678e+07	2.39316e+07	2.42448e+07	3.5367e+07
726	2,5-Dipropyl-4-methylthiazole	C10 H17 N S	Full match	No results	No results	Full match		183.108	16.259	3.0416e+06	10	0	0		5	14	14			No MS2	2.33876e+06	2.94374e+06	4.23944e+06	1.68865e+06	2.73263e+06	3.4453e+06	2.06982e+06	3.52054e+06	3.75976e+06	4.31154e+06	2.02131e+06	2.81373e+06	1.57783e+06	2.56384e+06	2.31882e+06	1.57735e+06	2.63505e+06	3.61466e+06	3.71191e+06	2.84303e+06	3.09541e+06	1.68737e+06	3.36882e+06	2.38867e+06	4.3456e+06	5.63585e+06	4.0514e+06	5.23807e+06	4.60521e+06
727	methyprylon	C10 H17 N O2	Full match	No results	No results	Full match		183.126	8.661	9.23965e+06	2	0	0		5	8	8			DDA for preferred ion	5.993e+06	5.16528e+06	4.56088e+06	1.00261e+07	9.29675e+06	4.85188e+06	1.95051e+06	2.97292e+06	1.75386e+06	1.9999e+06	1.47104e+06	2.86274e+06	1.96315e+06	1.62988e+06	1.22748e+06	478266	1.46752e+06	1.28272e+06	1.60742e+06	1.19824e+07	1.46986e+06	2.93657e+06	979964	1.15613e+06	2.30676e+07	734450	685381	1.25807e+06	615810
728	methyprylon	C10 H17 N O2	Full match	No results	No results	Full match		183.126	9.667	4.30906e+06	2	0	0		5	7	6			DDA for preferred ion	888010	1.67655e+06	911441	797235	2.30817e+06	883621	908438	1.71321e+06	1.05431e+06	1.77837e+06	1.96528e+06	1.69405e+06	1.64014e+06	1.68043e+06	990636	370468	1.22963e+06	1.09759e+06	752786	719965	921479	760641	2.66745e+06	1.11022e+06	9.98785e+06	3.42733e+06	997708	1.96427e+06	2.91909e+06
729	(2,7-Dimethyloctahydro-1H-cyclopenta[c]pyridin-4-yl)methanol	C11 H21 N O	Full match	No results	No results	Full match		183.162	11.751	1.30558e+06	1	0	0		5	7	7			No MS2	1.10693e+06	986088	1.40543e+06	672894	690982	739952	634412	1.40015e+06	746459	1.42005e+06	997015	795624	1.08604e+06	767091	1.00111e+06	438126	1.20527e+06	675819	1.88911e+06	730454	645821	993663	1.89059e+06	1.00377e+06	1.46161e+06	2.99775e+06	1.04048e+06	1.49788e+06	1.3754e+06
730	(2,7-Dimethyloctahydro-1H-cyclopenta[c]pyridin-4-yl)methanol	C11 H21 N O	Full match	No results	No results	Full match		183.162	10.92	6.00841e+06	1	0	0		5	16	9			DDA for preferred ion	1.06209e+06	1.96178e+06	1.86948e+06	442420	1.46895e+06	1.15883e+06	974446	6.23589e+06	960982	4.06573e+06	4.27477e+06	2.28243e+06	1.86762e+06	972497	858216	656811	1.73985e+06	1.1923e+06	1.0886e+06	1.21025e+06	393477	1.94831e+06	1.21832e+07	1.95542e+06	1.33873e+07	1.2193e+07	1.00669e+06	6.39626e+06	9.22554e+06
731	(2,7-Dimethyloctahydro-1H-cyclopenta[c]pyridin-4-yl)methanol	C11 H21 N O	Full match	No results	No results	Full match		183.162	17.101	4.82316e+06	1	0	0		5	26	12			DDA for preferred ion	1.10501e+06	808615	1.02323e+06	1.95458e+06	1.90522e+06	995053	445638	811630	372367	303062	404168	533664	359208	288798	457457	178528	585578	345771	206005	2.66654e+06	312588	84934.7	338106	54675.7	8.51516e+06	408761	279448	863136	340735
732	(2,7-Dimethyloctahydro-1H-cyclopenta[c]pyridin-4-yl)methanol	C11 H21 N O	Full match	No results	No results	Full match		183.162	12.644	1.61876e+07	1	0	0		5	19	19			DDA for preferred ion	1.45447e+07	1.37126e+07	2.31135e+07	1.44736e+07	1.90912e+07	2.00814e+07	1.09449e+07	1.64513e+07	2.53935e+07	1.90212e+07	1.86379e+07	1.88709e+07	1.27471e+07	1.68878e+07	1.64489e+07	5.79172e+06	1.50866e+07	1.25858e+07	1.45361e+07	2.49247e+07	1.12405e+07	1.10482e+07	2.12237e+07	1.47766e+07	2.96604e+07	2.28664e+07	1.47186e+07	3.01703e+07	1.95678e+07
733	5-hydroxyisouric acid	C5 H4 N4 O4	Full match	No results	Partial match	Full match		184.023	2.452	1.53903e+07	2	0	2	Superpathway of purines degradation in plants;Other	5	7	6			DDA for preferred ion	1.22893e+07	1.44095e+07	1.28768e+07	1.19773e+07	1.60609e+07	1.26892e+07	2.19584e+07	2.55409e+07	2.05715e+07	2.11156e+07	1.9464e+07	2.12957e+07	1.90211e+07	1.82966e+07	2.01911e+07	7.81004e+06	1.7631e+07	2.20759e+07	1.90162e+07	2.0058e+07	1.81533e+07	1.55668e+07	1.9784e+07	2.28653e+07	2.21926e+07	3.36265e+07	2.43535e+07	3.53818e+07	2.86025e+07
734		C3 H9 N2 O5 P	Full match	No results	No results	No results		184.025	1.326	5.14206e+07	0	0	0		5	11	8			DDA for preferred ion	3.96985e+07	1.36442e+07	4.98366e+07	4.36636e+07	5.14059e+07	4.85914e+07	4.62608e+07	4.47676e+07	4.22833e+07	4.94357e+07	3.99812e+07	4.89311e+07	6.38024e+07	5.68446e+07	4.92615e+07	2.71578e+07	5.35134e+07	4.79023e+07	5.6966e+07	6.32584e+07	5.10838e+07	4.91576e+07	5.38415e+07	5.61691e+07	1.14302e+08	9.78372e+07	7.20711e+07	1.05809e+08	7.78844e+07
735		C4 H13 N2 O4 P	Full match	No results	No results	No results		184.061	1.235	3.76329e+07	0	0	0		5	13	13			DDA for preferred ion	4.23017e+07	4.31352e+07	4.08184e+07	4.21057e+07	2.87748e+07	3.3863e+07	3.95634e+07	3.48381e+07	2.48898e+07	3.6334e+07	3.71321e+07	3.74781e+07	4.27067e+07	3.5435e+07	6.06409e+07	3.73362e+07	4.94358e+07	5.13133e+07	2.87404e+07	3.05006e+07	3.20578e+07	2.78991e+07	2.41158e+07	4.19136e+07	2.8561e+07	2.73953e+07	2.51456e+07	2.85271e+07	3.12742e+07
736	5,5-Dimethyl-4-(3-oxobutyl)dihydro-2(3H)-furanone	C10 H16 O3	Full match	No results	No results	Full match		184.11	12.951	2.62228e+07	14	0	0		5	11	10			DDA for preferred ion	1.65663e+07	1.30357e+07	2.01008e+07	2.29414e+07	2.72561e+07	3.42391e+07	2.8417e+07	4.77039e+07	2.14362e+07	4.41673e+07	2.80998e+07	3.6594e+07	2.86128e+07	2.43285e+07	2.76909e+07	1.84709e+07	2.8844e+07	4.44102e+07	1.35309e+07	1.85442e+07	1.00504e+07	1.29753e+07	1.66743e+07	1.13095e+07	1.37779e+07	1.49442e+07	1.65681e+07	2.77527e+07	1.64564e+07
737			No results	No results	No results	No results		184.521	9.78	3.02929e+06	0	0	0		5	6	5			DDA for preferred ion	3.62377e+06	3.9825e+06	2.97511e+06	2.54928e+06	3.12269e+06	1.94762e+06	4.56634e+06	4.68942e+06	2.91291e+06	3.24239e+06	3.25516e+06	4.53976e+06	5.47029e+06	5.97536e+06	4.59508e+06	2.97967e+06	5.32755e+06	4.34039e+06	121308	97050.3	91847.3	75807.5	100271	106880	145931	129503	110785	139498	144522
738			No results	No results	No results	No results		184.952	1.353	1.46389e+07	0	0	0		5	5	4			No MS2	1.19464e+07	6.75524e+06	1.41651e+07	1.44157e+07	1.41713e+07	1.32594e+07	1.71605e+07	1.38059e+07	1.48876e+07	1.77786e+07	1.58349e+07	1.53056e+07	2.17681e+07	1.6452e+07	1.84799e+07	1.04633e+07	1.9418e+07	1.82292e+07	1.41209e+07	1.89382e+07	1.67284e+07	1.69785e+07	1.78282e+07	2.73041e+07	2.86291e+07	2.23443e+07	2.31938e+07	3.61587e+07	2.39784e+07
739			No results	No results	No results	No results		185.098	1.118	3.13702e+06	0	0	0		5	24	20			DDA for preferred ion	500055	367226	479667	326313	711798	761217	1.71769e+06	2.11396e+06	2.18719e+06	2.21957e+06	1.69729e+06	2.12334e+06	2.9421e+06	2.64207e+06	3.49205e+06	1.20285e+06	2.84483e+06	3.4848e+06	1.79451e+06	4.07137e+06	4.09672e+06	1.59891e+06	2.95295e+06	4.46637e+06	982369	6.0274e+06	3.04452e+06	4.29552e+06	2.14589e+06
740	Atagabalin	C10 H19 N O2	Full match	No results	No results	Full match		185.142	10.251	2.56616e+06	1	0	0		5	19	17			DDA for preferred ion	2.02161e+06	2.40528e+06	2.03102e+06	1.25573e+06	4.58975e+06	2.26383e+06	1.79695e+06	2.47588e+06	1.71803e+06	2.26393e+06	2.48218e+06	2.07599e+06	1.60548e+06	1.2624e+06	1.75538e+06	761918	2.36672e+06	2.11202e+06	1.67694e+06	1.86402e+06	684702	1.55348e+06	4.1372e+06	1.13772e+06	5.35632e+06	2.28523e+06	1.07275e+06	1.70384e+06	1.73962e+06
741		C11 H23 N O	Full match	No results	No results	No results		185.178	10.1	7.34736e+06	0	0	0		5	20	20			DDA for preferred ion	6.43747e+06	5.48713e+06	1.06457e+07	4.73117e+06	7.96915e+06	1.00615e+07	4.87953e+06	7.20506e+06	9.29104e+06	9.58862e+06	7.32649e+06	9.85499e+06	8.20197e+06	7.18146e+06	9.17956e+06	2.44451e+06	8.36136e+06	7.86514e+06	9.54066e+06	6.90193e+06	8.36943e+06	4.12117e+06	1.03797e+07	7.3369e+06	9.91461e+06	1.25251e+07	6.11315e+06	1.19428e+07	9.70814e+06
742		C11 H23 N O	Full match	No results	No results	No results		185.178	14.094	1.26805e+07	0	0	0		5	10	7			DDA for preferred ion	9.96511e+06	9.8145e+06	1.27556e+07	6.65756e+06	1.01323e+07	7.8791e+06	3.14e+06	1.22017e+07	7.83708e+06	1.15061e+07	1.05003e+07	1.02399e+07	7.39325e+06	6.55608e+06	8.52065e+06	2.75128e+06	8.77855e+06	5.28686e+06	4.13896e+06	8.02525e+06	3.68667e+06	5.46231e+06	1.97993e+07	6.72209e+06	1.27935e+07	2.69896e+07	6.2038e+06	1.66111e+07	1.69365e+07
743		C11 H23 N O	Full match	No results	No results	No results		185.178	14.645	1.19882e+07	0	0	0		5	12	4			DDA for preferred ion	1.04734e+07	1.00177e+07	1.85487e+07	1.11853e+07	1.50138e+07	1.74669e+07	7.93985e+06	1.08683e+07	1.38673e+07	1.20655e+07	1.09219e+07	1.17098e+07	8.71505e+06	1.18961e+07	1.14482e+07	3.86581e+06	8.49536e+06	8.74756e+06	9.83464e+06	1.2226e+07	6.66638e+06	6.66457e+06	1.51091e+07	7.95732e+06	1.27022e+07	1.47108e+07	9.18093e+06	1.81216e+07	1.03637e+07
744	Nonyltrimethylammonium	C12 H27 N	Full match	Full match	No results	No results		185.214	12.27	1.59212e+08	0	0	0		5	7	7			DDA for preferred ion	1.23865e+08	1.59287e+08	2.21014e+08	1.38877e+08	1.51492e+08	2.04117e+08	9.56032e+07	1.67333e+08	2.03404e+08	1.37692e+08	1.61238e+08	1.09285e+08	8.43698e+07	1.63422e+08	1.75957e+08	4.63727e+07	1.1901e+08	2.16527e+08	1.49562e+08	1.85266e+08	1.1131e+08	1.40173e+08	2.35764e+08	2.78707e+08	3.05289e+08	3.27822e+08	1.34803e+08	2.66284e+08	1.94262e+08
745	6-(1-Hydroxyethyl)-3-(hydroxymethyl)-2,7-dioxabicyclo[4.1.0]hept-3-en-5-one	C8 H10 O5	Full match	No results	No results	Full match		186.053	2.272	1.66289e+08	1	0	0		5	21	14			DDA for preferred ion	7.34824e+07	6.88302e+07	7.68366e+07	8.9917e+07	1.06057e+08	8.0837e+07	1.7278e+08	2.32928e+08	1.663e+08	1.53762e+08	1.72197e+08	1.54147e+08	1.5943e+08	1.50407e+08	1.86499e+08	2.40605e+07	1.43547e+08	1.19364e+08	2.28435e+08	2.02778e+08	1.71905e+08	1.12825e+08	1.78847e+08	1.61228e+08	3.24807e+08	4.30319e+08	4.7099e+08	5.15632e+08	1.55124e+08
746	6-(1-Hydroxyethyl)-3-(hydroxymethyl)-2,7-dioxabicyclo[4.1.0]hept-3-en-5-one	C8 H10 O5	Full match	No results	No results	Full match		186.053	1.509	1.68682e+08	1	0	0		5	12	8			DDA for preferred ion	9.00638e+07	1.25408e+08	1.10341e+08	1.1261e+08	1.65413e+08	1.07836e+08	1.56788e+08	1.7228e+08	1.59089e+08	1.52841e+08	1.62048e+08	1.66118e+08	1.68716e+08	1.21915e+08	1.3159e+08	2.16225e+07	1.60966e+08	1.37865e+08	1.78232e+08	1.59756e+08	1.29592e+08	9.3589e+07	1.15379e+08	1.52425e+08	2.32738e+08	3.24845e+08	2.99316e+08	2.94049e+08	2.66276e+08
747			No results	No results	No results	No results		186.076	19.629	2.64888e+06	0	0	0		5	22	15			DDA for other ion	2.33131e+06	2.53541e+06	2.34085e+06	2.54984e+06	2.61565e+06	3.47941e+06	3.1225e+06	4.44917e+06	5.82519e+06	3.70658e+06	2.04529e+06	2.81577e+06	2.78308e+06	4.44457e+06	3.51004e+06	1.18675e+06	2.43252e+06	4.93971e+06	3.28226e+06	2.91613e+06	2.19997e+06	1.75882e+06	2.49315e+06	1.87337e+06	4.15657e+06	4.34542e+06	3.43278e+06	4.40242e+06	5.54982e+06
748	ALA-PRO	C8 H14 N2 O3	Full match	No results	No results	Full match		186.1	1.509	1.02738e+08	2	0	0		5	11	9			DDA for preferred ion	3.5805e+07	3.18454e+07	4.1346e+07	4.41734e+07	4.98834e+07	3.41925e+07	1.07321e+08	9.12289e+07	1.14952e+08	1.11031e+08	9.33919e+07	1.23718e+08	9.16191e+07	8.17481e+07	8.80908e+07	3.3818e+07	9.09045e+07	7.82694e+07	1.25659e+08	1.23428e+08	1.20781e+08	7.9081e+07	1.19703e+08	9.71639e+07	1.1848e+08	2.12952e+08	2.01923e+08	2.27875e+08	1.75696e+08
749	(2E)-2-Tridecene-4,6,8-triyn-1-ol	C13 H14 O	Full match	No results	No results	Full match		186.104	11.787	2.30206e+06	2	0	0		5	13	11			DDA for preferred ion	1.93474e+06	1.95416e+06	2.98898e+06	1.80929e+06	2.25702e+06	2.46219e+06	2.45229e+06	3.25247e+06	3.66761e+06	2.43662e+06	3.21375e+06	2.59583e+06	1.83119e+06	2.17586e+06	2.7453e+06	1.13111e+06	2.39766e+06	2.32606e+06	3.8239e+06	3.03757e+06	2.48076e+06	1.72031e+06	2.42492e+06	2.0455e+06	4.53332e+06	3.37602e+06	2.55552e+06	3.52961e+06	3.70632e+06
750	capuride	C9 H18 N2 O2	No results	No results	No results	Full match		186.137	6.914	4.84215e+06	2	0	0		5	10	6			DDA for preferred ion	678744	930101	566935	518362	402259	390243	2.93782e+06	3.3611e+06	4.23424e+06	3.31025e+06	2.82075e+06	4.24328e+06	6.13583e+06	3.69038e+06	6.2698e+06	1.99862e+06	3.98386e+06	3.07101e+06	7.60064e+06	5.6625e+06	9.18503e+06	3.43896e+06	6.18175e+06	3.74935e+06	1.71235e+06	8.95426e+06	5.52668e+06	1.01394e+07	4.2172e+06
751	capuride	C9 H18 N2 O2	No results	No results	No results	Full match		186.137	7.084	3.82932e+06	2	0	0		5	14	10			DDA for preferred ion	159153	168995	139552	252765	466328	239227	1.39921e+06	1.49742e+06	1.86658e+06	1.31391e+06	1.5894e+06	1.96944e+06	3.31701e+06	3.05693e+06	4.22494e+06	1.20128e+06	3.95532e+06	1.4361e+06	3.91237e+06	2.53275e+06	6.14675e+06	2.35348e+06	3.15436e+06	2.58962e+06	745421	4.14464e+06	2.09657e+06	6.71253e+06	2.51255e+06
752	capuride	C9 H18 N2 O2	Full match	No results	No results	Full match		186.137	8.048	3.99544e+06	2	0	0		5	8	7			DDA for preferred ion	555529	471205	586445	681429	966035	616020	2.69788e+06	2.86516e+06	3.37877e+06	2.62125e+06	2.23276e+06	3.12391e+06	4.85467e+06	3.81452e+06	3.95602e+06	1.34126e+06	2.59683e+06	1.8988e+06	4.90242e+06	4.80061e+06	6.02728e+06	2.83687e+06	4.44639e+06	3.27647e+06	7.13777e+06	9.98585e+06	3.6427e+06	7.25699e+06	3.1926e+06
753	5-Ethyl-3,8-dimethyl-1,7-dihydroazulene	C14 H18	Full match	No results	No results	Full match		186.141	14.955	2.88239e+06	2	0	0		5	15	13			DDA for preferred ion	2.8269e+06	2.35334e+06	3.701e+06	1.82559e+06	2.99575e+06	2.84752e+06	2.60315e+06	3.73082e+06	4.94829e+06	3.3622e+06	2.67405e+06	3.83812e+06	2.63152e+06	2.9672e+06	2.86199e+06	1.66879e+06	2.35964e+06	2.23171e+06	3.61306e+06	3.20847e+06	4.11164e+06	1.96779e+06	3.3734e+06	3.12153e+06	6.40992e+06	4.61651e+06	4.35723e+06	4.83328e+06	5.94612e+06
754	5-Ethyl-3,8-dimethyl-1,7-dihydroazulene	C14 H18	Full match	No results	No results	Full match		186.141	12.967	1.77234e+06	2	0	0		5	16	13			No MS2	1.09295e+06	1.48955e+06	1.99097e+06	1.41481e+06	1.55489e+06	2.19442e+06	1.48837e+06	2.48592e+06	2.96163e+06	1.95145e+06	1.43898e+06	1.70402e+06	1.38753e+06	1.81736e+06	1.4249e+06	951476	1.25488e+06	1.72745e+06	2.16927e+06	1.8024e+06	1.45709e+06	1.49824e+06	2.30183e+06	1.31194e+06	2.87221e+06	2.00949e+06	1.803e+06	2.56002e+06	2.67046e+06
755			No results	No results	No results	No results		186.511	7.106	3.074e+06	0	0	0		5	11	11			DDA for preferred ion	4.00589e+06	2.82992e+06	2.52912e+06	3.21316e+06	4.52584e+06	3.88908e+06	3.09904e+06	3.93193e+06	2.95447e+06	4.59047e+06	3.21656e+06	3.11196e+06	4.0295e+06	3.43123e+06	3.37996e+06	1.87537e+06	4.16658e+06	5.90519e+06	1.46953e+06	1.41334e+06	996698	1.31675e+06	1.79884e+06	2.58267e+06	1.24938e+06	2.05476e+06	1.22657e+06	1.86046e+06	1.77095e+06
756		C8 H10 Cl N O2	Full match	No results	No results	No results		187.04	11.349	1.60199e+07	0	0	0		5	6	4			DDA for preferred ion	7.83914e+06	9.31828e+06	1.91669e+07	1.44134e+07	1.3903e+07	2.2409e+07	9.96311e+06	1.24583e+07	1.79132e+07	1.22061e+07	1.82316e+07	1.19482e+07	7.22045e+06	1.46721e+07	1.5148e+07	4.80929e+06	8.89805e+06	7.22021e+06	9.35332e+06	1.54574e+07	6.2038e+06	7.96961e+06	1.75735e+07	1.06651e+07	1.84474e+07	1.90909e+07	6.38959e+06	2.31398e+07	7.8141e+06
757	trans-3-Indoleacrylic acid	C11 H9 N O2	Full match	Full match	No results	Partial match		187.063	7.813	2.70222e+09	1	0	0		5	2	1			DDA for preferred ion	3.69704e+09	4.20336e+09	3.7869e+09	3.54765e+09	3.40973e+09	3.40116e+09	2.58779e+09	2.27281e+09	2.05315e+09	2.26458e+09	2.37012e+09	2.61188e+09	2.64574e+09	2.8081e+09	3.20336e+09	1.82262e+09	2.96891e+09	2.34801e+09	1.94249e+09	2.25513e+09	2.19876e+09	1.46847e+09	1.71943e+09	2.02931e+09	2.03594e+09	2.13261e+09	2.14195e+09	1.95156e+09	3.02064e+09
758	6-Acetamido-2-oxohexanoic acid	C8 H13 N O4	No results	No results	Full match	Full match		187.084	1.506	4.89395e+06	5	0	1	Superpathway of L-lysine degradation	4	10	8			No MS2	3.79391e+06	2.8133e+06	4.15883e+06	3.82934e+06	4.04807e+06	4.106e+06	6.18972e+06	4.69407e+06	6.18583e+06	6.00039e+06	4.34967e+06	4.95245e+06	5.41733e+06	5.27044e+06	4.67816e+06	3.16276e+06	4.17557e+06	4.08149e+06	7.61238e+06	6.02056e+06	5.72864e+06	5.7121e+06	5.61105e+06	5.09754e+06	8.8477e+06	7.76252e+06	9.75729e+06	6.71186e+06	8.17046e+06
759	Pivagabine	C9 H17 N O3	Full match	No results	Partial match	Full match		187.121	16.635	5.30074e+07	4	0	2	Other	5	12	4			DDA for preferred ion	2.50463e+07	3.08446e+07	2.63354e+07	2.73616e+07	3.65316e+07	2.25815e+07	1.73847e+07	1.33857e+07	1.24197e+07	1.20232e+07	1.33321e+07	1.3688e+07	1.04363e+07	2.31902e+07	1.21928e+07	5.29463e+06	1.42458e+07	2.0762e+07	7.74151e+06	1.72368e+07	9.64886e+06	8.66819e+06	8.13543e+06	9.95532e+06	1.1e+08	1.27918e+07	7.55652e+06	9.34127e+06	7.2484e+06
760	Pivagabine	C9 H17 N O3	Full match	No results	Partial match	Full match		187.121	8.974	3.09038e+08	4	0	2	Other	5	6	6			DDA for preferred ion	3.38225e+07	4.34743e+07	3.00266e+07	2.98846e+07	5.20117e+07	3.38083e+07	7.46148e+07	4.54598e+07	6.79069e+07	7.29906e+07	4.3267e+07	3.374e+07	3.71947e+07	4.45686e+07	5.34786e+07	1.36456e+07	3.84079e+07	3.88303e+07	3.00271e+07	3.07018e+07	4.21961e+07	3.74481e+07	3.01374e+07	2.85261e+07	7.87842e+08	2.08182e+07	2.26287e+07	4.00438e+07	3.43959e+07
761	Pivagabine	C9 H17 N O3	Full match	No results	Partial match	Full match		187.121	16.446	2.23499e+06	4	0	2	Other	5	8	4			No MS2	1.94213e+06	2.00371e+06	1.6633e+06	1.85103e+06	2.20643e+06	1.36538e+06	575985	606097	357966	479803	463492	418573	391335	824463	490220	260594	812957	480777	244029	511286	272359	375873	143744	324460	4.94943e+06	497335	198914	600585	202032
762	L-decyline	C10 H21 N O2	Full match	No results	No results	Full match		187.157	10.113	3.72128e+06	2	0	0		5	7	6			No MS2	3.76595e+06	1.39324e+06	5.2779e+06	2.46052e+06	3.35356e+06	3.28701e+06	1.26563e+06	2.30494e+06	3.41284e+06	4.13058e+06	1.98373e+06	3.39939e+06	2.99285e+06	2.51653e+06	2.82133e+06	1.54644e+06	1.52537e+06	1.88992e+06	2.09746e+06	2.45386e+06	1.44447e+06	1.70155e+06	3.4713e+06	1.71601e+06	3.50014e+06	4.12435e+06	2.53029e+06	3.51586e+06	2.89799e+06
763	L-decyline	C10 H21 N O2	Full match	No results	No results	Full match		187.157	11.118	8.45624e+06	2	0	0		5	8	8			DDA for preferred ion	5.8225e+06	4.52941e+06	1.15777e+07	5.22837e+06	8.53008e+06	8.5264e+06	6.85456e+06	8.49051e+06	1.06728e+07	9.64735e+06	8.27079e+06	6.9676e+06	5.98542e+06	7.73239e+06	7.90729e+06	2.86076e+06	4.61312e+06	5.56636e+06	5.88451e+06	8.70101e+06	4.75684e+06	5.83081e+06	1.0064e+07	5.55854e+06	1.00556e+07	1.06927e+07	7.0638e+06	1.25561e+07	6.94409e+06
764	L-decyline	C10 H21 N O2	Full match	No results	No results	Full match		187.157	12.25	2.9873e+06	2	0	0		5	8	8			DDA for preferred ion	1.76582e+06	1.6726e+06	4.17098e+06	1.71098e+06	2.67741e+06	3.3729e+06	1.2326e+06	2.11514e+06	2.98528e+06	2.27108e+06	2.41231e+06	1.85734e+06	1.70971e+06	2.26256e+06	2.13084e+06	780276	1.68819e+06	1.36613e+06	1.8095e+06	2.63073e+06	942064	1.77998e+06	2.85015e+06	1.40553e+06	3.00523e+06	3.32478e+06	1.87793e+06	3.95165e+06	1.85419e+06
765	N(1)-acetylspermidine	C9 H21 N3 O	Full match	No results	No results	Full match		187.168	1.27	9.21315e+07	2	0	0		5	8	7			DDA for preferred ion	9.62166e+07	1.84105e+08	1.01278e+08	9.85819e+07	5.84848e+07	7.54955e+07	1.11918e+07	1.07687e+07	9.87678e+06	1.35864e+07	1.36305e+07	1.4439e+07	2.97475e+07	2.78257e+07	4.03572e+07	2.33813e+07	3.36526e+07	4.43881e+07	6.28985e+06	1.35784e+07	8.48601e+06	9.38933e+06	7.28849e+06	1.17418e+07	8.28282e+06	9.25046e+06	6.99903e+06	5.42876e+06	9.9233e+06
766		C11 H25 N O	Full match	No results	No results	No results		187.193	10.574	2.2635e+06	0	0	0		5	5	5			DDA for preferred ion	1.39204e+06	1.52558e+06	3.17592e+06	2.33892e+06	1.93224e+06	2.97219e+06	1.80127e+06	1.09951e+06	2.38195e+06	1.64341e+06	3.1055e+06	1.41069e+06	1.42845e+06	2.50702e+06	1.86951e+06	482604	1.33238e+06	1.18844e+06	1.81468e+06	2.38177e+06	960203	1.42516e+06	2.21042e+06	1.40042e+06	3.65722e+06	2.37791e+06	921522	3.33523e+06	1.05205e+06
767		C11 H25 N O	Full match	No results	No results	No results		187.193	10.099	7.84123e+06	0	0	0		5	5	1			DDA for preferred ion	3.93207e+06	4.9446e+06	8.45097e+06	6.88907e+06	5.78232e+06	9.94019e+06	5.2413e+06	9.00527e+06	1.05177e+07	6.00547e+06	9.40151e+06	5.08329e+06	4.17683e+06	7.7199e+06	7.05157e+06	2.40162e+06	4.75599e+06	4.57675e+06	7.61353e+06	8.31709e+06	4.27488e+06	5.18694e+06	9.01633e+06	5.15136e+06	1.36583e+07	8.358e+06	3.53808e+06	1.04203e+07	5.35123e+06
768			No results	No results	No results	No results		187.606	1.298	3.99644e+06	0	0	0		5	8	8			DDA for preferred ion	469297	401053	435387	361626	514822	427816	3.416e+06	3.47226e+06	2.7325e+06	2.27313e+06	3.34908e+06	2.39044e+06	3.13815e+06	2.79037e+06	2.90713e+06	946148	2.42802e+06	2.03791e+06	3.47678e+06	4.24581e+06	6.91545e+06	2.58466e+06	3.55926e+06	3.48898e+06	1.75913e+06	6.10742e+06	2.86525e+06	5.64824e+06	2.60534e+06
769	Gly-Leu	C8 H16 N2 O3	Full match	No results	Partial match	Full match		188.116	2.301	4.89662e+06	12	0	1	Superpathway of L-lysine degradation	5	17	15			No MS2	2.47792e+06	2.49566e+06	3.47e+06	3.51695e+06	2.94035e+06	2.17807e+06	7.52952e+06	7.42056e+06	4.96761e+06	4.30912e+06	5.43067e+06	4.16057e+06	9.31735e+06	6.09565e+06	7.70321e+06	1.57143e+06	5.7163e+06	4.85513e+06	4.75595e+06	5.99104e+06	7.22765e+06	2.91952e+06	8.63105e+06	5.08459e+06	6.32914e+06	9.5821e+06	6.53994e+06	9.24335e+06	6.26684e+06
770	Gly-Leu	C8 H16 N2 O3	Full match	No results	Partial match	Full match		188.116	3.138	5.49784e+06	12	0	1	Superpathway of L-lysine degradation	5	14	14			DDA for preferred ion	329529	441902	325899	313514	295136	284871	3.25613e+06	2.86451e+06	5.32805e+06	3.61376e+06	2.70608e+06	5.69659e+06	9.26886e+06	8.67267e+06	9.12516e+06	2.97445e+06	6.03671e+06	3.09233e+06	8.29108e+06	5.21325e+06	1.00684e+07	4.97425e+06	7.31867e+06	4.14374e+06	3.24346e+06	8.97221e+06	4.10153e+06	5.21014e+06	4.77898e+06
771	Gly-Leu	C8 H16 N2 O3	Full match	No results	Partial match	Full match		188.116	7.099	3.86715e+06	12	0	1	Superpathway of L-lysine degradation	5	5	5			DDA for preferred ion	492787	126827	421714	471742	538452	426699	2.18494e+06	2.05472e+06	2.55654e+06	2.04573e+06	1.96923e+06	2.63837e+06	4.70556e+06	3.55394e+06	4.47816e+06	1.56178e+06	3.10086e+06	2.47272e+06	5.01018e+06	3.59877e+06	6.73245e+06	3.07132e+06	4.24071e+06	2.44989e+06	2.38707e+06	5.19605e+06	3.49422e+06	7.74724e+06	3.05138e+06
772	Gly-Leu	C8 H16 N2 O3	Full match	No results	Partial match	Full match		188.116	7.295	1.27233e+07	12	0	1	Superpathway of L-lysine degradation	5	5	5			DDA for preferred ion	1.28546e+06	961382	1.48334e+06	1.48297e+06	1.53964e+06	1.45648e+06	9.17621e+06	8.05441e+06	1.13472e+07	7.14627e+06	7.76178e+06	1.13981e+07	2.10112e+07	1.76253e+07	2.32188e+07	6.69577e+06	1.26573e+07	1.15575e+07	1.84514e+07	1.45962e+07	2.26014e+07	1.04376e+07	1.45995e+07	1.09498e+07	7.31052e+06	1.78887e+07	1.20952e+07	2.26542e+07	9.24352e+06
773	Gly-Leu	C8 H16 N2 O3	Full match	No results	Partial match	Full match		188.116	6.006	6.21802e+06	12	0	1	Superpathway of L-lysine degradation	5	17	9			No MS2	1.15413e+06	506891	956115	841725	1.58164e+06	1.14408e+06	4.6941e+06	5.18864e+06	5.01206e+06	3.44155e+06	4.1587e+06	5.13363e+06	6.72032e+06	6.42651e+06	6.65213e+06	5.88231e+06	8.52775e+06	5.5955e+06	5.55445e+06	4.29001e+06	5.39865e+06	4.16161e+06	6.20057e+06	4.17036e+06	4.52264e+06	9.10545e+06	4.66063e+06	7.38395e+06	6.87532e+06
774	Homo-L-arginine	C7 H16 N4 O2	Full match	No results	No results	Full match		188.127	1.312	4.56755e+07	2	0	0		5	7	7			DDA for preferred ion	5.44837e+07	8.86134e+07	4.78484e+07	5.68793e+07	3.76791e+07	4.00476e+07	1.82913e+07	1.73639e+07	1.45886e+07	1.8617e+07	1.91719e+07	1.44815e+07	1.68587e+07	1.82471e+07	2.50988e+07	1.86109e+07	2.68209e+07	2.40081e+07	9.2738e+06	1.2943e+07	9.8349e+06	9.52482e+06	8.30813e+06	1.45889e+07	1.456e+07	1.41426e+07	8.93702e+06	6.9828e+06	1.18629e+07
775	Propamocarb	C9 H20 N2 O2	Full match	No results	Partial match	Full match		188.152	1.26	7.79598e+07	3	0	2	Other	5	12	12			DDA for preferred ion	1.00248e+08	1.50239e+08	8.6131e+07	6.38714e+07	3.70856e+07	4.20334e+07	3.14981e+07	3.09686e+07	2.72569e+07	2.93308e+07	3.04287e+07	3.10565e+07	3.46822e+07	3.56162e+07	4.34717e+07	2.13093e+07	3.81844e+07	3.10726e+07	2.63828e+07	2.11017e+07	1.84341e+07	1.98486e+07	2.19488e+07	2.59684e+07	1.93368e+07	2.29513e+07	2.31022e+07	2.58087e+07	2.61385e+07
776	N-Acetyl-L-glutamic acid	C7 H11 N O5	Full match	No results	Full match	Full match		189.064	2.967	5.22169e+06	5	0	3	Superpathway of arginine and polyamine biosynthesis;Other	5	7	6			DDA for preferred ion	4.2312e+06	1.71573e+06	4.30124e+06	3.28016e+06	5.45383e+06	3.83048e+06	4.20485e+06	5.30176e+06	4.26911e+06	4.86444e+06	4.14803e+06	4.20186e+06	5.66831e+06	4.08182e+06	9.70937e+06	3.13345e+06	4.19116e+06	5.25703e+06	3.6119e+06	3.70469e+06	3.59464e+06	3.10682e+06	2.94394e+06	3.21306e+06	3.32931e+06	4.07217e+06	4.26959e+06	3.08995e+06	5.66706e+06
777	N-Acetyl-L-glutamic acid	C7 H11 N O5	Full match	No results	Full match	Full match		189.064	10.047	4.2943e+06	5	0	3	Superpathway of arginine and polyamine biosynthesis;Other	5	7	7			DDA for preferred ion	3.27731e+06	4.48353e+06	3.34892e+06	3.06719e+06	3.57597e+06	3.68244e+06	4.39504e+06	4.77349e+06	4.47301e+06	4.41203e+06	4.45414e+06	4.15569e+06	4.26833e+06	4.87847e+06	3.79413e+06	2.41839e+06	3.53671e+06	3.94658e+06	6.62715e+06	4.67318e+06	3.82984e+06	2.58737e+06	5.18977e+06	7.54463e+06	1.07284e+07	5.61681e+06	5.23427e+06	7.25109e+06	4.75209e+06
778	Prenisteine	C8 H15 N O2 S	Full match	No results	No results	Full match		189.082	8.589	4.98573e+06	2	0	0		5	6	6			DDA for preferred ion	1.11447e+06	671372	2.54622e+06	1.74338e+06	828887	1.36913e+06	4.23727e+06	507196	2.54649e+06	5.51534e+06	4.19939e+06	9.52921e+06	1.99205e+06	2.89954e+06	3.92322e+06	974515	2.71139e+06	2.02461e+06	3.67034e+06	5.4777e+06	3.89238e+06	2.62049e+06	2.10815e+06	1.94242e+06	199946	3.71841e+06	3.09191e+06	658606	3.1061e+06
779	Prenisteine	C8 H15 N O2 S	Full match	No results	No results	Full match		189.082	8.315	3.05895e+06	2	0	0		5	4	3			DDA for preferred ion	2.38542e+06	2.86342e+06	4.14953e+06	2.06552e+06	1.25303e+06	1.15703e+06	2.97913e+06	1.21881e+06	3.73223e+06	2.74484e+06	3.12999e+06	4.09327e+06	2.27805e+06	2.2692e+06	3.67162e+06	872866	2.40222e+06	1.32374e+06	6.79063e+06	4.90387e+06	5.24344e+06	1.98266e+06	2.69301e+06	3.65452e+06	941121	6.73077e+06	4.46258e+06	1.50646e+06	4.96146e+06
780	EPTC	C9 H19 N O S	Full match	No results	No results	Full match		189.119	11.762	1.18379e+08	2	0	0		5	9	8			DDA for preferred ion	746273	1.64558e+06	5.52533e+06	1.66638e+06	1.6218e+07	7.76819e+06	1.61586e+06	1.00944e+07	2.17675e+06	1.00085e+06	2.50351e+06	1.99744e+06	2.35551e+06	2.46551e+06	2.62482e+06	2.24614e+06	4.75096e+06	5.30893e+06	3.36699e+06	2.21096e+06	1.80464e+06	1.12242e+06	1.72894e+07	972478	3.1694e+08	889254	1.35687e+06	1.6496e+07	1.06999e+06
781		C9 H19 N O3	Full match	No results	No results	No results		189.136	2.47	4.56675e+06	0	0	0		5	9	9			DDA for other ion	3.0533e+06	3.04024e+06	3.83503e+06	3.08664e+06	4.73237e+06	4.47692e+06	2.87726e+06	4.74375e+06	6.67708e+06	6.056e+06	5.45441e+06	4.31728e+06	2.77612e+06	3.78324e+06	4.12639e+06	2.36362e+06	3.01414e+06	2.25713e+06	3.67332e+06	3.94039e+06	2.00132e+06	2.03839e+06	8.25347e+06	3.51575e+06	6.25191e+06	5.76366e+06	2.59796e+06	5.54422e+06	3.75428e+06
782		C9 H19 N O3	Full match	No results	No results	No results		189.136	1.503	4.91325e+07	0	0	0		5	10	9			DDA for preferred ion	7.24489e+07	7.93759e+07	7.15018e+07	7.44515e+07	7.95497e+07	5.86165e+07	4.41185e+07	4.3523e+07	4.38576e+07	4.57229e+07	4.82174e+07	4.98665e+07	4.72947e+07	4.47363e+07	4.50309e+07	2.13923e+07	4.48911e+07	3.65258e+07	4.7124e+07	5.19842e+07	3.7634e+07	3.69854e+07	4.4837e+07	4.00694e+07	8.12708e+07	1.00588e+08	9.85301e+07	1.02729e+08	9.64388e+07
783		C10 H23 N O2	Full match	No results	No results	No results		189.173	8.362	4.80206e+06	0	0	0		5	7	7			DDA for preferred ion	3.86943e+06	5.92693e+06	6.72411e+06	3.99166e+06	4.44313e+06	3.75716e+06	3.80134e+06	6.11231e+06	7.08073e+06	6.28959e+06	5.13569e+06	4.41067e+06	3.3893e+06	4.7306e+06	4.83001e+06	1.73035e+06	4.57154e+06	3.43628e+06	5.36162e+06	5.66481e+06	2.85106e+06	3.27287e+06	7.24594e+06	4.76338e+06	8.05605e+06	6.44712e+06	3.91645e+06	6.64457e+06	5.71476e+06
784			No results	No results	No results	No results		189.905	1.253	3.98351e+07	0	0	0		5	7	7			DDA for preferred ion	4.10156e+07	1.80794e+07	3.10132e+07	2.96462e+07	4.28322e+07	3.68384e+07	5.04443e+07	5.44479e+07	5.74487e+07	5.75369e+07	4.83178e+07	5.70394e+07	5.1614e+07	4.51005e+07	6.44891e+07	3.07658e+07	5.18568e+07	5.58944e+07	5.77964e+07	5.95745e+07	4.81043e+07	5.66931e+07	4.82971e+07	6.3404e+07	5.70834e+07	7.56227e+07	6.9386e+07	8.26656e+07	8.38025e+07
785	Chromocarb	C10 H6 O4	Full match	No results	No results	Full match		190.027	8.242	2.56191e+06	12	0	0		5	19	18			No MS2	2.2105e+06	2.78022e+06	2.41442e+06	1.93274e+06	1.6605e+06	2.14721e+06	2.41918e+06	2.81288e+06	2.2656e+06	3.17263e+06	2.32356e+06	2.38993e+06	4.38751e+06	5.01971e+06	4.1521e+06	2.23505e+06	4.37083e+06	3.5152e+06	132331	89334.5	92594	66618.2	90018.6	93317.4	393498	124561	102494	141742	122068
786	DL-2,6-Diaminopimelic acid	C7 H14 N2 O4	Full match	No results	Full match	Full match		190.095	1.447	9.5409e+06	10	0	4	Aspartate superpathway;Other	5	11	11			DDA for preferred ion	6.88735e+06	5.96309e+06	6.1162e+06	7.92721e+06	8.23815e+06	6.84459e+06	8.70078e+06	7.16827e+06	6.6982e+06	6.48373e+06	7.9801e+06	9.01637e+06	9.52887e+06	1.02166e+07	1.02024e+07	4.21407e+06	8.14463e+06	7.68421e+06	8.18412e+06	9.26494e+06	9.77344e+06	5.33066e+06	5.32068e+06	7.56435e+06	1.62811e+07	2.35877e+07	1.44975e+07	1.57299e+07	2.00908e+07
787	Butylphthalide	C12 H14 O2	Full match	No results	No results	Full match		190.099	13.427	3.23455e+06	21	0	0		5	17	12			DDA for preferred ion	2.66259e+06	2.04357e+06	4.08964e+06	2.10639e+06	2.89409e+06	3.101e+06	2.70685e+06	3.46865e+06	5.25739e+06	6.25456e+06	4.76056e+06	4.54956e+06	2.91831e+06	4.98259e+06	2.76216e+06	1.05606e+06	3.36e+06	2.35699e+06	3.17008e+06	4.10307e+06	3.92396e+06	2.26847e+06	4.62818e+06	4.02044e+06	7.06607e+06	4.16991e+06	2.62404e+06	5.24849e+06	3.99683e+06
788	Damascenone	C13 H18 O	Full match	No results	No results	Full match		190.136	18.501	1.90071e+07	6	0	0		5	24	16			DDA for preferred ion	4.40273e+06	4.71784e+06	5.59999e+06	3.82296e+06	8.98123e+06	7.4125e+06	1.26188e+06	1.9375e+06	1.17506e+06	2.27558e+06	1.72505e+06	2.43114e+06	2.99243e+06	2.45595e+06	4.17109e+06	1.07814e+06	2.27244e+06	7.75833e+06	2.26735e+06	2.2299e+06	1.44674e+06	2.75226e+06	3.64959e+06	3.7333e+06	1.40482e+07	3.42166e+07	6.03355e+06	2.40127e+07	6.34845e+06
789	HIAA	C10 H9 N O3	Full match	No results	No results	Full match		191.058	6.778	2.12562e+07	4	0	0		5	24	17			DDA for other ion	8.42865e+06	5.11773e+06	1.20342e+07	7.44599e+06	5.44603e+06	7.01358e+06	4.79466e+07	3.40612e+07	2.58647e+07	2.95295e+07	2.11397e+07	2.60112e+07	2.46852e+07	2.4682e+07	2.53462e+07	1.0399e+07	2.90071e+07	1.6307e+07	3.22532e+07	2.77203e+07	1.72068e+07	1.2816e+07	1.70178e+07	1.76132e+07	7.06824e+06	6.21767e+06	6.1059e+06	8.16267e+06	5.61033e+06
790	HIAA	C10 H9 N O3	Full match	No results	No results	Full match		191.058	8.513	2.16731e+06	4	0	0		5	6	6			DDA for preferred ion	1.53992e+06	638492	1.47895e+06	2.07625e+06	2.26906e+06	2.08982e+06	3.83689e+06	4.88786e+06	1.46213e+06	3.58345e+06	4.06386e+06	4.05804e+06	2.47414e+06	2.89311e+06	2.84976e+06	1.42561e+06	2.70193e+06	2.06476e+06	2.09586e+06	2.09641e+06	2.24958e+06	1.58237e+06	2.03844e+06	2.45606e+06	3.1005e+06	2.28328e+06	2.79352e+06	2.77379e+06	4.13908e+06
791	Acetyl-L-methionine	C7 H13 N O3 S	Full match	No results	No results	Full match		191.061	8.112	4.28182e+06	3	0	0		5	13	13			DDA for preferred ion	2.88289e+06	1.65051e+06	2.25668e+06	2.59148e+06	2.52292e+06	2.77228e+06	7.31319e+06	5.48248e+06	5.4871e+06	5.80755e+06	4.74342e+06	6.37518e+06	6.42442e+06	6.27861e+06	7.84825e+06	2.95288e+06	5.41036e+06	4.78103e+06	7.22458e+06	7.30556e+06	7.27082e+06	4.91113e+06	7.00574e+06	5.80778e+06	3.71706e+06	6.32957e+06	6.3507e+06	6.66647e+06	5.71684e+06
792		C3 H9 N7 O3	Full match	No results	No results	No match		191.077	15.039	3.38546e+06	2	0	0		5	10	6			No MS2	4.15198e+06	3.1133e+06	3.32688e+06	3.73126e+06	3.43751e+06	2.2172e+06	1.99489e+06	3.5799e+06	5.06061e+06	5.11969e+06	2.17021e+06	2.7779e+06	5.07886e+06	2.42643e+06	4.69295e+06	2.28542e+06	4.62366e+06	3.2893e+06	5.59074e+06	2.02338e+06	5.15942e+06	3.12198e+06	1.91959e+06	3.52878e+06	9.52706e+06	4.72e+06	4.04939e+06	1.0423e+07	6.95439e+06
793		C8 H9 N5 O	Full match	No results	No results	No match		191.081	7.245	1.50144e+07	2	0	0		5	4	4			DDA for preferred ion	2.11812e+07	2.12395e+07	2.10246e+07	1.77263e+07	1.89797e+07	1.57158e+07	2.20511e+07	2.34033e+07	1.81972e+07	2.06288e+07	1.82588e+07	2.16339e+07	2.21386e+07	2.24109e+07	2.38743e+07	9.51839e+06	2.19631e+07	2.3774e+07	1.54734e+07	1.54553e+07	1.2843e+07	1.2208e+07	1.4679e+07	1.87158e+07	1.62797e+07	2.16299e+07	1.6881e+07	1.77606e+07	2.08476e+07
794		C8 H17 N O4	Full match	No results	No results	No results		191.116	2.282	3.00907e+06	0	0	0		5	24	16			DDA for preferred ion	1.23307e+06	2.05775e+06	2.67047e+06	1.1755e+06	2.55129e+06	1.694e+06	1.20439e+06	2.54199e+06	3.48884e+06	2.90629e+06	2.1224e+06	2.52811e+06	1.59141e+06	2.33743e+06	2.24478e+06	1.09587e+06	1.22281e+06	1.09476e+06	2.51248e+06	3.51537e+06	1.29722e+06	1.31032e+06	4.13752e+06	2.34811e+06	9.21384e+06	9.86198e+06	5.35761e+06	1.11622e+07	5.08379e+06
795	DEET	C12 H17 N O	Full match	No results	No results	Full match		191.131	12.552	7.02586e+06	5	0	0		5	9	9			DDA for preferred ion	2.55224e+06	3.59183e+06	3.13655e+06	2.9064e+06	3.56526e+06	2.89649e+06	4.98754e+06	3.10468e+06	4.2681e+06	2.70945e+06	3.9441e+06	3.13978e+06	2.28712e+06	2.28535e+06	2.43484e+06	1.56768e+06	3.2889e+06	1.97144e+06	3.40915e+06	2.29646e+06	2.21893e+06	2.06702e+06	2.27563e+06	4.99697e+06	1.38353e+07	3.11058e+06	5.8373e+06	5.80201e+06	4.33864e+06
796	DEET	C12 H17 N O	Full match	No results	No results	Full match		191.131	7.389	5.26515e+06	5	0	0		5	12	12			DDA for preferred ion	7.22202e+06	6.78131e+06	5.6592e+06	7.65886e+06	5.81318e+06	4.14278e+06	5.0679e+06	6.13667e+06	8.16983e+06	6.80658e+06	4.99082e+06	7.38417e+06	5.22069e+06	6.02598e+06	4.9378e+06	3.12808e+06	6.25569e+06	4.03047e+06	8.0726e+06	6.40961e+06	5.2571e+06	4.4822e+06	5.67172e+06	7.64951e+06	6.90554e+06	7.22879e+06	1.05887e+07	8.80866e+06	8.77249e+06
797	Scopoletin	C10 H8 O4	Full match	Full match	Not the top hit	Full match		192.042	8.804	1.42927e+08	27	0	3	Superpathway of aromatic compound degradation via 2-oxopent-4-enoate;Superpathway of scopolin and esculin biosynthesis;Other	5	5	5			DDA for preferred ion	5.07136e+07	3.21124e+07	8.56119e+07	3.29764e+07	3.42034e+07	3.79739e+07	2.52438e+08	3.10818e+08	1.71245e+08	2.753e+08	2.45887e+08	2.72847e+08	2.16273e+08	2.60058e+08	2.09615e+08	1.04769e+08	2.62113e+08	2.48767e+08	108091	805178	758624	86157.5	89232.9	564401	564642	107152	92782.4	155384	107858
798	Scopoletin	C10 H8 O4	Full match	Full match	Not the top hit	Full match		192.042	8.221	1.69932e+09	27	0	3	Superpathway of aromatic compound degradation via 2-oxopent-4-enoate;Superpathway of scopolin and esculin biosynthesis;Other	5	10	10			DDA for preferred ion	1.71165e+09	1.79187e+09	1.79567e+09	1.62134e+09	1.37395e+09	1.52119e+09	1.34262e+09	1.8202e+09	1.21191e+09	1.58356e+09	1.46709e+09	1.47946e+09	3.27378e+09	3.19666e+09	2.66409e+09	1.28382e+09	2.90364e+09	2.83221e+09	1.4674e+06	806959	589321	441168	727516	544689	8.06104e+07	104443	178832	668272	110601
799	Scopoletin	C10 H8 O4	Full match	Full match	Not the top hit	Full match		192.042	9.78	7.52236e+08	27	0	3	Superpathway of aromatic compound degradation via 2-oxopent-4-enoate;Superpathway of scopolin and esculin biosynthesis;Other	5	9	5			DDA for preferred ion	7.46168e+08	8.35338e+08	6.33301e+08	6.93101e+08	6.33865e+08	4.24123e+08	9.93742e+08	9.48727e+08	6.38414e+08	7.77235e+08	9.8013e+08	7.56507e+08	1.42376e+09	1.46995e+09	1.19102e+09	6.57753e+08	9.6322e+08	8.63331e+08	577207	116267	849464	270206	597305	518276	1.15224e+07	202955	185037	138968	167431
800		C3 H8 N6 O4	Full match	No results	No results	No match		192.061	1.507	7.40974e+06	1	0	0		5	6	5			No MS2	9.22218e+06	1.45516e+07	1.03344e+07	9.27882e+06	9.3054e+06	9.94862e+06	7.89993e+06	5.03139e+06	5.65165e+06	9.96118e+06	7.14177e+06	1.24612e+07	1.03231e+07	6.26024e+06	8.62658e+06	4.31362e+06	1.0098e+07	5.76784e+06	7.76656e+06	1.09868e+07	5.18087e+06	7.20905e+06	7.48462e+06	9.2412e+06	9.43232e+06	1.26012e+07	1.50393e+07	8.42024e+06	1.84296e+07
801		C3 H8 N6 O4	Full match	No results	No results	No match		192.061	3.679	3.18333e+07	1	0	0		5	11	3			DDA for preferred ion	3.90578e+07	4.3809e+07	1.25155e+07	5.27021e+07	4.00826e+07	4.66215e+07	3.18452e+07	2.63697e+07	3.24603e+07	4.07123e+07	3.09145e+07	4.19225e+07	4.45867e+07	3.577e+07	5.46134e+07	2.5238e+07	4.19863e+07	4.04305e+07	3.79031e+07	3.31586e+07	3.15588e+07	3.06573e+07	3.13619e+07	3.29247e+07	2.36306e+07	2.75566e+07	3.73619e+07	2.70115e+07	5.06261e+07
802			No results	No results	No results	No results		192.106	1.12	2.89068e+06	0	0	0		5	17	12			DDA for preferred ion	406502	330811	215956	202215	414023	332531	1.31939e+06	1.43513e+06	1.5666e+06	1.43866e+06	1.49226e+06	1.84983e+06	2.68787e+06	1.93656e+06	3.06649e+06	1.11095e+06	2.00805e+06	1.36334e+06	1.97055e+06	3.61089e+06	4.57696e+06	1.32024e+06	2.86254e+06	2.79875e+06	823557	4.99157e+06	1.98931e+06	3.58966e+06	1.19576e+06
803	EN0350000	C13 H20 O	Full match	No results	No results	Full match		192.151	12.477	4.00863e+07	25	0	0		5	5	5			DDA for preferred ion	1.97228e+07	2.31414e+07	2.00382e+07	2.21648e+07	2.83384e+07	2.10965e+07	2.77563e+07	3.47238e+07	3.08266e+07	3.37354e+07	3.16376e+07	2.72091e+07	2.48434e+07	2.6126e+07	1.74311e+07	1.1702e+07	2.50591e+07	2.78014e+07	3.21903e+07	2.41852e+07	2.327e+07	1.74181e+07	3.03161e+07	2.3459e+07	1.02566e+08	4.18888e+07	2.9448e+07	2.92326e+07	2.59082e+07
804	fosfocreatinine	C4 H8 N3 O4 P	Full match	No results	No results	Full match		193.025	1.261	3.68122e+08	1	0	0		5	6	5			DDA for preferred ion	3.75303e+08	2.77589e+08	3.10142e+08	3.18239e+08	4.51211e+08	3.27188e+08	6.03328e+08	5.7857e+08	5.55681e+08	4.89441e+08	5.28011e+08	5.953e+08	5.23929e+08	5.2656e+08	6.71099e+08	2.70505e+08	4.8188e+08	4.29865e+08	6.44272e+08	6.37915e+08	4.95574e+08	4.25756e+08	5.31799e+08	5.40894e+08	3.24875e+08	7.7558e+08	7.06635e+08	8.59192e+08	6.80789e+08
805	PKF118-310	C7 H7 N5 O2	Full match	No results	No results	Full match		193.06	5.128	9.23602e+06	1	0	0		5	14	11			DDA for preferred ion	2.30461e+06	2.39235e+06	2.12778e+06	1.61911e+06	2.65692e+06	1.11982e+06	1.06559e+07	1.0992e+07	1.25803e+07	8.69106e+06	9.05424e+06	8.88942e+06	4.97349e+06	2.9555e+06	3.65199e+06	1.77786e+06	2.80738e+06	1.13337e+07	1.85713e+07	1.74351e+07	9.79949e+06	8.12612e+06	1.16129e+07	1.85109e+07	1.86702e+07	2.62355e+07	1.92564e+07	2.10408e+07	2.00993e+07
806	PKF118-310	C7 H7 N5 O2	Full match	No results	No results	Full match		193.06	7.721	2.30291e+07	1	0	0		5	7	7			DDA for preferred ion	9.1152e+06	1.03388e+07	9.03572e+06	8.71609e+06	1.03646e+07	8.47926e+06	1.93748e+07	1.89031e+07	1.90413e+07	1.69163e+07	1.93e+07	1.67284e+07	1.02569e+07	9.92643e+06	1.09822e+07	5.05943e+06	9.75559e+06	2.07222e+07	2.41681e+07	2.84674e+07	2.20392e+07	2.48154e+07	2.55489e+07	4.01683e+07	2.35334e+07	5.4184e+07	3.51976e+07	4.0614e+07	4.12155e+07
807	PKF118-310	C7 H7 N5 O2	Full match	No results	No results	Full match		193.06	7.314	1.55387e+07	1	0	0		5	7	6			DDA for preferred ion	8.40968e+06	6.57879e+06	8.41845e+06	7.17308e+06	8.92345e+06	6.40539e+06	1.45354e+07	1.44942e+07	1.38527e+07	1.46163e+07	1.30166e+07	1.46204e+07	8.44531e+06	8.06137e+06	8.94849e+06	3.81291e+06	6.89284e+06	1.28985e+07	1.80401e+07	2.40567e+07	1.8778e+07	1.92067e+07	1.81181e+07	2.85105e+07	2.05003e+07	3.92656e+07	3.11619e+07	3.35386e+07	2.94323e+07
808	MDMA	C11 H15 N O2	Full match	No results	No results	Full match		193.11	1.528	4.47953e+07	14	0	0		5	9	8			DDA for preferred ion	5.58133e+07	8.91738e+07	3.61521e+07	5.3051e+07	5.35589e+07	3.7576e+07	6.8539e+07	7.733e+07	7.47873e+07	7.24357e+07	5.54801e+07	5.66335e+07	5.65282e+07	4.90595e+07	4.17312e+07	2.17538e+07	5.54533e+07	6.08958e+07	6.56884e+07	5.71425e+07	4.44861e+07	3.8869e+07	4.65989e+07	5.49444e+07	1.0379e+08	8.38249e+07	7.21945e+07	9.23611e+07	9.58426e+07
809	MDMA	C11 H15 N O2	Full match	No results	No results	Full match		193.11	6.744	6.59708e+07	14	0	0		5	11	11			DDA for preferred ion	9.6227e+07	9.72668e+07	8.40712e+07	8.51418e+07	8.91416e+07	6.31251e+07	1.20637e+08	1.57938e+08	1.40811e+08	8.05362e+07	1.12676e+08	1.02283e+08	8.4523e+07	1.13243e+08	1.05974e+08	5.88905e+07	9.46863e+07	9.26062e+07	1.4823e+08	1.02776e+08	1.10153e+08	8.00353e+07	1.03668e+08	9.85789e+07	1.18781e+08	1.18806e+08	1.08615e+08	1.52134e+08	1.73251e+08
810	MDMA	C11 H15 N O2	Full match	No results	No results	Full match		193.11	19.591	1.53456e+07	14	0	0		5	7	7			DDA for preferred ion	1.92767e+07	2.35614e+07	1.47065e+07	1.79646e+07	2.05716e+07	1.70461e+07	1.87504e+07	1.96371e+07	2.4013e+07	3.47234e+07	2.42333e+07	2.34426e+07	2.64498e+07	2.48475e+07	1.89975e+07	1.24307e+07	2.36324e+07	2.57729e+07	3.53556e+07	2.50132e+07	2.2774e+07	1.94737e+07	2.35375e+07	2.64949e+07	3.08046e+07	3.48669e+07	1.8504e+07	3.83611e+07	3.69561e+07
811	MDMA	C11 H15 N O2	Full match	No results	No results	Full match		193.11	10.828	7.65186e+06	14	0	0		5	15	12			DDA for preferred ion	2.86092e+06	3.15184e+06	9.79223e+06	3.42027e+06	5.20772e+06	6.70673e+06	5.21607e+06	3.98296e+06	5.31601e+06	4.56006e+06	6.04111e+06	5.42159e+06	2.33742e+06	5.5045e+06	4.5244e+06	1.82597e+06	2.95105e+06	1.67917e+06	2.21491e+06	5.59659e+06	5.77651e+06	2.65782e+06	7.99342e+06	2.23692e+06	9.03019e+06	9.58485e+06	7.69454e+06	9.67311e+06	1.42501e+06
812		C8 H19 N O4	Full match	No results	No results	No results		193.131	2.284	8.1238e+06	0	0	0		5	22	22			No MS2	6.76974e+06	6.41658e+06	9.52772e+06	5.13367e+06	6.73349e+06	1.07082e+07	3.268e+06	5.57174e+06	9.88607e+06	6.93708e+06	1.08213e+07	4.83364e+06	6.04031e+06	7.24357e+06	4.86519e+06	1.80382e+06	3.6951e+06	4.25488e+06	7.20347e+06	7.63303e+06	3.79088e+06	4.42093e+06	9.45174e+06	5.42322e+06	1.97126e+07	1.09101e+07	4.16e+06	8.50782e+06	5.77113e+06
813		C8 H19 N O4	Full match	No results	No results	No results		193.131	1.505	1.94035e+07	0	0	0		5	10	4			DDA for preferred ion	1.76692e+07	2.08421e+07	2.38987e+07	1.7175e+07	1.91805e+07	2.26729e+07	1.51645e+07	1.71398e+07	2.25518e+07	1.67815e+07	2.002e+07	1.37784e+07	1.68083e+07	1.27607e+07	1.59454e+07	5.23264e+06	1.0694e+07	1.13998e+07	1.59297e+07	1.94414e+07	1.24596e+07	1.12226e+07	1.963e+07	1.36866e+07	4.18045e+07	2.7777e+07	1.65938e+07	2.77974e+07	1.85339e+07
814		C H3 N6 O4 P	Full match	No results	No results	No results		193.995	1.369	9.15935e+06	0	0	0		5	8	7			No MS2	6.14772e+06	2.62904e+06	7.50269e+06	7.076e+06	8.25041e+06	7.4185e+06	1.1115e+07	1.00646e+07	1.18115e+07	1.14929e+07	8.26164e+06	9.84207e+06	1.07399e+07	9.584e+06	1.07377e+07	6.64503e+06	9.60618e+06	1.13448e+07	1.23046e+07	1.55125e+07	1.1182e+07	9.31795e+06	1.27314e+07	1.38894e+07	1.23563e+07	1.88257e+07	1.87241e+07	2.27169e+07	1.78435e+07
815		C7 H10 N6 O	Full match	No results	No results	No results		194.091	1.251	1.74196e+06	0	0	0		5	20	20			No MS2	2.0271e+06	983101	1.45896e+06	1.23916e+06	876599	1.27775e+06	2.14399e+06	2.93343e+06	2.74298e+06	2.70494e+06	2.10582e+06	2.17214e+06	2.43327e+06	1.78291e+06	2.38566e+06	1.30439e+06	2.86358e+06	2.63077e+06	2.78933e+06	1.89941e+06	2.43555e+06	1.89659e+06	1.90798e+06	2.25368e+06	3.51437e+06	2.7004e+06	2.89113e+06	4.58112e+06	2.62817e+06
816	Butylparaben	C11 H14 O3	No results	No results	No results	Full match		194.094	12.685	1.42202e+06	37	0	0		5	21	21			No MS2	631823	1.04169e+06	1.13122e+06	752223	951241	1.45278e+06	1.10032e+06	2.66738e+06	1.44587e+06	1.01664e+06	1.44644e+06	1.0126e+06	689173	1.25406e+06	1.01568e+06	1.00996e+06	1.10433e+06	499508	1.93915e+06	1.3159e+06	1.09555e+06	866841	2.60615e+06	1.03363e+06	2.05345e+06	1.65926e+06	1.09634e+06	2.64498e+06	1.58422e+06
817	6-hydroxypseudooxynicotine	C10 H14 N2 O2	Full match	No results	No results	Full match		194.106	7.649	1.57349e+06	3	0	0		5	3	2			No MS2	790823	881433	955374	890086	922956	707919	2.13513e+06	2.38103e+06	2.1904e+06	1.76212e+06	1.88622e+06	3.01419e+06	1.95156e+06	2.43742e+06	2.24762e+06	853662	2.03523e+06	1.11681e+06	2.42523e+06	2.10971e+06	2.37655e+06	949758	2.0097e+06	1.0904e+06	762465	1.98776e+06	1.56854e+06	2.52318e+06	1.92837e+06
818	PEG-4	C8 H18 O5	Full match	No results	No results	Full match		194.115	7.236	4.31299e+07	1	0	0		5	8	8			DDA for preferred ion	2.73835e+07	3.08915e+07	4.53332e+07	2.47249e+07	4.26392e+07	3.68548e+07	2.87956e+07	4.06388e+07	4.23473e+07	3.68102e+07	3.48897e+07	2.77403e+07	3.12199e+07	2.81963e+07	3.27527e+07	1.30324e+07	2.74051e+07	2.0079e+07	3.54106e+07	3.82174e+07	1.93003e+07	2.03129e+07	3.89739e+07	2.67828e+07	1.09941e+08	3.99573e+07	2.83117e+07	5.37194e+07	3.55355e+07
819	Hexylresorcinol	C12 H18 O2	Full match	No results	No results	Full match		194.131	11.825	7.87061e+06	21	0	0		5	21	16			DDA for preferred ion	1.05893e+07	7.89582e+06	1.01961e+07	6.79888e+06	1.14079e+07	8.62075e+06	8.38212e+06	1.33379e+07	1.00399e+07	9.91181e+06	8.57839e+06	8.18534e+06	8.26583e+06	9.26871e+06	1.0556e+07	5.67613e+06	7.64892e+06	8.10054e+06	1.11148e+07	9.86588e+06	9.9091e+06	5.14718e+06	1.31906e+07	8.944e+06	1.15449e+07	1.08607e+07	9.78607e+06	1.29004e+07	1.1751e+07
[truncated: 2,089 more rows]
[truncated: 32 more columns]
